# Supplementary material for: Assembly and functionality of the ribosome with tethered subunits
Source: Nat Commun. 2019 Feb 25;10:930. doi: 10.1038/s41467-019-08892-w (PMC6389949; doi:10.1038/s41467-019-08892-w)
Supplement: Supplementary file 4 — Supplementary Data 1 [file 41467_2019_8892_MOESM4_ESM.xlsx]

## Sheet: TE_master_table_high_quality_on
yhhQ/deaD	ribosomal proteins genes
	WTrep1_ribo	WTrep2_ribo	RIBOTrep1_ribo	RIBOTrep2_ribo	WTrep1_rna	WTrep2_rna	RIBOTrep1_rna	RIBOTrep2_rna	all_hq_ribo	WTrep1_TE	WTrep2_TE	RIBOTrep1_TE	RIBOTrep2_TE	WT_avg_TE	RIBOT_avg_TE	WT_avg_ribo	RIBOT_avg_ribo	log2FC_TE	raw_ttest_pval	fdr_corrected_pval_bh	Ribo av Ribo-T:av WT
b3471_yhhQ	263.896	300.785	12714.8	12371.7	251.268	292.271	4024.9	4223.85	yes	1.05026	1.02913	3.15904	2.929	1.03969	3.04402	282.34	12543.2	1.54982	0.00330453	0.0886651	44.426
b1112_bhsA	482.265	482.968	2894.14	2955.16	159.805	248.18	905.455	862.132	yes	3.01783	1.94604	3.19633	3.42773	2.48193	3.31203	482.616	2924.65	0.416254	0.269195	0.416717	6.05999
b3162_deaD	8681.04	9699.44	46472.1	48505.9	9330.27	9690.62	36023.1	34998.3	yes	0.930417	1.00091	1.29007	1.38595	0.965664	1.33801	9190.24	47489	0.470494	0.0246003	0.137037	5.16733
b0607_uspG	1204.16	1102.07	5153.68	5158.53	864.96	847.769	2480.68	2645.8	yes	1.39216	1.29996	2.07753	1.94971	1.34606	2.01362	1153.12	5156.11	0.581046	0.0136507	0.110986	4.47146
b1667_ydhR	2394.06	2589.38	10812.8	9156.48	2163.73	2377.08	4549.69	4692.75	yes	1.10645	1.08931	2.37661	1.9512	1.09788	2.1639	2491.72	9984.66	0.978913	0.037641	0.156854	4.00713
b3183_obgE	1879.57	1969.03	6208.11	6353.61	2760.23	2825.42	5688.96	5585.57	yes	0.680946	0.6969	1.09126	1.1375	0.688923	1.11438	1924.3	6280.86	0.693827	0.00328911	0.0886651	3.26397
b1376_uspF	470.113	478.33	1577.3	1471.72	273.192	247.29	542.453	601.569	yes	1.72081	1.93429	2.90771	2.44647	1.82755	2.67709	474.222	1524.51	0.550755	0.0790181	0.212311	3.21476
b1284_yciT	442.397	481.729	1370.72	1572.13	333.072	324.421	698.462	702.181	yes	1.32823	1.48489	1.96248	2.23893	1.40656	2.1007	462.063	1471.42	0.578699	0.0486001	0.170853	3.18447
b1635_gstA	534.647	559.798	1750.83	1731.75	344.182	321.209	755.406	707.104	yes	1.55339	1.74278	2.31773	2.44907	1.64809	2.3834	547.222	1741.29	0.532231	0.0236932	0.136594	3.18205
b1625_cnu	1123.56	1352.49	3907.63	3789.27	348.073	545.445	950.423	1060.06	yes	3.22795	2.47961	4.11146	3.57459	2.85378	3.84303	1238.02	3848.45	0.42937	0.164747	0.314141	3.10854
b4314_fimA	5312.9	5442.9	16872.6	16138.7	2063.03	1959.4	6352.63	6351.4	yes	2.57529	2.77784	2.656	2.54097	2.67656	2.59848	5377.9	16505.6	-0.0427106	0.571666	0.681646	3.06916
b1967_hchA	1242.04	1196.6	4209.21	3155.43	674.638	820.672	2367.98	1915.78	yes	1.84105	1.45807	1.77755	1.64708	1.64956	1.71231	1219.32	3682.32	0.0538642	0.785754	0.845944	3.01998
b4312_fimB	263.546	300.572	903.924	745.871	156.859	186.888	211.314	222.408	yes	1.68015	1.6083	4.27764	3.35361	1.64422	3.81562	282.059	824.897	1.21452	0.0426532	0.162147	2.92456
b0406_tgt	3240.35	3588.3	9834.2	10060.3	4224.89	4025.74	6035.15	5979.49	yes	0.766967	0.891337	1.62949	1.68247	0.829152	1.65598	3414.32	9947.24	0.997973	0.00661656	0.0968055	2.91339
b1446_ydcY	4338.06	4479.14	12832.7	12672.3	2705.12	2977.14	5747.92	5619.46	yes	1.60365	1.50451	2.23258	2.25507	1.55408	2.24382	4408.6	12752.5	0.5299	0.00538638	0.096189	2.89264
b3816_corA	462.889	408.124	1423.61	1019.01	861.982	832.194	2027.18	1565	yes	0.537006	0.490419	0.702259	0.651122	0.513712	0.67669	435.506	1221.31	0.397535	0.0422073	0.162147	2.80434
b0849_grxA	1002.73	977.49	2424.66	3046.77	460.615	675.05	859.725	1356.59	yes	2.17693	1.44803	2.82027	2.2459	1.81248	2.53309	990.109	2735.71	0.482932	0.260624	0.410574	2.76304
b4111_proP	2228.61	2545.85	6493.57	6637.68	2404.3	2597	6240.65	6685.7	yes	0.926926	0.980302	1.04053	0.992818	0.953614	1.01667	2387.23	6565.62	0.0923788	0.22019	0.368508	2.75031
b4744_ynaM	270.159	407.926	773.344	1078.13	63.8231	67.4005	41.3977	28.6932	yes	4.23293	6.05227	18.6808	37.5745	5.1426	28.1277	339.042	925.74	2.45142	0.136445	0.283427	2.73045
b4748_ynfT	244.944	460.224	786.794	1113.68	63.8231	67.4005	62.0966	86.0797	yes	3.83785	6.8282	12.6705	12.9377	5.33303	12.8041	352.584	950.236	1.26358	0.0380802	0.15783	2.69506
b4179_rnr	1761.28	1857.94	4829.2	4867.14	1577.13	1538.62	3145.26	2980.36	yes	1.11677	1.20753	1.53539	1.63307	1.16215	1.58423	1809.61	4848.17	0.446984	0.0240545	0.136726	2.67912
b3107_yhaL	1157.26	1322.48	3535.74	3094.17	867.221	729.559	1801.93	1268.76	yes	1.33445	1.81271	1.9622	2.43873	1.57358	2.20046	1239.87	3314.96	0.483758	0.204429	0.353871	2.67363
b0624_crcB	653.39	721.96	1894.59	1751.6	277.897	360.171	682.092	724.056	yes	2.3512	2.00449	2.77761	2.41915	2.17784	2.59838	687.675	1823.09	0.254711	0.233743	0.382227	2.6511
b1905_ftnA	1454.56	1650.92	4124.04	4107.49	316.553	236.578	905.014	912.998	yes	4.595	6.97833	4.55688	4.4989	5.78667	4.52789	1552.74	4115.77	-0.353893	0.401689	0.541353	2.65065
b1051_msyB	459.918	488.089	1114.15	1271.39	355.708	266.367	591.491	575.701	yes	1.29297	1.83239	1.88364	2.20843	1.56268	2.04603	474.003	1192.77	0.388806	0.264488	0.414227	2.51638
b1557_cspB	695.809	1609.19	2218.23	3557.91	830.883	1351.75	1562.19	2104.97	yes	0.837433	1.19044	1.41995	1.69024	1.01394	1.5551	1152.5	2888.07	0.617034	0.135325	0.283427	2.50592
b4411_ecnB	1659.33	1597.98	3958.26	4203.49	1616.85	1359.01	2841.24	3093.01	yes	1.02627	1.17584	1.39315	1.35903	1.10105	1.37609	1628.65	4080.88	0.321689	0.0697413	0.200909	2.50568
b0987_gfcA	410.641	452.021	1039.7	1114.49	277.401	368.28	863.67	908.619	yes	1.48031	1.22738	1.20381	1.22658	1.35385	1.21519	431.331	1077.09	-0.155881	0.388842	0.533154	2.49714
b0880_cspD	1914.5	1407.03	4780.3	3388.58	2392.94	2026.21	2590.39	2166.15	yes	0.800061	0.694416	1.84539	1.56433	0.747238	1.70486	1660.77	4084.44	1.19002	0.0237071	0.136594	2.45937
b1825_yebO	2355.48	2716.02	6375.19	6094.25	6054.78	5967.28	7734.48	7791.41	yes	0.389029	0.455152	0.824256	0.782176	0.42209	0.803216	2535.75	6234.72	0.928235	0.0104079	0.108587	2.45873
b0797_rhlE	694.63	826.817	1690.49	1997.75	662.732	729.9	1306.89	1394.68	yes	1.04813	1.13278	1.29352	1.4324	1.09046	1.36296	760.724	1844.12	0.321813	0.0786916	0.21179	2.42416
b1550_gnsB	4474.57	4122	10732.7	10059.9	933.872	971.497	1790.09	1635.52	yes	4.79142	4.24294	5.99559	6.15089	4.51718	6.07324	4298.29	10396.3	0.427044	0.0319515	0.145287	2.4187
b3369_yhfL	332.424	308.746	766.619	783.848	202.107	137.208	280.913	155.763	yes	1.64479	2.2502	2.72903	5.0323	1.9475	3.88066	320.585	775.234	0.994681	0.245968	0.395731	2.41818
b4568_ytjA	795.934	736.049	2011.19	1679.95	164.679	268.77	466.108	363.448	yes	4.83323	2.73858	4.31487	4.62226	3.78591	4.46856	765.991	1845.57	0.239172	0.585089	0.691502	2.40939
b1685_ydiH	564.903	611.972	1233.08	1593.6	115.49	176.168	149.82	242.299	yes	4.89138	3.47379	8.2304	6.57702	4.18259	7.40371	588.438	1413.34	0.823853	0.097808	0.237597	2.40185
b4539_yoeB	468.614	586.847	1175.48	1358.58	656.252	562.464	999.39	1000.55	yes	0.714076	1.04335	1.1762	1.35783	0.878714	1.26701	527.731	1267.03	0.527967	0.174916	0.325749	2.4009
b1273_yciN	5874.45	6624.44	15359.8	14463	2280.92	2551.05	4635.07	4075.81	yes	2.57548	2.59675	3.31382	3.5485	2.58611	3.43116	6249.44	14911.4	0.407912	0.0188907	0.123059	2.38603
b1269_rluB	4068.44	4336.74	9798.9	10216.8	3203.25	3137.2	4975.24	5197.8	yes	1.2701	1.38236	1.96953	1.96561	1.32623	1.96757	4202.59	10007.9	0.569086	0.00758228	0.0998821	2.38136
b0968_yccX	331.162	354.728	829.817	798.76	286.861	284.58	380.592	293.103	yes	1.15443	1.2465	2.18033	2.72518	1.20047	2.45276	342.945	814.289	1.03081	0.0453873	0.165615	2.3744
b3629_waaS	426.435	521.675	1140.92	1092.34	624.458	547.269	957.986	789.8	yes	0.682889	0.953233	1.19096	1.38306	0.818061	1.28701	474.055	1116.63	0.653739	0.1056	0.249315	2.35548
b1090_plsX	1034.46	1067.7	2328.49	2604.16	14132.7	14463.4	24608	24662.5	yes	0.0731962	0.0738213	0.0946233	0.105592	0.0735088	0.100107	1051.08	2466.32	0.445562	0.0401009	0.159498	2.34646
b2081_yegQ	1886.78	1991.71	4390.89	4588.87	1392.49	1474.3	2557.18	2538.53	yes	1.35497	1.35095	1.71709	1.80769	1.35296	1.76239	1939.24	4489.88	0.381411	0.0120449	0.110513	2.31527
b4595_yciY	1902.17	1980.48	4454.32	4486.58	2341.65	1825.24	4583.73	3985.39	yes	0.812319	1.08505	0.971769	1.12576	0.948686	1.04876	1941.32	4470.45	0.144685	0.588215	0.693347	2.30279
b4409_blr	1567.61	1457.38	3699.24	3210.43	1501.36	1321.26	2003.85	2180.69	yes	1.04412	1.10302	1.84607	1.47221	1.07357	1.65914	1512.49	3454.84	0.62802	0.0904847	0.227925	2.2842
b2017_yefM	1236.81	1211.33	2728.8	2821.85	625.568	609.814	852.103	999.481	yes	1.9771	1.98639	3.20243	2.82332	1.98174	3.01287	1224.07	2775.33	0.604369	0.032191	0.145287	2.2673
b1095_fabF	3950.35	3978.98	9509.29	8444.7	10267.4	10510.9	26380.1	25583.6	yes	0.384747	0.378558	0.360473	0.330083	0.381653	0.345278	3964.67	8977	-0.144502	0.1436	0.290801	2.26425
b1211_prfA	984.705	1120.28	2389.76	2362.67	1379.48	1371.66	2481.68	2482.72	yes	0.713825	0.816736	0.962958	0.951645	0.76528	0.957301	1052.49	2376.21	0.322984	0.0656034	0.197553	2.2577
b1445_ortT	441.321	527.671	991.318	1164.34	446.028	529.907	1152.71	977.549	yes	0.989446	0.99578	0.859987	1.19108	0.992613	1.02553	484.496	1077.83	0.0470696	0.860784	0.903823	2.22464
b1246_oppD	1593.56	1654.54	3715.16	3430.52	3176.3	3197.73	5906.16	5919.47	yes	0.501704	0.517411	0.629031	0.579532	0.509557	0.604282	1624.05	3572.84	0.245977	0.0676088	0.200192	2.19995
b1795_yeaQ	1619.48	1879.59	3894.67	3775.26	584.405	586.303	1298.29	932.703	yes	2.77116	3.20583	2.99984	4.04765	2.98849	3.52375	1749.53	3834.96	0.237693	0.444941	0.577339	2.192
b1089_rpmF	131943	138051	294959	293952	67406	66135.4	119353	119919	yes	1.95744	2.0874	2.47131	2.45126	2.02242	2.46128	134997	294456	0.283329	0.021717	0.131789	2.1812
b1841_yobA	2859.16	3092.29	6374.18	6585.67	983.047	963.018	1698.96	1997.51	yes	2.90847	3.21104	3.75181	3.29694	3.05975	3.52438	2975.72	6479.93	0.203953	0.231056	0.378999	2.1776
b1564_relB	2342.37	2484.16	5018.16	5464.43	1263.17	1227.25	2389.17	2398.76	yes	1.85436	2.02417	2.10038	2.27803	1.93927	2.1892	2413.27	5241.29	0.174896	0.178943	0.329403	2.17187
b2702_srlA	1326.57	1213.54	2726.66	2779.09	954.631	849.198	1380.66	1461.52	yes	1.38962	1.42904	1.9749	1.9015	1.40933	1.9382	1270.06	2752.88	0.459707	0.00614742	0.096189	2.16752
b1958_yedI	400.353	434.485	913.597	888.65	427.991	412.92	922.79	862.298	yes	0.935424	1.05223	0.990037	1.03056	0.993826	1.0103	417.419	901.123	0.0237172	0.814826	0.866082	2.1588
b1244_oppB	895.296	1032.51	2081.78	2056.74	1477.29	1721.38	3317.89	3679.46	yes	0.60604	0.599812	0.62744	0.558979	0.602926	0.593209	963.901	2069.26	-0.0234398	0.803985	0.860027	2.14675
b2033_wbbJ	2076.13	2190.1	4798.18	4340.99	1690.72	1750.82	2176.01	2319.06	yes	1.22796	1.2509	2.20504	1.87188	1.23943	2.03846	2133.12	4569.58	0.7178	0.0410028	0.161183	2.14221
b1708_nlpC	392.979	407.724	847.403	856.852	688.466	853.739	888.048	963.723	yes	0.570804	0.477574	0.954231	0.889106	0.524189	0.921668	400.351	852.127	0.814162	0.0198575	0.123979	2.12845
b1634_dtpA	1653.77	1800.1	3654.58	3666.38	2336.53	2349.91	5171.49	5207.97	yes	0.707787	0.766029	0.706677	0.703995	0.736908	0.705336	1726.93	3660.48	-0.0631742	0.391994	0.535004	2.11964
b1563_relE	601.703	575.498	1291.01	1202.91	1086.32	1182.78	2072.9	2260.19	yes	0.55389	0.486562	0.622802	0.532214	0.520226	0.577508	588.601	1246.96	0.150702	0.416909	0.555415	2.11851
b3299_rpmJ	226874	202265	467802	439659	244062	226044	303813	291541	yes	0.929576	0.894802	1.53977	1.50805	0.912189	1.52391	214569	453730	0.740375	0.00147669	0.0848588	2.11461
b4208_cycA	311.832	352.319	680.354	723.108	904.545	955.246	1379.4	1588.06	yes	0.344738	0.368825	0.493226	0.455341	0.356782	0.474284	332.075	701.731	0.410707	0.0346107	0.150925	2.11317
b1243_oppA	4091.57	4689.59	9361.49	9185.45	4572.66	4973.35	8290.66	9035.42	yes	0.894789	0.942945	1.12916	1.0166	0.918867	1.07288	4390.58	9273.47	0.223565	0.128266	0.275893	2.11213
b4542_yohO	3174.86	4891.04	9355.6	7603.55	1010.53	1114.6	1005.04	1332.64	yes	3.14177	4.38814	9.30864	5.70562	3.76496	7.50713	4032.95	8479.57	0.995627	0.188618	0.341309	2.10257
b0199_metN	651.376	664.37	1380.95	1383.35	568.719	598.114	1049.5	985.746	yes	1.14534	1.11077	1.31582	1.40335	1.12806	1.35958	657.873	1382.15	0.269326	0.0389129	0.158547	2.10094
b1283_osmB	358.139	313.073	745.616	662.981	143.966	198.816	280.144	238.979	yes	2.48766	1.57469	2.66155	2.77422	2.03117	2.71788	335.606	704.298	0.420171	0.273993	0.421903	2.09859
b2579_grcA	1305.71	1443.92	3178.28	2574.64	808.427	887.089	1407.2	1371.45	yes	1.61513	1.62771	2.25858	1.87732	1.62142	2.06795	1374.82	2876.46	0.350946	0.144053	0.290971	2.09225
b1247_oppF	1998.04	2117.84	4410.54	4199.72	2811.39	2999.56	5311.02	5715.35	yes	0.710696	0.706052	0.830451	0.734814	0.708374	0.782633	2057.94	4305.13	0.143824	0.261037	0.410574	2.09196
b2193_narP	4286.38	4325.21	9083.49	8928.13	3705.29	3829.97	4999.73	4674.34	yes	1.15683	1.12931	1.8168	1.91003	1.14307	1.86341	4305.8	9005.81	0.705036	0.00452203	0.0925044	2.09156
b3021_mqsA	389.902	451.666	927.3	806.627	587.947	517.418	971.278	809.497	yes	0.663158	0.872924	0.954721	0.996454	0.768041	0.975587	420.784	866.963	0.345087	0.191803	0.343953	2.06035
b1570_dicA	679.37	886.993	1608.4	1617.12	499.322	552.42	769.206	777.671	yes	1.36058	1.60565	2.09098	2.07943	1.48312	2.08521	783.181	1612.76	0.491559	0.0390919	0.158547	2.05924
b1245_oppC	1078.78	1063.19	2201.18	2204.99	2145.13	2242.83	4296.21	4606.07	yes	0.502897	0.47404	0.512355	0.478714	0.488468	0.495534	1070.98	2203.09	0.0207198	0.780062	0.844054	2.05707
b1212_prmC	254.558	309.538	523.029	634.829	825.875	918.231	1731.56	1859.07	yes	0.308229	0.337102	0.302057	0.341476	0.322665	0.321766	282.048	578.929	-0.00402509	0.97399	0.983853	2.05259
b3687_ibpA	847.071	663.884	1870.25	1211.98	808.427	915.605	1128.54	782.203	yes	1.0478	0.725077	1.65724	1.54944	0.88644	1.60334	755.478	1541.12	0.854986	0.0519643	0.1751	2.03992
b1842_holE	897.722	1047.87	2064.23	1897.31	461.958	388.063	663.977	438.969	yes	1.9433	2.70024	3.10889	4.3222	2.32177	3.71555	972.794	1980.77	0.678349	0.190589	0.342932	2.03617
b3703_rpmH	133266	129519	244720	287799	47766	48263.5	64698.5	71266.7	yes	2.78998	2.68358	3.78247	4.03834	2.73678	3.91041	131393	266260	0.514838	0.0136529	0.110986	2.02644
b1839_yebY	1562.12	1544.54	3279.43	2995.48	1191.37	1018.5	1938.79	1654.64	yes	1.3112	1.51649	1.69148	1.81035	1.41385	1.75091	1553.33	3137.45	0.308482	0.104733	0.248801	2.01982
b0287_yagU	1147.79	1069.28	2112.88	2335.6	504.774	483.092	809.578	973.331	yes	2.27387	2.21341	2.60985	2.3996	2.24364	2.50472	1108.54	2224.24	0.158808	0.139683	0.286588	2.00646
b0557_borD	42122.8	48547.7	93337.2	88581.2	16358.3	17553.9	32489.6	28504.7	yes	2.57502	2.76563	2.87283	3.1076	2.67032	2.99022	45335.3	90959.2	0.163234	0.168635	0.318889	2.00637
b2741_rpoS	4572.88	4158.39	9024.18	8479.19	7683.72	7895.16	11380.1	11671	yes	0.595139	0.526701	0.792978	0.72652	0.56092	0.759749	4365.63	8751.68	0.437727	0.0530144	0.176149	2.00468
b1765_ydjA	1667.11	1997.05	3608.11	3725.24	799.639	807.341	1581.66	1481.44	yes	2.08483	2.47362	2.28121	2.5146	2.27923	2.39791	1832.08	3666.68	0.0732326	0.652878	0.744281	2.00137
b1633_nth	467.459	520.268	987.203	987.489	484.293	551.709	953.515	1023.48	yes	0.96524	0.943013	1.03533	0.964833	0.954127	1.00008	493.864	987.346	0.0678655	0.339709	0.484517	1.99923
b0220_ivy	1062.12	1066.62	2251.34	1997.45	803.31	653.813	1239.57	1055.84	yes	1.32218	1.63138	1.81622	1.89181	1.47678	1.85402	1064.37	2124.39	0.328198	0.141239	0.287523	1.99592
b0699_ybfA	6219.13	6327.78	13484.4	11408.6	2659.61	3080.89	4867.53	5056.66	yes	2.33837	2.05388	2.77026	2.25615	2.19612	2.51321	6273.46	12446.5	0.19457	0.393319	0.535004	1.98399
b4550_arfA	701.278	702.372	1424.72	1359.88	332.23	292.377	247.819	283.788	yes	2.11082	2.40229	5.74904	4.79189	2.25655	5.27046	701.825	1392.3	1.22381	0.0264628	0.138448	1.98383
b0225_yafQ	628.472	737.236	1170.54	1527.33	669.342	716.04	955.709	926.206	yes	0.93894	1.0296	1.22478	1.64901	0.984271	1.4369	682.854	1348.93	0.545831	0.172192	0.322578	1.97543
b3624_waaZ	294.486	398.866	777.417	590.505	492.457	529.078	817.022	733.294	yes	0.597993	0.753889	0.951525	0.805276	0.675941	0.878401	346.676	683.961	0.377983	0.19868	0.349993	1.97291
b3163_nlpI	679.762	776.07	1406.77	1455.93	13219.8	14892.7	29313.2	30337.4	yes	0.0514199	0.0521108	0.0479909	0.0479914	0.0517653	0.0479911	727.916	1431.35	-0.109219	0.00827452	0.102373	1.96637
b0057_yabQ	875.518	959.919	1634.49	1957.99	503.36	418.816	593.628	267.443	yes	1.73935	2.29198	2.75339	7.32116	2.01567	5.03727	917.718	1796.24	1.32139	0.319483	0.465657	1.95729
b2672_ygaM	298.648	325.2	606.326	605.737	176.384	217.315	471.934	475.786	yes	1.69317	1.49644	1.28477	1.27313	1.59481	1.27895	311.924	606.032	-0.318422	0.085086	0.221529	1.94288
b1356_racR	775.655	991.166	1706.81	1703.15	793.173	880.587	1048.74	1227.49	yes	0.977914	1.12557	1.62749	1.38751	1.05174	1.5075	883.411	1704.98	0.519369	0.0837321	0.219797	1.93
b1628_rsxB	580.146	588.992	1141.32	1113.86	1453.49	1703.06	2538.99	2559.2	yes	0.399139	0.345844	0.449519	0.435238	0.372492	0.442379	584.569	1127.59	0.248073	0.126846	0.274317	1.92893
b3556_cspA	226310	385682	461382	718516	69262.8	95546.7	95417.1	152802	yes	3.2674	4.03659	4.83543	4.70228	3.652	4.76886	305996	589949	0.384958	0.103512	0.248801	1.92797
b0198_metI	466.523	411.141	906.111	782.705	674.925	614.849	1122.11	1070.34	yes	0.691223	0.668686	0.807509	0.73127	0.679954	0.769389	438.832	844.408	0.178276	0.153361	0.302178	1.92422
b0952_pqiC	814.729	735.736	1578.09	1400.92	860.028	803.787	1255.14	1165.74	yes	0.947329	0.915337	1.2573	1.20174	0.931333	1.22952	775.233	1489.51	0.400729	0.0113595	0.108587	1.92137
b4062_soxS	861.839	925.581	1741.46	1690.37	291.932	371.535	400.561	474.501	yes	2.95219	2.49124	4.34754	3.56242	2.72172	3.95498	893.71	1715.91	0.539154	0.113514	0.258811	1.91999
b4172_hfq	34225.4	34892.1	64946.8	67747.9	15697.6	15881.2	25650.9	26475.2	yes	2.1803	2.19707	2.53195	2.55892	2.18868	2.54543	34558.8	66347.3	0.217848	0.00197546	0.0873166	1.91984
b3207_yrbL	3681.5	3732.6	7136.95	7064.67	5819.9	5959.99	6359.55	6707.42	yes	0.63257	0.626277	1.12224	1.05326	0.629424	1.08775	3707.05	7100.81	0.789246	0.0056612	0.096189	1.91549
b3068_mug	716.8	645.589	1375.98	1229.42	655.352	712.291	1000.65	883.888	yes	1.09376	0.906355	1.37509	1.39092	1.00006	1.38301	681.194	1302.7	0.467723	0.055343	0.179527	1.91238
b2295_yfbV	1182.39	1223.78	2325.08	2273.27	744.603	741.405	1360.95	1255.33	yes	1.58795	1.65062	1.70842	1.81089	1.61929	1.75966	1203.09	2299.17	0.119936	0.144426	0.29104	1.91106
b3623_waaU	425.553	473.518	944.355	767.747	368.082	381.56	612.987	539.08	yes	1.15613	1.24101	1.54058	1.42418	1.19857	1.48238	449.535	856.051	0.3066	0.0587883	0.186098	1.9043
b1382_ynbE	512.198	560.94	989.186	1052.91	352.057	302.94	405.965	457.241	yes	1.45487	1.85166	2.43663	2.30275	1.65326	2.36969	536.569	1021.05	0.519381	0.0758272	0.209067	1.90292
b1847_yebF	368.082	395.796	672.134	777.464	1148.1	1133.54	1381.43	1914.97	yes	0.3206	0.34917	0.486549	0.405992	0.334885	0.446271	381.939	724.799	0.414253	0.121054	0.267592	1.89768
b4217_ytfK	5866.02	6203.93	11877	10997.5	3456.32	3192.24	3704.8	3729.29	yes	1.69719	1.94344	3.20586	2.94896	1.82031	3.07741	6034.98	11437.3	0.757528	0.0194511	0.123979	1.89517
b0226_dinJ	2024.89	2665.77	4552.72	4310.63	919.934	1089.25	1157.23	1303.4	yes	2.20112	2.44733	3.93414	3.30722	2.32423	3.62068	2345.33	4431.68	0.639511	0.0613326	0.190289	1.88958
b2631_rnlB	325.643	421.507	632.667	766.083	814.946	984.554	1294.01	1301.38	yes	0.399588	0.428119	0.488919	0.588671	0.413854	0.538795	373.575	699.375	0.380615	0.137672	0.283881	1.87212
b3570_bax	1762.02	2052.37	3473.48	3653.25	2337.09	2613.99	3134.79	3021.24	yes	0.75394	0.785148	1.10804	1.20919	0.769544	1.15862	1907.2	3563.37	0.590328	0.0180052	0.122462	1.86838
b1124_potC	572.315	565.452	1112.8	1004.05	1473.47	1485.18	2264.69	2106.63	yes	0.388413	0.380729	0.491371	0.476617	0.384571	0.483994	568.884	1058.43	0.331741	0.00692606	0.0970158	1.86054
b1206_dauA	524.056	518.126	1020.33	916.097	718.922	727.203	1359.62	1378.51	yes	0.728947	0.712491	0.750455	0.664558	0.720719	0.707507	521.091	968.216	-0.0266932	0.791071	0.849785	1.85805
b1033_ghrA	725.072	775.885	1438.53	1348.47	286.694	365.499	723.733	679.287	yes	2.52908	2.12281	1.98766	1.98513	2.32594	1.98639	750.479	1393.5	-0.227665	0.236577	0.384495	1.85682
b3434_yhgN	584.161	550.029	1100.89	1003.88	579.781	668.331	909.705	952.674	yes	1.00756	0.822989	1.21016	1.05375	0.915272	1.13195	567.095	1052.38	0.306541	0.215126	0.364095	1.85574
b2832_ygdQ	475.631	521.048	880.431	967.574	954.487	972.115	2544.74	2510.54	yes	0.49831	0.535995	0.34598	0.385405	0.517152	0.365693	498.339	924.002	-0.499958	0.0309192	0.144726	1.85416
b1000_cbpA	530.579	560.596	1011.34	982.543	373.93	428.26	625.146	586.015	yes	1.41892	1.30901	1.61776	1.67665	1.36397	1.64721	545.587	996.941	0.272214	0.045196	0.165578	1.82728
b1088_yceD	6709.5	8049.84	13125.1	13803.9	58392.6	62617.4	107392	104667	yes	0.114903	0.128556	0.122216	0.131884	0.12173	0.12705	7379.67	13464.5	0.0617165	0.589811	0.693691	1.82453
b1656_sodB	39259.3	35233.1	65827.8	70033.2	8892.69	8251.35	15856.8	17518.6	yes	4.41478	4.26999	4.15139	3.99766	4.34238	4.07452	37246.2	67930.5	-0.0918554	0.126561	0.274164	1.82382
b1663_mdtK	555.89	607.915	1119.8	998.72	591.316	665.469	1404.81	1256.99	yes	0.940089	0.913514	0.797118	0.794533	0.926801	0.795825	581.903	1059.26	-0.219808	0.0102304	0.108587	1.82034
b0425_panE	488.537	521.021	908.679	927.818	550.475	578.521	791.732	659.945	yes	0.887483	0.900609	1.14771	1.4059	0.894046	1.27681	504.779	918.249	0.51412	0.0976318	0.237531	1.81911
b1712_ihfA	14104.2	12196.3	23381.9	24450.9	13832.2	13113.4	20403.3	21632.4	yes	1.01966	0.930058	1.14599	1.13029	0.97486	1.13814	13150.2	23916.4	0.223409	0.0695974	0.200909	1.81871
b4045_yjbJ	608.14	547.936	1135.33	961.52	947.014	1207.43	1134.89	1246.11	yes	0.642166	0.453803	1.00039	0.77162	0.547984	0.886003	578.038	1048.42	0.693176	0.150063	0.297454	1.81376
b0953_rmf	305.537	358.43	762.056	442.171	317.596	426.87	730.374	623.053	yes	0.962029	0.83967	1.04338	0.709684	0.900849	0.876531	331.983	602.113	-0.0394809	0.903687	0.936001	1.81369
b2696_csrA	14416.6	15985.2	27054.2	27891.2	10405.2	10740.6	12864	12327.9	yes	1.38551	1.4883	2.1031	2.26245	1.43691	2.18277	15200.9	27472.7	0.603195	0.0157772	0.116039	1.80731
b1874_cutC	423.834	443.758	811.775	753.966	798.686	816.024	2015.35	2110.62	yes	0.530664	0.543805	0.402795	0.357224	0.537235	0.38001	433.796	782.871	-0.499515	0.0220008	0.132321	1.8047
b1591_dmsD	578.236	649.518	1098.2	1113.45	508.717	462.269	629.245	664.844	yes	1.13666	1.40507	1.74526	1.67475	1.27086	1.71001	613.877	1105.82	0.428195	0.0870079	0.224901	1.80137
b1531_marA	1228.72	1228.11	2309.84	2110.36	682.11	646.974	1069.23	1132.93	yes	1.80135	1.89823	2.16029	1.86274	1.84979	2.01151	1228.41	2210.1	0.120921	0.409928	0.549786	1.79915
b2032_wbbK	1594.49	1805.12	3374.08	2703.07	1413.12	1478.59	2176.21	1867.91	yes	1.12835	1.22083	1.55044	1.44711	1.17459	1.49878	1699.8	3038.58	0.351628	0.0428265	0.162147	1.78761
b1908_yecA	713.381	698.252	1202.88	1301.96	786.577	822.974	1091.26	1370.3	yes	0.906944	0.848449	1.10229	0.95013	0.877696	1.02621	705.816	1252.42	0.225528	0.210025	0.358503	1.77443
b2587_kgtP	3869.32	4117.4	6883.64	7257.95	4647.05	5083	7769.29	9034.99	yes	0.83264	0.810034	0.886006	0.803316	0.821337	0.844661	3993.36	7070.79	0.0403983	0.640887	0.73481	1.77064
b1675_fumD	915.143	1095.87	1909.25	1649.7	623.643	707.384	876.449	436.137	yes	1.46741	1.54919	2.17839	3.78252	1.5083	2.98046	1005.51	1779.47	0.982608	0.208245	0.35776	1.76973
b0435_bolA	1539.26	1528	2974.87	2444.3	1510.08	1457.8	1788.3	1841.24	yes	1.01932	1.04815	1.66351	1.32753	1.03374	1.49552	1533.63	2709.59	0.53278	0.111465	0.255234	1.76678
b0999_cbpM	570.335	512.42	999.612	904.834	364.585	351.54	655.464	737.585	yes	1.56434	1.45764	1.52504	1.22675	1.51099	1.3759	541.377	952.223	-0.135123	0.483572	0.612524	1.75889
b3282_tsaC	1264.89	1696	2600.89	2604.62	1451.78	1345.42	1647.24	1592.7	yes	0.871267	1.26057	1.57894	1.63535	1.06592	1.60714	1480.44	2602.75	0.592402	0.110584	0.253945	1.75809
b4686_yshB	7243.56	7546.49	14980.2	10987.6	7428.78	6922.21	12308.6	9606.81	yes	0.975067	1.09018	1.21705	1.14373	1.03263	1.18039	7395.03	12983.9	0.192946	0.162762	0.312974	1.75576
b2572_rseA	2069.61	1955.28	3334.97	3713.72	4105.47	4131	6477.31	7461.57	yes	0.50411	0.473319	0.514869	0.497713	0.488714	0.506291	2012.44	3524.34	0.0509755	0.42369	0.559313	1.75128
b2206_napA	315.535	326.268	561.324	559.097	387.148	369.713	536.073	499.796	yes	0.815025	0.882488	1.0471	1.11865	0.848756	1.08288	320.901	560.211	0.351448	0.041387	0.1615	1.74574
b1658_purR	2218.9	2564.36	4334.46	4008.45	2300	2428.91	3753.39	3510.14	yes	0.964742	1.05576	1.15481	1.14196	1.01025	1.14839	2391.63	4171.46	0.184894	0.0951676	0.234757	1.74419
b1630_rsxD	462.214	484.166	865.795	784.361	620.633	640.909	926.934	898.838	yes	0.744745	0.755436	0.934042	0.872638	0.75009	0.90334	473.19	825.078	0.268204	0.0389522	0.158547	1.74365
b1627_rsxA	642.068	825.665	1281.65	1274.05	1316.82	1500.65	2262.36	2270.61	yes	0.48759	0.550207	0.566509	0.561104	0.518898	0.563806	733.866	1277.85	0.119748	0.289207	0.435859	1.74126
b3636_rpmG	150380	161868	302399	240392	90543.8	90161	120217	113824	yes	1.66086	1.79532	2.51545	2.11196	1.72809	2.31371	156124	271396	0.421027	0.110442	0.253945	1.73833
b1804_rnd	862.783	1057.09	1654.21	1681.7	1068.59	1142.1	1294.89	1304.93	yes	0.807407	0.925565	1.27749	1.28873	0.866486	1.28311	959.937	1667.96	0.566396	0.0196929	0.123979	1.73757
b3097_yqjC	1292.02	1362.05	2316.48	2291.31	1288.22	1339.61	2673.01	2845.53	yes	1.00294	1.01675	0.866617	0.805233	1.00985	0.835925	1327.03	2303.9	-0.272694	0.0311941	0.144726	1.73613
b1806_yeaY	795.176	792.884	1400.2	1354.11	1658.52	1720.68	2051.53	2040.18	yes	0.479448	0.460797	0.682513	0.663722	0.470122	0.673118	794.03	1377.16	0.517823	0.00422588	0.0907122	1.73439
b0211_mltD	2349.63	2412.88	4393.82	3861.57	5221.76	5523.86	8490.65	7711.83	yes	0.449969	0.436809	0.517489	0.500733	0.443389	0.509111	2381.25	4127.69	0.199407	0.0252811	0.138448	1.73341
b0714_nei	303.833	343.266	512.048	607.102	398.089	420.402	509.474	508.001	yes	0.763229	0.81652	1.00505	1.19508	0.789874	1.10007	323.55	559.575	0.477894	0.0880439	0.225551	1.72949
b2266_elaB	771.63	787.139	1375.41	1319.73	324.956	485.46	485.814	673.447	yes	2.37457	1.62143	2.83113	1.95967	1.998	2.3954	779.384	1347.57	0.261711	0.561481	0.673901	1.72902
b1333_uspE	524.204	540.404	924.619	896.16	739.57	724.467	918.063	1045.63	yes	0.708796	0.745933	1.00714	0.857053	0.727365	0.932097	532.304	910.389	0.357801	0.117894	0.263897	1.71028
b2265_menF	373.253	438.409	700.96	683.653	709.245	883.383	1159.81	1219.06	yes	0.526268	0.496284	0.604376	0.560801	0.511276	0.582589	405.831	692.306	0.188375	0.114412	0.260488	1.7059
b1119_nagK	330.494	335.362	547.225	587.939	1061.06	1185.13	1324.73	1377.28	yes	0.311475	0.282976	0.413085	0.426885	0.297226	0.419985	332.928	567.582	0.498779	0.0162296	0.118382	1.70482
b1400_paaY	282.793	303.648	521.457	477.634	307.777	303.359	459.158	359.758	yes	0.918827	1.00095	1.13568	1.32765	0.95989	1.23167	293.221	499.545	0.359673	0.121293	0.267751	1.70365
b3281_aroE	665.85	735.24	1228.09	1151.91	989.064	1166.46	1290.76	1449.8	yes	0.673213	0.630315	0.951446	0.794533	0.651764	0.87299	700.545	1190	0.421615	0.112765	0.257472	1.69868
b0580_ybdJ	592.049	677.608	1022.16	1133.66	165.581	205.72	236.915	472.92	yes	3.57558	3.29383	4.31446	2.39715	3.4347	3.35581	634.829	1077.91	-0.0335264	0.942518	0.962067	1.69796
b1233_ychJ	1441.27	1572.98	2662.29	2451.14	1104.32	1210.86	1506.28	1667.58	yes	1.30512	1.29906	1.76746	1.46988	1.30209	1.61867	1507.12	2556.72	0.313978	0.167237	0.317373	1.69642
b3637_rpmB	125495	127360	201372	227077	93357.9	97164.2	119188	121028	yes	1.34424	1.31077	1.68953	1.87623	1.3275	1.78288	126428	214224	0.425492	0.040743	0.160955	1.69444
b2510_yfgJ	769.952	841.856	1394.82	1335	797.198	936.742	1179.84	954.05	yes	0.965823	0.898706	1.18222	1.3993	0.932264	1.29076	805.904	1364.91	0.469405	0.0874559	0.224901	1.69364
b1248_yciU	1124.91	1190.59	2035.03	1874.51	1109.75	985.681	1473.01	1407.53	yes	1.01366	1.20789	1.38155	1.33177	1.11077	1.35666	1157.75	1954.77	0.288492	0.133696	0.282391	1.68842
b1632_rsxE	510.941	603.052	1021.06	856.758	602.835	673.424	1037.44	1165.54	yes	0.847564	0.895502	0.984208	0.735074	0.871533	0.859641	556.997	938.908	-0.0198213	0.933855	0.957652	1.68566
b1186_nhaB	720.619	729.204	1243.39	1199.54	649.572	672.694	869.191	1035.19	yes	1.10938	1.08401	1.43052	1.15876	1.09669	1.29464	724.912	1221.47	0.239395	0.283992	0.432436	1.68499
b1584_speG	1644.76	1650.44	2774.04	2769.88	968.383	1255.5	1383.84	1481	yes	1.69846	1.31457	2.0046	1.87027	1.50652	1.93744	1647.6	2771.96	0.362934	0.168225	0.318491	1.68242
b2264_menD	255.33	308.268	442.263	504.365	666.19	869.067	1248.32	1301.76	yes	0.383269	0.354712	0.354285	0.387449	0.36899	0.370867	281.799	473.314	0.00732023	0.939457	0.960892	1.67961
b0949_uup	1695.94	1873.28	3029.51	2951.14	2096.06	2264.56	2585.99	2540.71	yes	0.809107	0.827216	1.17151	1.16154	0.818162	1.16653	1784.61	2990.33	0.511761	0.000878963	0.0791078	1.67562
b1642_slyA	1060.11	1293.82	1998.5	1945.22	1176.4	1077.48	1605.66	1646.79	yes	0.901152	1.20079	1.24466	1.18122	1.05097	1.21294	1176.97	1971.86	0.206783	0.401093	0.541353	1.67537
b3260_dusB	700.555	746.792	1222.15	1201.73	9374.73	9815.35	14575.7	14858.5	yes	0.074728	0.0760841	0.0838481	0.0808782	0.0754061	0.0823631	723.674	1211.94	0.127318	0.0508916	0.17428	1.6747
b1631_rsxG	448.994	458.91	791.309	725.339	804.521	775.377	1379.32	1448.52	yes	0.558089	0.591855	0.573693	0.500743	0.574972	0.537218	453.952	758.324	-0.0979823	0.44673	0.579188	1.67049
b1093_fabG	20588.5	20917.3	35662.9	33551.7	35551	34024.1	47093.9	43591.5	yes	0.579126	0.614778	0.757273	0.769684	0.596952	0.763479	20752.9	34607.3	0.354973	0.012605	0.110513	1.66759
b1261_trpB	290.269	316.076	495.028	512.991	192.966	229.523	272.726	369.84	yes	1.50425	1.3771	1.81511	1.38706	1.44067	1.60109	303.172	504.009	0.152309	0.54706	0.663456	1.66245
b1677_lpp	1.17931e+06	1.02204e+06	1.89204e+06	1.76236e+06	432109	412043	474911	486624	yes	2.72919	2.48042	3.98398	3.62159	2.6048	3.80279	1.10067e+06	1.8272e+06	0.545882	0.0320479	0.145287	1.66007
b0440_hupB	52515.4	52452.5	85959.7	87944.4	27397.7	27760.6	33156.4	34531.5	yes	1.91679	1.88946	2.59255	2.54678	1.90312	2.56967	52483.9	86952	0.433215	0.00159509	0.0848588	1.65674
b2181_yejG	843.897	915.901	1468.8	1446.54	738.129	638.449	779.717	1071.38	yes	1.14329	1.43457	1.88376	1.35017	1.28893	1.61696	879.899	1457.67	0.32711	0.393352	0.535004	1.65664
b1383_ydbL	249.901	313.597	511.08	421.298	267.003	297.634	382.454	460.145	yes	0.935947	1.05363	1.33632	0.915576	0.994791	1.12595	281.749	466.189	0.178673	0.60921	0.709353	1.65462
b1414_ydcF	501.382	497.949	871.898	781.545	330.032	390.098	574.452	559.465	yes	1.51919	1.27647	1.51779	1.39695	1.39783	1.45737	499.666	826.721	0.060177	0.703427	0.783987	1.65455
b3185_rpmA	97836	100885	170692	156846	75578.5	78841.8	102938	98435.2	yes	1.2945	1.27958	1.65819	1.59339	1.28704	1.62579	99360.4	163769	0.337086	0.00949558	0.108587	1.64823
b2035_wbbH	720.645	784.204	1356.53	1120.32	1492.16	1683.34	2537.61	2295.61	yes	0.482954	0.465863	0.53457	0.488027	0.474409	0.511298	752.425	1238.42	0.108035	0.275147	0.422244	1.64591
b2346_mlaA	4064.59	3783.03	6520.32	6367.26	3676.42	3679.21	4625.7	4075.81	yes	1.10558	1.02822	1.40958	1.56221	1.0669	1.4859	3923.81	6443.79	0.477908	0.0392562	0.158547	1.64223
b0113_pdhR	495.99	704.529	948.003	1017.83	1084.24	1409.51	2171.51	2240.55	yes	0.457453	0.49984	0.436563	0.454276	0.478647	0.44542	600.259	982.915	-0.103796	0.284945	0.433117	1.63748
b2369_evgA	739.154	944.225	1402.35	1351.73	575.757	812.094	759.699	611.656	yes	1.28379	1.1627	1.84593	2.20995	1.22325	2.02794	841.69	1377.04	0.729297	0.0523947	0.175676	1.63604
b1629_rsxC	457.007	550.07	850.42	795.007	855.339	884.847	1434.06	1439.08	yes	0.534299	0.621655	0.593016	0.552442	0.577977	0.572729	503.538	822.713	-0.0131595	0.923173	0.951184	1.63386
b1379_hslJ	301.913	318.537	552.763	459.789	269.476	236.141	301.235	347.982	yes	1.12037	1.34893	1.83499	1.3213	1.23465	1.57815	310.225	506.276	0.354128	0.346223	0.491174	1.63196
b3098_yqjD	6889.65	6751.08	11379	10847	2195.43	2318.49	3562.64	4265.17	yes	3.13817	2.91185	3.19399	2.54315	3.02501	2.86857	6820.36	11113	-0.0766068	0.694303	0.77653	1.62939
b0466_ybaM	339.666	323.861	525.276	554.426	479.068	426.87	713.727	726.896	yes	0.709015	0.758689	0.735962	0.762731	0.733852	0.749346	331.764	539.851	0.030143	0.638016	0.732044	1.62721
b3100_yqjK	479.081	534.592	856.058	792.37	1996.81	2185.57	3767.61	3739.88	yes	0.239923	0.244601	0.227215	0.211871	0.242262	0.219543	506.837	824.214	-0.142063	0.105321	0.249025	1.62619
b2012_yeeD	8479.38	8022.55	12605.5	14184.6	5169.67	5257.24	4491.65	6828.99	yes	1.64022	1.526	2.80643	2.07711	1.58311	2.44177	8250.96	13395	0.625168	0.145504	0.292474	1.62345
b1858_znuC	430.739	422.702	691.58	691.394	356.093	396.379	543.099	553.825	yes	1.20963	1.06641	1.2734	1.2484	1.13802	1.2609	426.721	691.487	0.147928	0.233009	0.381417	1.62047
b0050_apaG	367.187	343.84	580.035	571.695	2489.44	2446.03	2085	2102.81	yes	0.147498	0.140571	0.278194	0.271873	0.144034	0.275033	355.514	575.865	0.933196	0.00127876	0.0848588	1.61981
b1099_holB	331.373	350.601	560.662	542.268	743.27	897.064	1070.66	1210.77	yes	0.445832	0.390832	0.523662	0.447871	0.418332	0.485766	340.987	551.465	0.215615	0.286479	0.433795	1.61726
b0453_ybaY	442.89	407.871	703.738	670.601	313.212	308.419	444.755	513.774	yes	1.41403	1.32246	1.58231	1.30524	1.36824	1.44378	425.381	687.169	0.0775223	0.656239	0.747046	1.61542
b0418_pgpA	302.245	360.706	533.236	537.39	1186.94	1450.86	1427.62	1493.71	yes	0.254642	0.248615	0.373513	0.359769	0.251629	0.366641	331.476	535.313	0.543073	0.00422973	0.0907122	1.61494
b4108_yjdM	7931.73	7582.03	12352.6	12656.1	1068.28	1090.04	2345.62	2015.19	yes	7.42478	6.95572	5.26623	6.28037	7.19025	5.7733	7756.88	12504.4	-0.316645	0.126603	0.274164	1.61204
b3928_zapB	27716.6	26429.1	42756.2	44364.9	8626.5	9057.97	12354.7	11408.7	yes	3.21296	2.91777	3.46072	3.88869	3.06537	3.6747	27072.8	43560.5	0.261569	0.14376	0.290801	1.60901
b3261_fis	20176.7	18112.8	30517.6	30982.6	8655.88	7882	11448.8	11795.5	yes	2.33098	2.298	2.66558	2.62664	2.31449	2.64611	19144.8	30750.1	0.193179	0.00586844	0.096189	1.60619
b1777_yeaC	1702.73	1657.57	2768.82	2627.05	1696.81	1838.82	2031.22	2444.29	yes	1.00349	0.901427	1.36313	1.07477	0.952459	1.21895	1680.15	2697.93	0.355911	0.22356	0.370704	1.60577
b3099_yqjE	777.683	764.019	1167.91	1307.28	2054	2124.86	3565.72	3497.18	yes	0.378619	0.359561	0.327538	0.373809	0.36909	0.350674	770.851	1237.59	-0.0738427	0.538332	0.657366	1.60549
b1125_potB	515.781	568.118	877.724	858.825	1309.3	1398.15	2365.37	2275.5	yes	0.393937	0.406334	0.371072	0.377423	0.400136	0.374248	541.949	868.274	-0.0964961	0.0653619	0.197553	1.60213
b4705_mntS	1413.37	1409.62	2020.55	2497.1	733.224	615.487	585.345	760.705	yes	1.92761	2.29025	3.45189	3.28261	2.10893	3.36725	1411.49	2258.82	0.67506	0.0243683	0.136918	1.60031
b4376_osmY	739.967	731.968	1129.69	1221.36	332.175	278.945	440.005	431.819	yes	2.22764	2.62406	2.56745	2.82841	2.42585	2.69793	735.967	1175.53	0.153361	0.370238	0.512489	1.59725
b3858_yihD	4340.63	4427.33	6981.91	6995.77	2398.33	2741.45	3513.29	2592.59	yes	1.80985	1.61496	1.98729	2.69837	1.71241	2.34283	4383.98	6988.84	0.452225	0.22938	0.377024	1.59418
b1267_yciO	2012.87	2124.62	3288.69	3305.89	1269.27	1361.03	1850.5	1806.7	yes	1.58585	1.56103	1.77719	1.82979	1.57344	1.80349	2068.74	3297.29	0.196868	0.0156066	0.115358	1.59386
b4349_hsdM	1255.68	1281.64	2019.25	2022.55	939.605	997.103	1132.34	1160.29	yes	1.3364	1.28537	1.78324	1.74314	1.31088	1.76319	1268.66	2020.9	0.427654	0.00510796	0.096189	1.59294
b2377_yfdY	365.014	323.861	539.473	553.036	399.223	579.7	359.291	309.604	yes	0.914312	0.558671	1.50149	1.78627	0.736492	1.64388	344.438	546.254	1.15836	0.0576336	0.184335	1.58593
b4224_chpS	334.053	414.027	584.091	600.28	202.107	335.398	280.913	298.546	yes	1.65286	1.23444	2.07926	2.01068	1.44365	2.04497	374.04	592.186	0.50236	0.10507	0.248801	1.58321
b1794_dgcP	323.39	352.722	532.001	537.751	434.943	529.219	699.162	656.757	yes	0.743523	0.666497	0.760913	0.818798	0.70501	0.789855	338.056	534.876	0.163946	0.220274	0.368508	1.58221
b3181_greA	7073.87	7529.36	11987.9	11110.8	3096.43	3581.41	4328.54	3860.78	yes	2.28453	2.10235	2.7695	2.87788	2.19344	2.82369	7301.62	11549.4	0.364387	0.0271366	0.138448	1.58175
b0484_copA	3186.34	2643.53	4455.07	4746.32	1224.08	1014.82	1202.1	1049.2	yes	2.60305	2.60492	3.70609	4.52376	2.60398	4.11492	2914.93	4600.7	0.660145	0.0660456	0.198234	1.57832
b3867_hemN	948.001	993.232	1431.69	1625.87	1445.64	1461.42	1827.28	1866.44	yes	0.655768	0.679634	0.783508	0.871107	0.667701	0.827308	970.617	1528.78	0.309222	0.0722401	0.204717	1.57506
b1274_topA	1698.83	1827.38	2795.59	2745.71	2277.78	2293.07	3599.45	3871.6	yes	0.745828	0.796915	0.776672	0.709193	0.771371	0.742932	1763.11	2770.65	-0.0541947	0.570802	0.681412	1.57146
b2525_fdx	5300.45	5033.98	8279.95	7947.01	3681.23	4085.75	4894.91	4361.37	yes	1.43986	1.23208	1.69154	1.82214	1.33597	1.75684	5167.22	8113.48	0.395094	0.0755017	0.209067	1.57018
b3936_rpmE	94846.5	95375.1	149854	148404	38736.2	39103.7	48578.2	51184.7	yes	2.44853	2.43903	3.08481	2.89939	2.44378	2.9921	95110.8	149129	0.292043	0.0274854	0.138448	1.56795
b1109_ndh	1900.91	2126.22	3151.07	3150.95	1196.84	1287.48	1847.96	1920.01	yes	1.58827	1.65146	1.70516	1.64112	1.61986	1.67314	2013.56	3151.01	0.0466867	0.35797	0.500421	1.56489
b0426_yajQ	11164.9	11312	18433.1	16611.1	6147	6335.37	7750.46	7805.26	yes	1.81632	1.78554	2.37833	2.12819	1.80093	2.25326	11238.5	17522.1	0.323273	0.0696025	0.200909	1.55912
b2703_srlE	1038.58	1040.24	1584.35	1648.89	816.006	733.682	1287.99	1448.11	yes	1.27276	1.41784	1.2301	1.13865	1.3453	1.18437	1039.41	1616.62	-0.183804	0.201357	0.351989	1.55532
b4348_hsdS	496.007	553.889	845.205	785.205	511.134	492.048	705.364	719.861	yes	0.970405	1.12568	1.19825	1.09077	1.04804	1.14451	524.948	815.205	0.127036	0.414392	0.554043	1.55293
b3850_hemG	687.41	656.256	1156.95	926.394	963.893	947.557	1058.83	1168.23	yes	0.71316	0.692577	1.09267	0.792993	0.702869	0.942832	671.833	1041.67	0.423746	0.251203	0.39972	1.55049
b0957_ompA	254383	240321	384767	382087	144459	140842	189630	194697	yes	1.76094	1.70631	2.02904	1.96247	1.73362	1.99575	247352	383427	0.203142	0.0259335	0.138448	1.55013
b1126_potA	1306.68	1413.68	2136.02	2079.99	1832.29	1820.11	2915.86	2784.83	yes	0.713142	0.776701	0.73255	0.746901	0.744921	0.739725	1360.18	2108.01	-0.0100983	0.887936	0.923824	1.5498
b0951_pqiB	486.463	494.835	774.094	738.69	815.816	747.607	1222.25	1170.08	yes	0.59629	0.661891	0.633333	0.631318	0.629091	0.632326	490.649	756.392	0.00739924	0.930467	0.955001	1.54162
b4517_gnsA	4741.25	5201.33	7626.54	7684.62	1588.98	1486.68	1586.67	1616.72	yes	2.98384	3.49861	4.80662	4.75323	3.24123	4.77992	4971.29	7655.58	0.560448	0.0271356	0.138448	1.53996
b3704_rnpA	2073.74	2502.38	3402.94	3642.95	12860.7	13666.9	18792.2	18408.6	yes	0.161246	0.183097	0.181083	0.197894	0.172172	0.189488	2288.06	3522.94	0.138261	0.335893	0.479933	1.53971
b0266_yagB	541.672	475.601	722.937	842.701	207.289	197.017	201.681	307.533	yes	2.61313	2.41401	3.58455	2.7402	2.51357	3.16238	508.636	782.819	0.331272	0.273357	0.421903	1.53905
b3071_nfeR	883.8	891.433	1326.84	1395	380.893	480.228	536.976	681.465	yes	2.32033	1.85627	2.47095	2.04706	2.0883	2.25901	887.616	1360.92	0.113359	0.64144	0.734916	1.53323
b0889_lrp	2122.89	2064.42	3201.22	3211.5	2175.4	2240.42	2478.85	3112.43	yes	0.975861	0.921442	1.29141	1.03183	0.948651	1.16162	2093.65	3206.36	0.29219	0.249516	0.39896	1.53147
b0814_ompX	105552	105623	153924	169142	44717.3	43193.3	52914.2	56114.6	yes	2.36044	2.44536	2.90894	3.01422	2.4029	2.96158	105588	161533	0.301588	0.0143406	0.112876	1.52984
b1234_rssA	277.387	318.5	449.31	462.136	473.813	424.043	497.458	707.64	yes	0.585435	0.751102	0.903212	0.653067	0.668269	0.778139	297.943	455.723	0.2196	0.540128	0.658049	1.52956
b4242_mgtA	465.911	458.479	762.924	649.775	1227.48	1201.31	1568.74	1400.83	yes	0.379568	0.381648	0.48633	0.46385	0.380608	0.47509	462.195	706.35	0.319894	0.013975	0.11152	1.52825
b1086_rluC	1409.01	1644.52	2387.7	2273.56	1525.91	1624.77	1929.52	1775.22	yes	0.923395	1.01215	1.23746	1.28072	0.967773	1.25909	1526.76	2330.63	0.379641	0.0275408	0.138448	1.52652
b3495_uspA	7736.1	6493.78	11409.4	10188.7	2347.22	2390.47	3688.68	4098.19	yes	3.29585	2.71653	3.09309	2.48615	3.00619	2.78962	7114.94	10799.1	-0.107867	0.657101	0.747493	1.5178
b2511_der	2329.2	2387.23	3498.45	3636.52	2077.87	2182.16	2521.47	2795.81	yes	1.12095	1.09397	1.38747	1.30071	1.10746	1.34409	2358.21	3567.49	0.279367	0.0349401	0.151033	1.51279
b2570_rseC	571.476	516.706	709.123	934.186	1268.22	1440.69	1538.7	1867.21	yes	0.450613	0.358653	0.460858	0.50031	0.404633	0.480584	544.091	821.655	0.248176	0.268315	0.416512	1.51014
b0178_skp	26297.9	27071.9	41012.6	39472.6	23579.1	24394.8	28447.1	29284.5	yes	1.11531	1.10974	1.44171	1.3479	1.11252	1.39481	26684.9	40242.6	0.32623	0.026606	0.138448	1.50807
b2314_dedD	533.895	608.789	905.374	815.879	1690.01	1603.18	1911.23	1825.46	yes	0.315912	0.379739	0.473714	0.446944	0.347826	0.460329	571.342	860.626	0.4043	0.0830114	0.218264	1.50632
b3280_yrdB	456.798	529.185	745.82	738.135	723.824	675.05	1124.96	1267.84	yes	0.631091	0.78392	0.662975	0.582199	0.707505	0.622587	492.992	741.977	-0.184466	0.429446	0.564576	1.50505
b1482_osmC	685.352	716.268	1142.83	966.076	303.16	343.867	573.531	522.456	yes	2.2607	2.08298	1.99262	1.8491	2.17184	1.92086	700.81	1054.45	-0.17716	0.159106	0.308966	1.50462
b2034_wbbI	3369.9	3726.7	5572.47	5089.01	2198.14	2156.27	2808.79	2661.62	yes	1.53307	1.72831	1.98394	1.91199	1.63069	1.94797	3548.3	5330.74	0.256487	0.0927935	0.231043	1.50234
b3199_lptC	958.163	1138.58	1593.13	1552.29	2042.12	2396.7	2367.86	2714.5	yes	0.4692	0.475061	0.672814	0.57185	0.47213	0.622332	1048.37	1572.71	0.398499	0.0971108	0.237075	1.50015
b0738_tolR	1382.2	1787.21	2539.31	2214.85	2120	2029.87	2414.67	2028.19	yes	0.651983	0.880455	1.05162	1.09203	0.766219	1.07182	1584.71	2377.08	0.484239	0.118934	0.264464	1.50001
b0890_ftsK	579.838	615.475	912.258	876.556	1186.5	1285.1	1631.07	1663.39	yes	0.488695	0.478931	0.5593	0.52697	0.483813	0.543135	597.656	894.407	0.166862	0.0723436	0.204717	1.49652
b1069_murJ	539.501	628.028	899.38	845.903	590.53	635.302	907.92	1020.07	yes	0.913588	0.98855	0.990594	0.829262	0.951069	0.909928	583.765	872.642	-0.0637974	0.689149	0.774565	1.49485
b0010_satP	635.154	582.53	953.204	863.498	705.769	704.674	1227.69	1084.57	yes	0.899946	0.826666	0.776418	0.796163	0.863306	0.786291	608.842	908.351	-0.134809	0.179537	0.329909	1.49193
b2431_yfeX	2062.33	2186.73	3253.02	3072.68	1657.27	1855.46	2034.56	2060.75	yes	1.24441	1.17854	1.59888	1.49105	1.21147	1.54497	2124.53	3162.85	0.350813	0.0340672	0.149372	1.48873
b1614_ydgA	2034.16	1992.07	2953.19	3016.32	1740.61	1675.23	1888.99	2074.47	yes	1.16865	1.18913	1.56337	1.45402	1.17889	1.50869	2013.11	2984.75	0.355871	0.0272893	0.138448	1.48265
b1865_nudB	465.937	460.64	665.08	708.112	5021.88	4975.43	6834.19	6542.06	yes	0.0927814	0.0925828	0.0973167	0.10824	0.0926821	0.102778	463.289	686.596	0.149173	0.205817	0.355501	1.48201
b1413_hrpA	685.77	755.369	1066.16	1066.18	821.476	823.553	1073.73	1068.55	yes	0.834802	0.917208	0.992945	0.997777	0.876005	0.995361	720.57	1066.17	0.184281	0.101668	0.245851	1.47962
b2036_glf	5321.22	5836.71	8918.89	7586.29	2460.43	2589.06	2998.75	3036.96	yes	2.16272	2.25438	2.97421	2.49799	2.20855	2.7361	5578.97	8252.59	0.30902	0.161566	0.311424	1.47923
b2524_iscX	4715.22	4478.91	6811.85	6780.03	5176.34	4854.85	5423.72	5874.84	yes	0.910918	0.922565	1.25594	1.15408	0.916741	1.20501	4597.07	6795.94	0.394457	0.0301959	0.144726	1.47832
b2571_rseB	659.944	701.485	931.639	1076.13	2197.2	2304.29	3101.84	3346.23	yes	0.300357	0.304425	0.30035	0.321595	0.302391	0.310972	680.714	1003.88	0.0403713	0.510704	0.635791	1.47475
b3599_mtlA	334.263	299.657	519.09	414.222	390.275	365.315	584.37	557.135	yes	0.85648	0.820271	0.888291	0.743486	0.838376	0.815888	316.96	466.656	-0.0392257	0.791616	0.849785	1.47229
b1193_emtA	1125.24	1277.15	1795.04	1740.15	974.867	1021.14	1415.03	1181.21	yes	1.15425	1.25071	1.26855	1.4732	1.20248	1.37088	1201.2	1767.6	0.189085	0.275005	0.422244	1.47153
b0762_acrZ	13627.8	16987.7	24066.7	20948.3	8601.66	8093.45	9816.23	10118.4	yes	1.58432	2.09895	2.45173	2.07032	1.84163	2.26102	15307.8	22507.5	0.295989	0.320592	0.466422	1.47033
b0387_yaiI	568.993	672.835	851.799	972.513	544.235	518.94	570.639	391.953	yes	1.04549	1.29656	1.49271	2.48119	1.17102	1.98695	620.914	912.156	0.762786	0.250718	0.399696	1.46905
b4557_yidD	1601.18	2186.07	2531.63	3031.07	9419.11	9361.35	12209.9	13287	yes	0.169993	0.23352	0.207342	0.228123	0.201757	0.217732	1893.62	2781.35	0.109941	0.679779	0.767275	1.4688
b4218_ytfL	318.98	351.332	510.509	473.324	380.754	402.096	444.194	399.144	yes	0.837758	0.873751	1.14929	1.18585	0.855755	1.16757	335.156	491.916	0.448241	0.00669893	0.0968055	1.46772
b2185_rplY	107349	109207	159435	157941	40098	38885.6	47176.8	49375.3	yes	2.67716	2.80842	3.37952	3.19878	2.74279	3.28915	108278	158688	0.262071	0.0393386	0.158547	1.46556
b0409_secF	1730.02	1750.57	2545.93	2547.02	3702.79	3583.6	6256.04	5963.24	yes	0.467219	0.488495	0.406956	0.427121	0.477857	0.417038	1740.29	2546.48	-0.196399	0.053462	0.177023	1.46325
b1654_grxD	16412.7	15831.8	23672.7	23494.4	5289.62	5137.16	7343.46	7181.23	yes	3.10281	3.08183	3.22364	3.27164	3.09232	3.24764	16122.3	23583.5	0.0707029	0.0272741	0.138448	1.46279
b3186_rplU	143948	163909	225909	223744	76186.4	82903	102003	95992.2	yes	1.88942	1.97712	2.21474	2.33085	1.93327	2.2728	153929	224827	0.233426	0.04298	0.162166	1.46059
b1162_bluR	234.492	324.978	404.256	409.617	394.274	454.861	357.819	500.485	yes	0.594744	0.714455	1.12978	0.81844	0.654599	0.974109	279.735	406.937	0.573471	0.195466	0.347398	1.45472
b1863_ruvC	693.842	693.282	963.414	1051.78	4204.75	4479.68	6152.32	5771.3	yes	0.165014	0.154762	0.156594	0.182244	0.159888	0.169419	693.562	1007.6	0.0835345	0.561468	0.673901	1.45279
b0786_ybhL	1771.29	1935.75	2783.75	2601.64	952.911	980.892	1462.66	1285.21	yes	1.85882	1.97345	1.90321	2.02429	1.91614	1.96375	1853.52	2692.7	0.0354097	0.625546	0.720258	1.45275
b3673_emrD	462.274	457.338	687.046	646.251	923.039	845.094	991.659	1093.1	yes	0.500818	0.541168	0.692825	0.591207	0.520993	0.642016	459.806	666.649	0.301346	0.157277	0.306863	1.44985
b1305_pspB	832.233	832.03	1182.3	1230.57	560.509	421.178	723.632	465.213	yes	1.48478	1.97548	1.63384	2.64518	1.73013	2.13951	832.131	1206.44	0.3064	0.542127	0.659477	1.44981
b3466_yhhL	494.29	556.453	817.727	705.329	512.003	559.674	637.985	460.367	yes	0.965404	0.994245	1.28173	1.5321	0.979825	1.40692	525.372	761.528	0.521943	0.0771162	0.210302	1.4495
b0741_pal	14665.1	15046.6	20789.8	22247.9	10044.9	10019.2	12725	13322.2	yes	1.45995	1.50178	1.63377	1.66998	1.48087	1.65187	14855.8	21518.8	0.157664	0.0251865	0.138448	1.44851
b1626_ydgK	903.224	977.443	1335.07	1388.91	1154.9	1167.36	2006.52	2062.01	yes	0.782083	0.837312	0.665363	0.673573	0.809698	0.669468	940.334	1361.99	-0.274369	0.0374242	0.156359	1.44841
b2313_cvpA	386.288	414.535	677.259	481.973	1304.39	1367.03	1341.49	1284.33	yes	0.296144	0.303238	0.504856	0.375272	0.299691	0.440064	400.412	579.616	0.554238	0.162988	0.313031	1.44755
b0966_hspQ	978.824	909.298	1504.31	1221.09	3843.84	4035.13	4949.37	4896.26	yes	0.254647	0.225346	0.30394	0.249392	0.239997	0.276666	944.061	1362.7	0.205131	0.357926	0.500421	1.44344
b0881_clpS	909.551	1084.67	1311.13	1565.22	1699.96	1300.56	1778.94	2017.64	yes	0.535042	0.834008	0.73703	0.775764	0.684525	0.756397	997.113	1438.18	0.144041	0.680508	0.767555	1.44234
b0543_emrE	746.06	814.627	1123.45	1127.55	611.782	699.912	800.729	766.187	yes	1.21949	1.1639	1.40304	1.47164	1.19169	1.43734	780.343	1125.5	0.270391	0.0308147	0.144726	1.44232
b1254_yciB	685.162	737.521	1067.59	984.21	826.392	872.711	1057.48	1120.63	yes	0.829101	0.845091	1.00956	0.878264	0.837096	0.943911	711.342	1025.9	0.173256	0.247639	0.397618	1.4422
b3348_slyX	1696.94	1889.33	2740.93	2429.9	1971.23	1695.78	2004.1	2046.26	yes	0.860853	1.11413	1.36766	1.18748	0.987493	1.27757	1793.13	2585.41	0.371561	0.202948	0.352838	1.44184
b1664_ydhQ	981.031	1021.65	1457.61	1429.07	731.25	727.41	923.594	874.356	yes	1.34158	1.4045	1.5782	1.63442	1.37304	1.60631	1001.34	1443.34	0.226375	0.0311919	0.144726	1.44141
b1832_msrC	2316.25	2445.85	3283.53	3561	1787.3	1902.91	2312.29	2095.3	yes	1.29594	1.28532	1.42004	1.69952	1.29063	1.55978	2381.05	3422.27	0.273262	0.194158	0.34623	1.43729
b1199_dhaL	1814.48	1663.33	2423.39	2573.24	1812.25	2099.96	2270.2	2222.03	yes	1.00123	0.792079	1.06748	1.15806	0.896652	1.11277	1738.9	2498.31	0.311532	0.19836	0.349815	1.43672
b1210_hemA	443.963	517.465	673.918	705.938	1582.12	1817.51	2849.63	2862.48	yes	0.280612	0.284711	0.236493	0.246618	0.282662	0.241556	480.714	689.928	-0.226721	0.0171989	0.122462	1.43521
b0214_rnhA	645.795	722.319	974.655	988.442	471.582	552.742	468.909	517.214	yes	1.36942	1.30679	2.07856	1.91109	1.33811	1.99482	684.057	981.549	0.576068	0.0180317	0.122462	1.43489
b0604_dsbG	431.531	399.861	567.524	623.785	207.788	174.862	255.868	232.081	yes	2.07678	2.28672	2.21804	2.68779	2.18175	2.45291	415.696	595.655	0.169011	0.402411	0.541353	1.43291
b1855_lpxM	978.019	985.079	1437.02	1375.64	870.805	980.219	1041.46	1090.34	yes	1.12312	1.00496	1.37981	1.26166	1.06404	1.32074	981.549	1406.33	0.311791	0.0916124	0.229895	1.43277
b3794_rffM	534.221	535.051	763.516	767.362	733.148	705.113	856.614	781.339	yes	0.728668	0.758816	0.891318	0.982112	0.743742	0.936715	534.636	765.439	0.332807	0.0563056	0.181543	1.4317
b2261_menC	785.89	744.785	1039.67	1150.07	1511.08	1710.14	1901.46	1959.9	yes	0.520085	0.435512	0.546777	0.5868	0.477799	0.566788	765.337	1094.87	0.246407	0.197492	0.348669	1.43057
b1092_fabD	12007.9	12298.4	17931.5	16773.2	12968.7	12467.3	16857.7	17058.6	yes	0.925915	0.986447	1.0637	0.983272	0.956181	1.02348	12153.2	17352.4	0.0981332	0.312943	0.458638	1.42781
b1729_tcyP	7483.88	6604.45	8171.77	11940.3	9004.2	8182.28	11181.3	16341.1	yes	0.831154	0.807165	0.730841	0.730692	0.819159	0.730767	7044.16	10056	-0.164734	0.0179205	0.122462	1.42757
b0961_yccF	1049.11	1093.7	1694.45	1358.18	661.933	687.575	955.482	848.858	yes	1.58492	1.59066	1.7734	1.60001	1.58779	1.68671	1071.4	1526.32	0.0871896	0.372286	0.513987	1.4246
b1809_yoaB	4086.18	4017.87	5821.86	5705.92	1483.29	1492.19	1703.07	2133.28	yes	2.75481	2.6926	3.41846	2.67472	2.72371	3.04659	4052.02	5763.89	0.161624	0.47811	0.607534	1.42247
b1221_narL	1728.98	1757.46	2498.87	2452.3	841.956	841.937	1250.52	1236.06	yes	2.05353	2.0874	1.99827	1.98397	2.07047	1.99112	1743.22	2475.58	-0.0563762	0.0497143	0.172487	1.42012
b1582_ynfA	329.015	366.471	487.636	499.775	252.17	250.639	238.132	170.054	yes	1.30474	1.46215	2.04775	2.93892	1.38344	2.49334	347.743	493.705	0.849817	0.133673	0.282391	1.41974
b1279_lapA	1017.96	1263.79	1696.98	1540.77	1561.91	1848.39	2069.48	2360.65	yes	0.651743	0.683725	0.820003	0.652689	0.667734	0.736346	1140.88	1618.88	0.14111	0.505042	0.631455	1.41897
b3309_rplX	150974	176732	236116	226241	194815	203125	191568	184413	yes	0.774959	0.870068	1.23255	1.22682	0.822513	1.22968	163853	231179	0.580174	0.0134154	0.110986	1.41089
b0892_rarA	486.72	560.712	763.767	714.005	853.54	916.626	1078	1207.17	yes	0.570237	0.611712	0.708501	0.591472	0.590974	0.649987	523.716	738.886	0.137315	0.442148	0.575628	1.41085
b0408_secD	1521.68	1641.16	2283.26	2171.02	4476.53	4494.61	6076.66	6023.44	yes	0.339925	0.36514	0.375743	0.360429	0.352533	0.368086	1581.42	2227.14	0.0622868	0.402269	0.541353	1.40832
b3780_rhlB	1968.22	2223.27	2933.26	2964.24	2277.77	2364.98	2581.47	2534.66	yes	0.864101	0.940079	1.13627	1.16948	0.90209	1.15288	2095.75	2948.75	0.353896	0.0262582	0.138448	1.40702
b3627_waaO	271.748	344.276	499.806	366.789	587.298	685.503	844.392	763.24	yes	0.462708	0.502224	0.591912	0.480568	0.482466	0.53624	308.012	433.297	0.152451	0.458764	0.589049	1.40676
b4536_yobH	646.76	715.439	990.217	922.931	505.267	405.526	580.086	395.249	yes	1.28004	1.76422	1.70702	2.33506	1.52213	2.02104	681.1	956.574	0.409005	0.335289	0.479899	1.40445
b2082_ogrK	436.892	362.076	588.092	533.468	276.858	304.072	366.342	358.469	yes	1.57803	1.19076	1.60531	1.48818	1.3844	1.54675	399.484	560.78	0.159981	0.506458	0.632478	1.40376
b3096_mzrA	726.108	670.725	996.206	963.731	833.69	907.098	927.891	996.642	yes	0.870957	0.739418	1.07362	0.966978	0.805187	1.0203	698.416	979.969	0.341599	0.126245	0.274132	1.40313
b0929_ompF	25727.9	26231.7	37688.2	35188.3	13431.5	13845.6	18103.8	16367.2	yes	1.91549	1.89458	2.08179	2.14993	1.90504	2.11586	25979.8	36438.3	0.151425	0.0274122	0.138448	1.40256
b2423_cysW	652.994	615.256	468.198	1309.77	1611.32	1558.37	1096.33	3005.91	yes	0.405255	0.394808	0.427059	0.435732	0.400032	0.431396	634.125	888.985	0.108896	0.0438004	0.16333	1.40191
b4403_yjtD	331.741	329.776	449.705	474.785	296.541	223.687	240.432	223.782	yes	1.1187	1.47427	1.8704	2.12164	1.29649	1.99602	330.758	462.245	0.62252	0.0847134	0.220919	1.39753
b0639_nadD	335.805	395.609	508.691	513.324	770.65	853.739	1084.27	1151.48	yes	0.435742	0.463384	0.469155	0.445793	0.449563	0.457474	365.707	511.008	0.0251659	0.704665	0.784819	1.39731
b0424_yajL	1054.05	1067.31	1504.7	1456.9	787.908	793.068	866.41	824.676	yes	1.33778	1.3458	1.73671	1.76663	1.34179	1.75167	1060.68	1480.8	0.384573	0.00142506	0.0848588	1.39609
b3487_yhiI	322.976	330.478	511.797	400.257	1096.83	1314.18	1469.27	1421.12	yes	0.294464	0.25147	0.348334	0.281649	0.272967	0.314992	326.727	456.027	0.206585	0.400495	0.541353	1.39574
b2107_rcnB	2035.04	2045.37	3009.94	2681.34	1302.07	1201.28	1259.88	1399.11	yes	1.56293	1.70266	2.38906	1.91646	1.63279	2.15276	2040.2	2845.64	0.398846	0.169308	0.319782	1.39478
b2573_rpoE	1194.85	1323.85	1755.51	1748.08	5789.51	6216.29	9524.71	9824.45	yes	0.206382	0.212965	0.184311	0.177932	0.209674	0.181121	1259.35	1751.79	-0.21119	0.024812	0.1375	1.39103
b1100_ycfH	806.874	903.265	1226.78	1147.53	638.231	632.281	656.45	897.689	yes	1.26423	1.42858	1.86882	1.27831	1.34641	1.57356	855.069	1187.16	0.224921	0.535787	0.654759	1.38837
b0232_yafN	472.098	440.052	651.887	611	288.724	313.619	248.809	378.282	yes	1.63512	1.40314	2.62003	1.61519	1.51913	2.11761	456.075	631.443	0.479193	0.365588	0.507372	1.38452
b2350_yfdG	1664.06	2008.68	2498.38	2585.92	2278.29	2808.17	2554.68	2414.98	yes	0.730397	0.7153	0.977959	1.07078	0.722849	1.02437	1836.37	2542.15	0.502974	0.0234677	0.136198	1.38433
b3795_yifK	391.383	439.622	583.538	565.199	759.431	787.214	978.94	939.3	yes	0.515364	0.558453	0.596092	0.601723	0.536908	0.598908	415.502	574.368	0.157658	0.104006	0.248801	1.38235
b4375_prfC	3827.23	4115.65	5454.09	5525.27	2678.48	2828.62	3218.95	3262.8	yes	1.42888	1.45501	1.69437	1.69341	1.44194	1.69389	3971.44	5489.68	0.232329	0.00268137	0.0886651	1.38229
b1094_acpP	306607	352185	468945	440665	121121	123684	141023	142435	yes	2.53142	2.84746	3.32531	3.0938	2.68944	3.20956	329396	454805	0.25507	0.117382	0.263861	1.38072
b2188_yejM	392.686	471.61	588.133	603.22	1532.84	1615.85	1929.54	2054.38	yes	0.256181	0.291865	0.304804	0.293627	0.274023	0.299216	432.148	595.677	0.126887	0.310196	0.455868	1.37841
b2434_ypeA	663.195	792.134	1002.36	1001.88	996.3	1088.22	1190.91	1274.63	yes	0.665658	0.727919	0.841676	0.786015	0.696788	0.813846	727.664	1002.12	0.224035	0.107179	0.250817	1.37717
b3065_rpsU	131523	128142	171620	185946	76721.9	74702.2	80294.3	80640	yes	1.71428	1.71536	2.13738	2.30588	1.71482	2.22163	129832	178783	0.37356	0.0265396	0.138448	1.37703
b2665_kbp	634.212	617.398	935.276	787.868	398.824	358.571	471.934	421.599	yes	1.59021	1.72183	1.98179	1.86876	1.65602	1.92528	625.805	861.572	0.217346	0.0900051	0.227375	1.37674
b1763_topB	476.988	450.644	613.061	663.613	1551.34	1576.94	2113.12	2205.69	yes	0.307469	0.285772	0.290121	0.300863	0.29662	0.295492	463.816	638.337	-0.00549695	0.934251	0.957652	1.37627
b3129_prlF	1008.27	1032.7	1419.16	1386.81	606.32	777.513	674.192	681.465	yes	1.66294	1.32821	2.10498	2.03504	1.49557	2.07001	1020.49	1402.98	0.468938	0.0783232	0.211512	1.37482
b2493_yfgO	349.934	360.976	490.146	486.456	589.192	655.981	870.989	883.979	yes	0.593922	0.550284	0.562746	0.550303	0.572103	0.556524	355.455	488.301	-0.0398312	0.563227	0.675365	1.37373
b0189_rof	982.318	886.116	1391.94	1170.55	1436.15	1325.81	1758.19	1667.58	yes	0.683996	0.66836	0.791691	0.701942	0.676178	0.746816	934.217	1281.24	0.143351	0.261111	0.410574	1.37146
b2509_xseA	703.571	831.027	1000.35	1103.85	902.183	1128.36	1311.5	1548.43	yes	0.779854	0.736493	0.762753	0.712885	0.758174	0.737819	767.299	1052.1	-0.0392623	0.600637	0.702504	1.37118
b1583_ynfB	2570.71	2743.91	3640.32	3623.4	794.244	786.339	1110.84	1224.25	yes	3.23668	3.48948	3.27709	2.9597	3.36308	3.1184	2657.31	3631.86	-0.108977	0.351122	0.495044	1.36674
b1306_pspC	428.892	435.557	640.979	540.252	431.161	433.984	445.716	517.913	yes	0.994738	1.00362	1.43809	1.04313	0.999181	1.24061	432.224	590.616	0.312234	0.346107	0.491174	1.36646
b0812_dps	2848.42	2733.76	3754	3872.34	1140.46	1219.63	1367.11	1564.12	yes	2.4976	2.24147	2.74594	2.47573	2.36954	2.61083	2791.09	3813.17	0.139903	0.324325	0.469286	1.36619
b4547_ypfN	721.176	780.102	949.693	1098.65	1279	1223.27	903.953	1008.97	yes	0.563858	0.637719	1.0506	1.08888	0.600789	1.06974	750.639	1024.17	0.832327	0.00777579	0.0998821	1.3644
b1479_maeA	4416.69	4506.96	5863.42	6282.26	2620.96	2300.27	2520.87	2727.78	yes	1.68514	1.95932	2.32595	2.30306	1.82223	2.31451	4461.82	6072.84	0.344999	0.0699907	0.200909	1.36107
b2133_dld	733.459	748.029	977.484	1038.16	407.04	374.63	504.661	539.453	yes	1.80193	1.99671	1.93691	1.92447	1.89932	1.93069	740.744	1007.82	0.0236309	0.778375	0.843945	1.36055
b3168_infB	9935.89	9720.53	13693.6	13040.9	12484.8	13024.6	13865.8	13221.2	yes	0.795839	0.746323	0.98758	0.986367	0.771081	0.986974	9828.21	13367.3	0.356129	0.0129047	0.110513	1.36009
b3130_yhaV	302.903	306.434	440.188	387.762	448.546	512.244	487.158	534.62	yes	0.675299	0.598219	0.903584	0.725303	0.636759	0.814444	304.668	413.975	0.355067	0.208801	0.358329	1.35877
b2013_yeeE	1676.69	1481.77	1512.25	2779.06	1841.29	1717.15	1671.15	3141.3	yes	0.910606	0.862924	0.90491	0.884684	0.886765	0.894797	1579.23	2145.65	0.0130095	0.785766	0.845944	1.35867
b0912_ihfB	10463.4	9947.12	14520	13181.7	7250.31	7207.36	9090.94	9308.09	yes	1.44317	1.38013	1.5972	1.41615	1.41165	1.50668	10205.3	13850.9	0.0939851	0.42599	0.561885	1.35723
b2037_rfbX	953.556	1071.53	1434.34	1312.21	1667.38	1734.16	2032.57	2007.7	yes	0.571889	0.617899	0.705678	0.653589	0.594894	0.679634	1012.55	1373.28	0.192125	0.134945	0.283384	1.35626
b1739_osmE	1642.56	1575.8	2127.99	2233.12	865.66	710.19	870.085	829.819	yes	1.89747	2.21884	2.44573	2.6911	2.05815	2.56841	1609.18	2180.56	0.319526	0.12761	0.275164	1.35507
b1232_purU	1598.24	1790.72	2278.94	2312.73	1234.22	1418.85	1657.09	1707.3	yes	1.29494	1.26209	1.37527	1.35462	1.27852	1.36494	1694.48	2295.84	0.0943688	0.0468711	0.167194	1.35489
b3649_rpoZ	28237.5	30814.4	40714.2	39273.5	13760.8	12833.9	14585.5	14660.4	yes	2.05202	2.40101	2.79141	2.67889	2.22652	2.73515	29526	39993.8	0.296831	0.109081	0.252309	1.35453
b2344_fadL	2966.05	2855.18	4082.35	3802.61	1848.35	1669.28	2037.66	1980.67	yes	1.6047	1.71042	2.00345	1.91986	1.65756	1.96166	2910.61	3942.48	0.24301	0.0457622	0.165615	1.35452
b2704_srlB	4033.56	3750.29	5209.71	5333.54	1871.12	1631.74	2213.78	2470.86	yes	2.15569	2.29833	2.35332	2.15858	2.22701	2.25595	3891.92	5271.63	0.0186226	0.832875	0.881477	1.3545
b3630_waaP	304.636	372.812	496.669	420.591	577.448	741.405	810.213	700.935	yes	0.527556	0.502844	0.613011	0.600043	0.5152	0.606527	338.724	458.63	0.235439	0.0225583	0.133196	1.35399
b0742_cpoB	3566.67	3663.01	5091.44	4692.25	6256.12	6202.55	7800.02	7099.62	yes	0.570109	0.590566	0.652746	0.660915	0.580337	0.656831	3614.84	4891.84	0.17863	0.0201091	0.12488	1.35327
b3166_truB	1500.47	1558.32	2064.6	2068.82	4586.22	4940.85	5825.51	5050.19	yes	0.327169	0.315395	0.354406	0.409652	0.321282	0.382029	1529.4	2066.71	0.249841	0.164438	0.313926	1.35133
b4057_yjbR	416.392	480.968	586.238	624.241	550.274	523.722	436.242	558.915	yes	0.756701	0.918364	1.34384	1.11688	0.837532	1.23036	448.68	605.24	0.554863	0.106139	0.249504	1.34893
b1272_sohB	833.797	837.518	1214.18	1039.34	746.062	775.683	1204.56	1186.92	yes	1.1176	1.07972	1.00799	0.875666	1.09866	0.941828	835.658	1126.76	-0.222206	0.150318	0.297454	1.34835
b1098_tmk	891.002	1057.74	1385.17	1241.23	1012.42	1129.01	1341.56	1528.52	yes	0.88007	0.936877	1.03251	0.81205	0.908473	0.922279	974.373	1313.2	0.0217599	0.91455	0.945964	1.34774
b1726_yniB	402.229	438.545	581.032	552.073	532.929	558.031	716.25	700.5	yes	0.754752	0.78588	0.811214	0.788113	0.770316	0.799664	420.387	566.553	0.0539424	0.269177	0.416717	1.34769
b3651_trmH	1052.79	1094.76	1459.91	1432.84	3079.05	3255.35	3604.48	3669.24	yes	0.34192	0.336296	0.405026	0.390501	0.339108	0.397764	1073.77	1446.38	0.230166	0.0171761	0.122462	1.347
b4515_cydX	15291	14920.7	17908	22783	6148.3	5324.64	7223.9	8206.27	yes	2.48703	2.8022	2.47899	2.77629	2.64461	2.62764	15105.8	20345.5	-0.00928826	0.944688	0.963401	1.34686
b3095_yqjA	814.469	905.54	1182.88	1129.6	998.645	861.466	975.188	996.603	yes	0.815575	1.05116	1.21298	1.13345	0.933368	1.17321	860.005	1156.24	0.329948	0.19349	0.345487	1.34446
b0954_fabA	26641	30097.2	39140.4	37116.3	13107.7	13965.8	19954.9	18901.4	yes	2.03247	2.15506	1.96144	1.96368	2.09377	1.96256	28369.1	38128.4	-0.0933608	0.165707	0.314844	1.34401
b0023_rpsT	107278	115498	153417	145738	69736	76050.7	92366.8	87970.9	yes	1.53835	1.5187	1.66095	1.65666	1.52852	1.6588	111388	149577	0.118006	0.0059097	0.096189	1.34285
b3041_ribB	2102.18	2349.25	2870.72	3100.87	1657.65	1824.97	2042.16	2305.73	yes	1.26817	1.28728	1.40573	1.34486	1.27773	1.37529	2225.71	2985.8	0.106158	0.0923294	0.230607	1.3415
b2962_yggX	5695.41	5339.87	7577.31	7222.94	2337.41	2292.1	2752.95	2595.49	yes	2.43664	2.32968	2.75243	2.78288	2.38316	2.76766	5517.64	7400.12	0.215789	0.0202783	0.125442	1.34117
b1704_aroH	1172.31	1343.3	1616.71	1756.98	664.809	697.18	881.214	984.121	yes	1.76337	1.92676	1.83464	1.78533	1.84507	1.80998	1257.8	1686.85	-0.0276968	0.720839	0.796207	1.3411
b1266_yciV	452.078	448.164	604.951	598.749	1292.38	1283.51	1730.96	1624.39	yes	0.349802	0.34917	0.349489	0.368599	0.349486	0.359044	450.121	601.85	0.0389282	0.422729	0.558599	1.33709
b0197_metQ	1865	1750.61	2481.18	2352.02	1034.31	1079.73	1584.68	1675.6	yes	1.80313	1.62134	1.56573	1.40369	1.71223	1.48471	1807.8	2416.6	-0.205701	0.202624	0.352838	1.33676
b2343_yfcZ	5638.03	5171.25	6953.37	7482.97	4518.68	4214.78	5381.7	4751.6	yes	1.24772	1.22693	1.29204	1.57483	1.23732	1.43343	5404.64	7218.17	0.212252	0.300768	0.445092	1.33555
b4362_dnaT	570.335	635.946	851.799	752.851	467.091	498.015	637.985	732.953	yes	1.22104	1.27696	1.33514	1.02715	1.249	1.18114	603.141	802.325	-0.0805878	0.706903	0.786303	1.33025
b0965_yccU	1499.73	1540.9	1972.1	2068.36	650.256	723.823	666.863	829.609	yes	2.30637	2.12884	2.95728	2.49317	2.21761	2.72522	1520.32	2020.23	0.297372	0.177759	0.327982	1.32882
b2705_srlD	4087.99	3785.1	4983.03	5473.52	2658.48	2495.55	2976.81	3027.8	yes	1.53772	1.51674	1.67395	1.80775	1.52723	1.74085	3936.54	5228.27	0.188875	0.0875086	0.224901	1.32814
b2782_mazF	521.856	512.803	700.453	673.305	952.788	968.08	1011.29	1207.17	yes	0.547715	0.529711	0.692635	0.557757	0.538713	0.625196	517.33	686.879	0.214791	0.331522	0.476185	1.32774
b0782_moaB	683.601	614.794	944.451	779.311	1073.17	1093.39	1163.74	1083.97	yes	0.63699	0.562285	0.811568	0.718944	0.599638	0.765256	649.198	861.881	0.351851	0.108464	0.251873	1.32761
b0915_lpxK	460.567	540.627	685.841	643.157	1973.15	2075.96	2890.42	2760.66	yes	0.233417	0.260422	0.237281	0.232973	0.24692	0.235127	500.597	664.499	-0.0706031	0.479326	0.608112	1.32741
b1219_ychN	1857.17	1990.7	2531.58	2569.63	1185.24	1012.91	1479.79	1432.23	yes	1.56692	1.96533	1.71076	1.79415	1.76612	1.75246	1923.93	2550.6	-0.0112068	0.952573	0.968965	1.32572
b4234_yjgA	3236.77	3824.53	4574.72	4783.48	3088.72	3382.48	3535.23	3828.05	yes	1.04794	1.13069	1.29404	1.24959	1.08931	1.27181	3530.65	4679.1	0.223467	0.0603061	0.188353	1.32528
b2432_yfeY	891.148	898.44	1183.2	1187.66	1254.75	1253.93	1794.33	1749.09	yes	0.710222	0.716499	0.659411	0.679017	0.713361	0.669214	894.794	1185.43	-0.0921643	0.0502975	0.173323	1.32481
b3539_yhjV	289.579	348.721	438.154	406.676	213.547	237.597	280.118	257.156	yes	1.35605	1.4677	1.56418	1.58143	1.41187	1.57281	319.15	422.415	0.155731	0.10428	0.248801	1.32356
b1145_ymfK	524.404	506.99	707.561	653.305	826.392	648.842	807.532	678.436	yes	0.634571	0.781377	0.876203	0.962958	0.707974	0.91958	515.697	680.433	0.377279	0.131159	0.278363	1.31944
b2421_cysM	1281	1270.19	1183.55	2182.19	1712.59	1581.1	1257.46	2062.33	yes	0.747992	0.803359	0.941228	1.05812	0.775675	0.999673	1275.6	1682.87	0.366004	0.0741951	0.207805	1.31928
b3354_yheU	590.648	707.817	885.638	826.413	598.014	818.654	614.161	657.193	yes	0.987683	0.86461	1.44203	1.25749	0.926146	1.34976	649.233	856.026	0.54339	0.0622177	0.191698	1.31852
b2630_rnlA	640.814	695.566	877.258	884.701	891.979	944.36	1447.88	1525.87	yes	0.718419	0.736548	0.605892	0.5798	0.727483	0.592846	668.19	880.979	-0.295257	0.0136373	0.110986	1.31846
b1461_pptA	456.268	458.615	625.745	580.079	134.738	218.908	161.345	111.83	yes	3.38634	2.09502	3.8783	5.18714	2.74068	4.53272	457.441	602.912	0.725845	0.190578	0.342932	1.31801
b3029_ygiN	3607.12	3397.39	4492.63	4737.93	1901.73	2032.71	1962.65	1973	yes	1.89676	1.67136	2.28907	2.40138	1.78406	2.34522	3502.26	4615.28	0.394561	0.0468397	0.167194	1.3178
b1438_hicB	314.136	345.996	450.412	419.44	116.32	153.55	237.665	172.572	yes	2.70061	2.25331	1.89516	2.43052	2.47696	2.16284	330.066	434.926	-0.195643	0.462881	0.593379	1.3177
b3294_rplQ	116211	114043	157442	145907	193037	196640	237946	234398	yes	0.602016	0.57996	0.661674	0.622474	0.590988	0.642074	115127	151675	0.119611	0.151079	0.298419	1.31745
b3764_maoP	53485.1	51334.7	72143.6	65832.3	29346.6	27221.4	36432.2	30712.9	yes	1.82253	1.88582	1.98022	2.14347	1.85418	2.06184	52409.9	68988	0.153157	0.141065	0.287523	1.31632
b1928_yedD	1855.82	2066.54	2420.22	2740.41	1341.52	1379.59	1692.81	1564.41	yes	1.38337	1.49793	1.42971	1.75173	1.44065	1.59072	1961.18	2580.32	0.142956	0.472493	0.601733	1.3157
b2424_cysU	832.607	696.281	516.595	1493.95	1465.64	1182.34	1052.51	2686.64	yes	0.568086	0.588902	0.49082	0.556068	0.578494	0.523444	764.444	1005.27	-0.144267	0.249182	0.398892	1.31504
b4176_yjeT	642.923	668.466	774.363	948.17	183.733	310.451	393.278	214.765	yes	3.49922	2.15321	1.96899	4.41493	2.82622	3.19196	655.695	861.266	0.175571	0.81783	0.867857	1.31352
b3191_mlaB	1109.01	1153.87	1496.73	1474.67	3052.22	3049.07	3619.77	3704.94	yes	0.363345	0.378433	0.413489	0.398027	0.370889	0.405758	1131.44	1485.7	0.129631	0.0840437	0.220252	1.31311
b1661_cfa	2452.05	2257.67	3338.03	2839.38	2520.26	2382.89	3778.76	3456.08	yes	0.972935	0.94745	0.883367	0.821562	0.960193	0.852465	2354.86	3088.71	-0.171684	0.0842833	0.220518	1.31163
b2807_ygdD	1147.93	1204.44	1575.83	1509.23	894.169	827.869	1203.67	1156.42	yes	1.28379	1.45487	1.30919	1.30508	1.36933	1.30713	1176.19	1542.53	-0.0670676	0.542834	0.659835	1.31147
b4221_tamB	288.209	311.664	421.438	363.741	794.311	817.151	948.238	938.907	yes	0.362842	0.381404	0.444443	0.387409	0.372123	0.415926	299.937	392.59	0.16055	0.281566	0.43014	1.30891
b4406_yaeP	1176.76	999.598	1418.82	1427.91	1689.25	1172.3	2019.22	1415.82	yes	0.696619	0.852682	0.702656	1.00854	0.77465	0.855597	1088.18	1423.36	0.143385	0.683745	0.770118	1.30802
b2007_yeeX	17806.9	18722.5	25084.7	22674.2	4718.27	4780.94	5548.8	5540.93	yes	3.77403	3.91606	4.52075	4.09214	3.84505	4.30644	18264.7	23879.5	0.163495	0.177687	0.327982	1.30741
b1641_slyB	43606.9	44316.2	57281.9	57326.8	21698	20719.6	25860.6	25245.6	yes	2.00972	2.13886	2.21503	2.27076	2.07429	2.24289	43961.6	57304.3	0.112743	0.138675	0.285581	1.30351
b1418_cybB	1688.19	1796.46	2220.45	2305.74	561.788	583.63	879.877	899.379	yes	3.00503	3.07808	2.52359	2.5637	3.04156	2.54365	1742.32	2263.1	-0.257911	0.0069297	0.0970158	1.29889
b3806_cyaA	632.165	670.169	863.538	826.181	2328.15	2384.24	3092.49	2921.71	yes	0.271531	0.281083	0.279237	0.282773	0.276307	0.281005	651.167	844.859	0.0243243	0.453678	0.584486	1.29745
b3669_uhpA	309.892	371.238	431.953	451.353	894.604	827.737	1393.44	1477.77	yes	0.346401	0.448497	0.30999	0.305427	0.397449	0.307709	340.565	441.653	-0.369205	0.221136	0.369475	1.29683
b1332_ynaJ	4478.85	5009.93	6228.04	6069.99	2397.08	2660.49	3694.99	3524.6	yes	1.86846	1.88308	1.68554	1.72218	1.87577	1.70386	4744.39	6149.01	-0.138681	0.0129099	0.110513	1.29606
b4523_yciX	395.975	511.028	616.033	558.743	765.118	853.739	646.1	739.876	yes	0.517535	0.598576	0.953464	0.755185	0.558056	0.854325	453.502	587.388	0.614375	0.109611	0.252437	1.29523
b2910_zapA	3301.31	3409.18	4360.44	4330.2	6423.32	6503.94	8866.64	9525.64	yes	0.513957	0.524171	0.49178	0.454584	0.519064	0.473182	3355.24	4345.32	-0.133516	0.140417	0.287073	1.29508
b1237_hns	51212.1	59450	74017.7	69046.9	10948.9	10121.1	13764.7	10729.6	yes	4.67737	5.87385	5.37734	6.43517	5.27561	5.90626	55331.1	71532.3	0.162906	0.512429	0.636558	1.29281
b0781_moaA	308.188	331.222	447.582	378.586	1195.49	1332.35	1451.55	1437.27	yes	0.257792	0.2486	0.308346	0.263406	0.253196	0.285876	319.705	413.084	0.175137	0.290241	0.436181	1.29208
b3626_waaJ	451.019	471.918	665.61	526.573	684.42	700.117	742.472	694.732	yes	0.65898	0.674056	0.896477	0.757952	0.666518	0.827214	461.468	596.091	0.311618	0.147492	0.294983	1.29173
b1063_yceB	760.528	699.286	918.303	965.424	371.79	461.111	462.68	524.764	yes	2.04559	1.51653	1.98475	1.83973	1.78106	1.91224	729.907	941.864	0.102529	0.679639	0.767275	1.29039
b2351_yfdH	3257.93	3408.89	4300.06	4302.66	2480.58	2547.31	2318.68	2351.16	yes	1.31338	1.33823	1.85453	1.83001	1.3258	1.84227	3333.41	4301.36	0.474621	0.00114042	0.0848588	1.29038
b1249_clsA	369.043	379.103	514.753	449.286	654.045	750.309	915.765	855.259	yes	0.564247	0.505262	0.562101	0.525321	0.534755	0.543711	374.073	482.019	0.0239632	0.820733	0.870359	1.28857
b1539_ydfG	3540.75	3308.23	4420.12	4404.47	1886.33	1827.48	2457.6	2211.34	yes	1.87706	1.81027	1.79855	1.99176	1.84366	1.89516	3424.49	4412.29	0.039745	0.664407	0.754192	1.28845
b4178_nsrR	644.88	815.926	921.383	960.66	1799.03	1833.74	2869.27	3033	yes	0.358459	0.444953	0.321121	0.316736	0.401706	0.318929	730.403	941.021	-0.332906	0.196081	0.348104	1.28836
b0990_cspG	1374.59	3392.46	2069.51	4061.4	797.04	1491.04	1096.75	1351.41	yes	1.72461	2.27523	1.88695	3.0053	1.99992	2.44613	2383.52	3065.46	0.290555	0.548353	0.663715	1.2861
b2352_yfdI	1272.31	1446.19	1948.2	1542.78	1283.65	1295.99	1208.18	1016.67	yes	0.991165	1.11589	1.61251	1.51748	1.05353	1.565	1359.25	1745.49	0.57093	0.0227	0.133196	1.28416
b1108_ycfP	1423.25	1392.23	1862.19	1752.34	1380.13	1391.45	1416.67	1614.43	yes	1.03124	1.00056	1.31449	1.08542	1.0159	1.19995	1407.74	1807.27	0.240217	0.252224	0.400946	1.2838
b2952_yggT	1809.86	1691.86	2316.08	2177.21	1548.41	1621.65	1489.88	1384.56	yes	1.16885	1.04329	1.55454	1.57249	1.10607	1.56351	1750.86	2246.64	0.499349	0.0186814	0.122697	1.28317
b4220_tamA	364.699	416.033	515.501	485.651	607.019	556.851	586.516	601.764	yes	0.600802	0.747118	0.878921	0.807045	0.67396	0.842983	390.366	500.576	0.32284	0.173834	0.324491	1.28232
b0184_dnaE	584.188	653.714	773.222	814.14	3090.96	3331.13	3747.83	3935.94	yes	0.188999	0.196244	0.206312	0.206847	0.192621	0.20658	618.951	793.681	0.10093	0.061539	0.190342	1.2823
b1036_ycdZ	553.364	654.365	805.574	741.2	1375.31	1431.58	1913.64	2240.52	yes	0.402356	0.457095	0.420965	0.330816	0.429725	0.37589	603.865	773.387	-0.193102	0.414696	0.554043	1.28073
b4725_rseD	265.864	363.07	393.138	411.25	3093.79	2758.24	4477.32	3837.17	yes	0.0859348	0.131631	0.0878065	0.107175	0.108783	0.0974909	314.467	402.194	-0.158115	0.693705	0.776405	1.27897
b3042_ubiK	3351.45	3816.91	4386.33	4773.62	850.098	844.938	794.666	753.124	yes	3.94243	4.51738	5.51971	6.33843	4.22991	5.92907	3584.18	4579.97	0.487181	0.0768122	0.210302	1.27783
b2924_mscS	2839.67	2706.79	3842	3236.18	2842.17	2796.22	3735.46	3259.63	yes	0.999122	0.968017	1.02852	0.992805	0.983569	1.01066	2773.23	3539.09	0.0392041	0.371038	0.513152	1.27616
b3055_ygiM	2085.61	2288.79	2728.23	2852.42	1468.45	1394.03	1554.11	1896.25	yes	1.42028	1.64185	1.75549	1.50424	1.53107	1.62986	2187.2	2790.32	0.0902135	0.615056	0.714327	1.27575
b2742_nlpD	1343.59	1325.76	1669.08	1735.09	3369.86	3621.65	4473.02	4981.15	yes	0.398707	0.366065	0.373143	0.348331	0.382386	0.360737	1334.67	1702.08	-0.0840832	0.401692	0.541353	1.27528
b3167_rbfA	6781.71	6985.32	8818.03	8735.42	5405.6	5772.3	5834.61	5419.17	yes	1.25457	1.21015	1.51133	1.61195	1.23236	1.56164	6883.52	8776.73	0.34164	0.0267775	0.138448	1.27504
b0407_yajC	16415.8	17522.5	23337	19886.3	10218.2	10044.9	10721.3	9999.73	yes	1.60652	1.74442	2.1767	1.98869	1.67547	2.08269	16969.2	21611.7	0.313884	0.0730893	0.206096	1.27358
b3414_nfuA	7902.7	8417.18	9883.53	10896.5	2884.23	2876.92	2974.17	2788.33	yes	2.73997	2.92576	3.32313	3.9079	2.83286	3.61551	8159.94	10390	0.351939	0.125397	0.2728	1.2733
b2531_iscR	6964.94	6615.5	8561.37	8700.38	4037.17	3624.46	3956.91	4227.59	yes	1.7252	1.82523	2.16365	2.058	1.77522	2.11082	6790.22	8630.87	0.24981	0.0439131	0.163369	1.27107
b1717_rpmI	134435	141974	162899	188283	127707	124206	180562	175876	yes	1.05269	1.14305	0.902175	1.07055	1.09787	0.986361	138204	175591	-0.154516	0.36351	0.505808	1.27052
b2562_yfhL	1137.52	1361.44	1542.05	1632.66	659.75	961.683	1536.95	1240.74	yes	1.72417	1.41568	1.00332	1.31588	1.56993	1.1596	1249.48	1587.35	-0.437071	0.202608	0.352838	1.27041
b1719_thrS	8673.49	8729.12	11024.8	11079.2	10520.9	10513.1	12994.7	13135	yes	0.824409	0.83031	0.848405	0.843485	0.82736	0.845945	8701.3	11052	0.0320493	0.0401743	0.159498	1.27015
b3396_mrcA	567.306	596.433	773.226	703.619	896.774	966.1	1025.94	982.718	yes	0.632607	0.617362	0.753673	0.715992	0.624984	0.734832	581.869	738.422	0.233595	0.0325684	0.145287	1.26905
b0142_folK	897.422	958.888	1232.98	1122.71	1217.69	1280.61	1101.18	1063.08	yes	0.736986	0.748775	1.11969	1.05609	0.74288	1.08789	928.155	1177.85	0.55033	0.00867364	0.103307	1.26902
b2607_trmD	5831.85	5470.6	7165.1	7158.52	93888	96232.4	94973.7	94250.8	yes	0.062115	0.0568477	0.075443	0.0759518	0.0594814	0.0756974	5651.22	7161.81	0.347806	0.0256047	0.138448	1.2673
b2433_yfeZ	358.627	431.913	541.744	459.214	619.794	779.749	970.087	1046.73	yes	0.578623	0.553914	0.558449	0.438713	0.566268	0.498581	395.27	500.479	-0.183656	0.383522	0.526765	1.26617
b4461_yfjD	300.882	349.289	412.199	410.331	699.129	652.742	744.387	632.857	yes	0.430366	0.535109	0.553743	0.64838	0.482738	0.601062	325.085	411.265	0.316273	0.235652	0.383384	1.2651
b3298_rpsM	160614	181637	229103	203851	202412	204510	245531	235184	yes	0.793497	0.888157	0.933092	0.86677	0.840827	0.899931	171125	216477	0.0980045	0.414007	0.554043	1.26502
b1714_pheS	2986.33	3134.89	3773.11	3968.85	3073.5	3467.01	3848.85	3876.04	yes	0.971638	0.904206	0.98032	1.02395	0.937922	1.00213	3060.61	3870.98	0.0955337	0.250937	0.399696	1.26477
b1713_pheT	3751.83	3688.55	4607.42	4792.53	4199.55	4249.39	5657.08	5705.13	yes	0.893388	0.868018	0.814452	0.84004	0.880703	0.827246	3720.19	4699.98	-0.0903394	0.0972934	0.237075	1.26337
b3150_yraP	1464.33	1473.94	1932.52	1776.22	1612.64	1351.75	1310.93	1215.28	yes	0.908034	1.09039	1.47416	1.46157	0.999212	1.46787	1469.14	1854.37	0.55486	0.0359897	0.153994	1.26222
b3610_grxC	5739.2	5349.24	7447.16	6544.13	4667.7	4482.13	5018.98	4685.88	yes	1.22956	1.19346	1.4838	1.39656	1.21151	1.44018	5544.22	6995.64	0.249448	0.040069	0.159498	1.26179
b0577_ybdG	670.582	702.732	918.96	813.3	833.69	804.485	875.423	883.283	yes	0.804355	0.873518	1.04973	0.92077	0.838936	0.985252	686.657	866.13	0.231931	0.183547	0.334227	1.26137
b0391_ppnP	2318.32	2345.05	2770.59	3108.82	995.641	961.58	1126.02	1055.91	yes	2.32847	2.43875	2.46052	2.94421	2.38361	2.70236	2331.69	2939.7	0.181073	0.327502	0.47234	1.26076
b2806_rlmM	659.786	650.35	820.93	827.43	1123.43	1070.08	1519.53	1571.64	yes	0.587298	0.607757	0.540252	0.526476	0.597528	0.533364	655.068	824.18	-0.163886	0.0350139	0.151033	1.25816
b3387_dam	348.824	396.754	477.191	460.699	1857.35	2059.38	1939.61	2067.35	yes	0.187807	0.192657	0.246024	0.222845	0.190232	0.234434	372.789	468.945	0.301423	0.0648541	0.197533	1.25794
b4014_aceB	1279.34	1349.08	1772.03	1528.94	2019.55	2338.99	4024.11	3850.91	yes	0.633479	0.576778	0.440354	0.397034	0.605129	0.418694	1314.21	1650.49	-0.531346	0.0347254	0.151013	1.25588
b3249_mreD	492.937	536.458	644.337	647.695	2559.19	2634.55	2832.57	3244.27	yes	0.192615	0.203624	0.227474	0.199643	0.198119	0.213558	514.698	646.016	0.10826	0.410654	0.550297	1.25514
b0116_lpd	18781.4	19314.8	23969.1	23827	13215.6	13266.2	13990.8	14693.2	yes	1.42115	1.45594	1.71321	1.62163	1.43854	1.66742	19048.1	23898.1	0.213007	0.0428735	0.162147	1.25462
b0866_ybjQ	1471.46	1519.94	1895.25	1857.12	883.281	932.789	946.781	1080.25	yes	1.66591	1.62946	2.00179	1.71916	1.64768	1.86047	1495.7	1876.19	0.175231	0.273898	0.421903	1.25438
b2435_amiA	768.89	790.136	1068.86	886.448	1126.22	1201.12	1415.8	1436.25	yes	0.682716	0.657831	0.754951	0.617198	0.670274	0.686075	779.513	977.655	0.0336154	0.842361	0.888867	1.25419
b2608_rimM	8865.06	8871.32	10722.9	11489	104720	103363	108132	104691	yes	0.0846549	0.0858267	0.0991647	0.109742	0.0852408	0.104453	8868.19	11105.9	0.293241	0.0688735	0.200909	1.25233
b1180_ycgM	373.31	366.753	450.679	475.79	727.584	853.739	940.293	773.153	yes	0.513082	0.429584	0.479297	0.61539	0.471333	0.547343	370.032	463.235	0.215699	0.441527	0.575628	1.25188
b3653_gltS	925.475	810.258	874.048	1297.99	1031.65	968.421	1009.61	1437.52	yes	0.897083	0.83668	0.865728	0.902942	0.866881	0.884335	867.866	1086.02	0.0287579	0.671413	0.760522	1.25137
b3342_rpsL	157076	155705	189615	201602	112281	109525	124855	122450	yes	1.39896	1.42165	1.51868	1.64641	1.4103	1.58254	156391	195608	0.16624	0.117367	0.263861	1.25077
b1603_pntA	1983.56	1872.6	2617.41	2202.59	1874.73	1994.84	2004.1	1977.98	yes	1.05805	0.938722	1.30602	1.11356	0.998387	1.20979	1928.08	2410	0.277085	0.202866	0.352838	1.24995
b1618_uidR	553.08	616.376	726.408	734.734	476.028	511.377	475.128	697.377	yes	1.16187	1.20533	1.52887	1.05357	1.1836	1.29122	584.728	730.571	0.125556	0.696184	0.777543	1.24942
b3018_plsC	926.446	1013.86	1215.37	1208.8	956.309	985.618	943.229	1001.7	yes	0.968773	1.02866	1.28852	1.20675	0.998715	1.24764	970.154	1212.08	0.321052	0.0390394	0.158547	1.24937
b3606_trmL	669.674	798.706	874.981	958.834	429.796	459.29	268.823	331.244	yes	1.55812	1.739	3.25486	2.89465	1.64856	3.07475	734.19	916.907	0.899264	0.0193899	0.123979	1.24887
b2906_ubiI	588.142	554.57	701.619	724.715	1062.45	1156.06	1082.74	1147.44	yes	0.553574	0.479706	0.648003	0.631591	0.51664	0.639797	571.356	713.167	0.308455	0.0828191	0.218118	1.2482
b3206_npr	1025.85	1214.24	1319.82	1474.31	790.659	853.739	596.4	802.78	yes	1.29746	1.42226	2.21298	1.83651	1.35986	2.02474	1120.04	1397.07	0.574281	0.0786109	0.21179	1.24733
b3192_mlaC	4418.27	4131.21	5466.38	5193.34	2604.51	2629.68	3083.15	2859.58	yes	1.69639	1.571	1.77298	1.81612	1.63369	1.79455	4274.74	5329.86	0.135486	0.13607	0.283427	1.24683
b0735_ybgE	1392.55	1445.89	1838.32	1699.77	4462.84	4538.76	4566.85	5640.86	yes	0.312032	0.318564	0.402537	0.301332	0.315298	0.351934	1419.22	1769.05	0.158591	0.545044	0.661513	1.2465
b2953_yggU	595.5	735.518	893.072	765.821	1433.5	1513.85	1175.78	1258.95	yes	0.415417	0.48586	0.759557	0.6083	0.450639	0.683928	665.509	829.447	0.601874	0.107632	0.251141	1.24633
b0802_ybiJ	388.614	465.995	534.577	530.42	455.321	392.524	379.717	488.775	yes	0.853496	1.18718	1.40783	1.0852	1.02034	1.24652	427.305	532.499	0.288858	0.432546	0.567716	1.24618
b1181_ycgN	732.399	899.461	1018.84	1014.43	472.457	404.695	464.784	417.729	yes	1.55019	2.22257	2.19208	2.42845	1.88638	2.31026	815.93	1016.64	0.292437	0.356316	0.500382	1.24599
b3755_yieP	384.569	385.422	485.636	473.598	591.446	776.127	1052.15	868.499	yes	0.650217	0.496597	0.461567	0.545306	0.573407	0.503436	384.995	479.617	-0.18775	0.50771	0.632718	1.24577
b2527_hscB	1368.01	1288.3	1652.09	1656.88	3421.71	3092.32	4335.21	4431.1	yes	0.399802	0.416612	0.381088	0.37392	0.408207	0.377504	1328.15	1654.49	-0.11281	0.0783021	0.211512	1.2457
b2289_lrhA	533.965	540.326	629.461	705.521	986.642	990.12	1098.16	1219.23	yes	0.541194	0.545718	0.573194	0.578659	0.543456	0.575927	537.145	667.491	0.083722	0.0117263	0.110513	1.24266
b3650_spoT	1105.56	1252.9	1560.14	1365.68	5817.68	6028.4	6318.19	6194.64	yes	0.190034	0.207832	0.246928	0.220462	0.198933	0.233695	1179.23	1462.91	0.232342	0.161089	0.310881	1.24057
b2958_yggN	577.749	595.372	698.475	755.04	774.742	942.671	861.935	917.706	yes	0.745731	0.63158	0.810357	0.822747	0.688655	0.816552	586.56	726.758	0.245763	0.155748	0.305417	1.23902
b3179_rlmE	1860.27	2024.24	2477.52	2334.66	3437.74	3809.3	3633.14	3790.24	yes	0.541132	0.531394	0.681922	0.615966	0.536263	0.648944	1942.25	2406.09	0.275154	0.0774834	0.21067	1.23881
b1344_ttcA	2315.56	2465.06	2926.42	2988.41	1101.22	1157.47	1525.21	1583.09	yes	2.10272	2.12969	1.9187	1.8877	2.1162	1.9032	2390.31	2957.42	-0.153051	0.00917213	0.106852	1.23725
b0183_rnhB	1035.89	1224.36	1367.59	1428.68	2953.4	3273.38	3415	3961.4	yes	0.350745	0.374034	0.400465	0.360651	0.362389	0.380558	1130.12	1398.13	0.0705753	0.513357	0.637106	1.23715
b3303_rpsE	95307.9	96763	122685	114900	157735	156326	164292	159300	yes	0.604229	0.618983	0.746749	0.721279	0.611606	0.734014	96035.4	118793	0.263205	0.0141495	0.112351	1.23697
b3929_rraA	2071.79	2107.55	2646.89	2522.01	4266.7	4021.01	6297.31	5983.43	yes	0.485574	0.524136	0.42032	0.421499	0.504855	0.42091	2089.67	2584.45	-0.262357	0.0489601	0.17136	1.23677
b3740_rsmG	710.725	856.081	947.217	989.164	738.467	796.276	752.523	791.547	yes	0.962434	1.07511	1.25872	1.24966	1.01877	1.25419	783.403	968.19	0.299928	0.0530876	0.176149	1.23588
b1864_yebC	14652.9	14708.7	18403	17879	6919.08	6736.59	8836.82	8351.94	yes	2.11774	2.1834	2.08254	2.1407	2.15057	2.11162	14680.8	18141	-0.0263717	0.468134	0.597516	1.2357
b0176_rseP	974.855	1059.32	1276.57	1236.33	6983.66	7329.67	8760.25	9010.44	yes	0.139591	0.144525	0.145722	0.137211	0.142058	0.141467	1017.09	1256.45	-0.00601952	0.915283	0.946108	1.23534
b2830_rppH	931.869	1032.96	1116	1308.66	2269.99	2291.11	1973.06	2297.73	yes	0.410517	0.450857	0.56562	0.569546	0.430687	0.567583	982.416	1212.33	0.398191	0.0212195	0.129823	1.23403
b1662_ribC	1478.18	1358.63	1835.35	1664.09	917.98	881.665	1135.73	1064.87	yes	1.61025	1.54098	1.61601	1.56272	1.57562	1.58937	1418.4	1749.72	0.0125349	0.782822	0.845373	1.23358
b0736_ybgC	793.906	895.035	1092.2	990.462	2179.76	2466.36	2336.37	2818.74	yes	0.364218	0.362898	0.467477	0.351385	0.363558	0.409431	844.471	1041.33	0.171435	0.512205	0.636558	1.23311
b4222_ytfP	2238.11	1877.51	2757.14	2316.21	4091.77	4081.47	5236.81	4323.12	yes	0.546979	0.460007	0.526492	0.535774	0.503493	0.531133	2057.81	2536.68	0.0771015	0.591988	0.695227	1.23271
b1275_cysB	1625.3	1737.85	1692.07	2449.84	895.488	945.681	839.801	1325.19	yes	1.81498	1.83767	2.01484	1.84867	1.82633	1.93176	1681.57	2070.95	0.0809704	0.335568	0.479899	1.23156
b0281_intF	627.246	642.159	859.095	703.755	283.901	308.955	308.222	277.839	yes	2.20938	2.07849	2.78726	2.53296	2.14393	2.66011	634.703	781.425	0.311224	0.0689152	0.200909	1.23117
b0145_dksA	20802.2	23140.6	29106.3	24989.6	12993.3	13620.5	14572	14282.1	yes	1.60099	1.69896	1.99741	1.74972	1.64997	1.87357	21971.4	27048	0.183345	0.235185	0.383015	1.23105
b0156_erpA	11394.4	11324.3	13985.8	13956.5	6439.29	5790.58	7195.28	7215.23	yes	1.76951	1.95565	1.94375	1.93431	1.86258	1.93903	11359.4	13971.2	0.0580331	0.498215	0.625611	1.22992
b0606_ahpF	4351.33	4251.44	5070.16	5504.29	2290.54	2122.9	3098.01	3181.21	yes	1.89969	2.00266	1.63659	1.73025	1.95118	1.68342	4301.39	5287.23	-0.21295	0.0614028	0.190289	1.22919
b1255_yciC	817.419	923.949	1105.62	1034.76	759.53	877.837	980.024	1028.79	yes	1.07622	1.05253	1.12816	1.0058	1.06437	1.06698	870.684	1070.19	0.00352651	0.970454	0.980902	1.22914
b1277_ribA	1465.38	1688.73	1918.49	1956.24	1099.79	1109.43	1153.88	1118.02	yes	1.33242	1.52216	1.66264	1.74974	1.42729	1.70619	1577.06	1937.37	0.2575	0.116176	0.263003	1.22847
b0179_lpxD	4772.4	5035.16	6017.14	6025.84	13894.5	14056.7	18693.4	18551.8	yes	0.343473	0.358202	0.321886	0.324812	0.350838	0.323349	4903.78	6021.49	-0.117711	0.0671755	0.19958	1.22793
b4171_miaA	1313.1	1388	1622.72	1692.19	7722.13	7713.28	11029.2	11041	yes	0.170044	0.179949	0.14713	0.153264	0.174997	0.150197	1350.55	1657.46	-0.22047	0.0509955	0.17428	1.22725
b0917_ycaR	5888.1	5929.42	6799.03	7668.33	2160.22	1959.4	2075.99	2430.93	yes	2.72569	3.02614	3.27507	3.15449	2.87591	3.21478	5908.76	7233.68	0.160699	0.17136	0.322133	1.22423
b3198_kdsC	1358.66	1576.2	1803.65	1788.93	2331.18	2330.84	2542.78	2636.44	yes	0.582823	0.676234	0.709321	0.678541	0.629529	0.693931	1467.43	1796.29	0.14052	0.320542	0.466422	1.22411
b1844_exoX	360.472	383.078	405.857	504.195	332.882	339.951	569.453	498.302	yes	1.08288	1.12687	0.712714	1.01183	1.10488	0.86227	371.775	455.026	-0.357671	0.249725	0.39896	1.22393
b0800_ybiB	944.944	948.471	1235.51	1079.24	790.797	715.439	813.51	872.954	yes	1.19493	1.32572	1.51874	1.23631	1.26032	1.37752	946.707	1157.37	0.128284	0.52996	0.651631	1.22253
b1132_hflD	1099.52	1095.82	1275.31	1407.43	1594.19	1659.61	2084.01	2134.83	yes	0.689706	0.660289	0.611951	0.659271	0.674997	0.635611	1097.67	1341.37	-0.0867374	0.29301	0.439516	1.22202
b0187_yaeR	463.287	460.144	575.947	552.373	317.152	341.496	435.631	343.878	yes	1.46077	1.34744	1.3221	1.60631	1.40411	1.4642	461.716	564.16	0.0604644	0.732363	0.806104	1.22188
b3625_waaY	735.512	794.933	1066.03	798.978	763.321	883.052	1022.86	781.491	yes	0.963568	0.90021	1.0422	1.02238	0.931889	1.03229	765.222	932.503	0.147618	0.0941249	0.233209	1.2186
b1134_nudJ	618.628	774.285	879.455	814.179	572.198	770.583	674.192	658.454	yes	1.08114	1.0048	1.30446	1.2365	1.04297	1.27048	696.457	846.817	0.28467	0.0469317	0.167194	1.21589
b0099_mutT	350.624	426.512	459.972	484.842	261.184	394.034	266.219	394.201	yes	1.34244	1.08243	1.72779	1.22994	1.21243	1.47886	388.568	472.407	0.286583	0.442903	0.57563	1.21576
b3923_uspD	811.71	771.307	1007.86	916.162	587.947	656.723	500.536	419.363	yes	1.38059	1.17448	2.01357	2.18465	1.27753	2.09911	791.509	962.013	0.716418	0.0255599	0.138448	1.21542
b1723_pfkB	500.717	557.735	660.282	623.759	192.979	170.748	279.101	232.138	yes	2.59467	3.26642	2.36575	2.68702	2.93055	2.52638	529.226	642.02	-0.214096	0.391106	0.534423	1.21313
b1291_sapD	364.739	417.28	464.758	482.854	727.828	675.77	800.815	810.346	yes	0.501133	0.617488	0.580357	0.595861	0.559311	0.588109	391.009	473.806	0.0724343	0.67221	0.760885	1.21175
b3201_lptB	2209.32	2236.98	2596.58	2784.05	2452	2688.22	2652.19	3000.7	yes	0.901025	0.832142	0.979032	0.9278	0.866583	0.953416	2223.15	2690.31	0.137768	0.180411	0.330588	1.21014
b1208_ispE	462.694	478.639	569.566	569.104	3347.57	3426.98	4026.95	4077.27	yes	0.138218	0.139668	0.141439	0.13958	0.138943	0.140509	470.667	569.335	0.0161712	0.315271	0.461626	1.20963
b3340_fusA	59013.3	58483.7	70485.5	71433	125524	120297	148786	145337	yes	0.470136	0.486159	0.473736	0.491498	0.478147	0.482617	58748.5	70959.3	0.0134233	0.744531	0.816682	1.20785
b4077_gltP	573.773	569.883	684.357	696.901	1092.67	1138.32	1266.03	1351.73	yes	0.525112	0.500636	0.540552	0.515563	0.512874	0.528058	571.828	690.629	0.0420915	0.476823	0.606382	1.20776
b0773_ybhB	563.878	571.202	715.19	654.079	416.924	370.491	400.699	377.163	yes	1.35247	1.54174	1.78486	1.73421	1.44711	1.75953	567.54	684.634	0.28202	0.0858511	0.223157	1.20632
b0051_rsmA	3030.85	3428.51	3700.66	4088.86	3130.44	3614.37	2965.38	3414.29	yes	0.968187	0.948577	1.24796	1.19757	0.958382	1.22277	3229.68	3894.76	0.351475	0.0102934	0.108587	1.20593
b2183_rsuA	2049.67	2338.54	2655.63	2631.4	1083.71	1394.69	1457.84	1508.62	yes	1.89134	1.67675	1.82162	1.74424	1.78405	1.78293	2194.1	2643.52	-0.000903317	0.993077	0.996825	1.20483
b3789_rffH	450.681	494.129	596.26	539.793	1787.34	1942.69	2041.3	2113.93	yes	0.252152	0.254353	0.292098	0.25535	0.253252	0.273724	472.405	568.026	0.112146	0.381829	0.525344	1.20241
b0119_yacL	1483.06	1588.22	1854.25	1838.05	1262.75	1037.19	1183.09	1108.37	yes	1.17447	1.53128	1.5673	1.65834	1.35287	1.61282	1535.64	1846.15	0.253558	0.293492	0.439825	1.2022
b3836_tatA	10355.8	10786.8	13540.8	11833	6736.89	6431.5	7463.55	7063	yes	1.53717	1.67718	1.81425	1.67535	1.60718	1.7448	10571.3	12686.9	0.118536	0.297575	0.442783	1.20013
b4201_priB	10050.9	10169.5	11307	12931.8	72142.4	70364.4	66917.3	68930.5	yes	0.139321	0.144526	0.16897	0.187606	0.141923	0.178288	10110.2	12119.4	0.3291	0.0640504	0.196062	1.19873
b2217_rcsB	8152.27	7940.17	9358.41	9924.33	5103.89	4953.26	5400.78	6235.56	yes	1.59727	1.60302	1.73279	1.59157	1.60014	1.66218	8046.22	9641.37	0.0548765	0.472593	0.601733	1.19825
b2997_hybO	354.128	350.58	440.515	403.741	266.586	263.217	291.005	242.623	yes	1.32838	1.3319	1.51377	1.66406	1.33014	1.58892	352.354	422.128	0.256463	0.0750049	0.20855	1.19802
b3194_mlaE	1425.44	1457.38	1780.95	1670.61	2796.97	2921.03	2971.44	3229.25	yes	0.509639	0.498925	0.599355	0.517335	0.504282	0.558345	1441.41	1725.78	0.146927	0.321225	0.466917	1.19728
b1104_ycfL	435.627	408.507	413.731	596.707	1783.67	1646.5	1741.66	2033.58	yes	0.244231	0.248107	0.23755	0.293427	0.246169	0.265489	422.067	505.219	0.109002	0.561584	0.673901	1.19701
b1688_ydiK	522.802	495.494	632.995	585.516	690.758	685.753	803.518	869.924	yes	0.756852	0.722554	0.78778	0.673066	0.739703	0.730423	509.148	609.255	-0.0182151	0.891034	0.926443	1.19662
b1290_sapF	360.774	402.638	450.282	461.926	555.981	606.187	669.597	624.211	yes	0.648896	0.664214	0.672468	0.740015	0.656555	0.706241	381.706	456.104	0.105245	0.287823	0.434594	1.19491
b4346_mcrB	803.428	804.005	987.161	933.207	499.116	476.98	384.729	369.769	yes	1.6097	1.68561	2.56586	2.52376	1.64766	2.54481	803.717	960.184	0.627141	0.00233221	0.0886241	1.19468
b1952_dsrB	1970.64	2138.75	2279.58	2629.8	782.762	935.048	749.102	986.501	yes	2.51755	2.28731	3.04308	2.66578	2.40243	2.85443	2054.7	2454.69	0.248709	0.177481	0.327982	1.19467
b3287_def	5237.69	6089.42	6696.65	6825.98	4617.54	4790.98	3937.41	4265.17	yes	1.1343	1.27102	1.70077	1.6004	1.20266	1.65059	5663.55	6761.31	0.456752	0.0340232	0.149372	1.19383
b4262_lptG	734.452	687.584	824.664	869.866	1740.02	1688.56	1873.79	1984.36	yes	0.422094	0.407201	0.440105	0.43836	0.414648	0.439232	711.018	847.265	0.0830978	0.0817562	0.216749	1.19162
b4551_yheV	565.908	616.963	747.549	661.876	337.85	356.787	281.752	276.654	yes	1.67503	1.72922	2.65322	2.39243	1.70212	2.52283	591.436	704.713	0.567703	0.025337	0.138448	1.19153
b1214_ychA	725.973	904.604	993.766	948.776	2757.63	3120.89	3839.56	3686.98	yes	0.263259	0.289854	0.258823	0.257332	0.276557	0.258077	815.289	971.271	-0.0997734	0.299657	0.44406	1.19132
b4481_rffT	440.299	497.937	543.022	573.393	1073.41	1147.81	1313.11	1241.78	yes	0.410186	0.433817	0.413538	0.461751	0.422002	0.437644	469.118	558.207	0.0525105	0.619049	0.716308	1.18991
b2325_yfcL	2636.05	2882.7	3014.27	3550.85	1382.15	1349.46	1446.25	1137.24	yes	1.90721	2.13619	2.0842	3.12234	2.0217	2.60327	2759.38	3282.56	0.364755	0.388096	0.53259	1.1896
b0882_clpA	1543.2	1529.12	1887.76	1765.84	2579.72	2678.2	3358.67	3362.97	yes	0.598202	0.570951	0.562056	0.525085	0.584576	0.543571	1536.16	1826.8	-0.104924	0.216089	0.364845	1.1892
b2951_yggS	1348.42	1484.16	1703.96	1663.86	1032.03	1289.69	1251.8	1169.22	yes	1.30656	1.15078	1.36121	1.42305	1.22867	1.39213	1416.29	1683.91	0.180195	0.190405	0.342932	1.18896
b0737_tolQ	1423.32	1778.27	1851.83	1951.89	1777.84	1840.53	1944.26	2402.53	yes	0.80059	0.966176	0.952462	0.812429	0.883383	0.882445	1600.8	1901.86	-0.00153156	0.993888	0.997011	1.18807
b2568_lepB	1344.38	1497.53	1666.91	1700.41	4126.71	3801.11	4046.53	3734.01	yes	0.325775	0.393972	0.411934	0.455385	0.359873	0.43366	1420.95	1683.66	0.269074	0.209556	0.358503	1.18488
b2526_hscA	2851.86	2761.33	3244.98	3395.18	4859.73	4955.01	5607.88	5704.42	yes	0.586835	0.55728	0.578647	0.595184	0.572058	0.586916	2806.59	3320.08	0.0369928	0.47279	0.601733	1.18296
b3213_gltD	423.085	410.071	491.09	494.47	767.407	774.322	828.13	869.047	yes	0.551317	0.529587	0.593011	0.568979	0.540452	0.580995	416.578	492.78	0.104359	0.129388	0.277185	1.18292
b0635_mrdA	359.041	392.764	455.054	434.233	1317.2	1613.22	1408.11	1382.71	yes	0.272579	0.243467	0.323167	0.314045	0.258023	0.318606	375.903	444.643	0.304275	0.0579411	0.184948	1.18287
b2422_cysA	2063.3	1861.36	1263.74	3375.96	2306	1982.73	1519.39	3360.4	yes	0.894753	0.938787	0.83174	1.00463	0.91677	0.918185	1962.33	2319.85	0.00222535	0.988783	0.99439	1.18219
b0946_zapC	381.148	444.679	489.902	485.033	1098.75	1165.05	1060.33	1204.8	yes	0.346893	0.381683	0.462028	0.402584	0.364288	0.432306	412.913	487.468	0.246972	0.186937	0.338652	1.18056
b0969_tusE	1621.41	1893.39	2237.13	1911.35	970.112	1140.91	972.47	971.397	yes	1.67136	1.65954	2.30047	1.96763	1.66545	2.13405	1757.4	2074.24	0.357676	0.106494	0.249947	1.18029
b3724_phoU	1188.94	1305.73	1584.98	1358.07	1306.18	1389.97	1748.63	1455.29	yes	0.910241	0.93939	0.906415	0.933195	0.924816	0.919805	1247.33	1471.53	-0.00783835	0.823771	0.873	1.17974
b2304_yfcH	356.9	386.796	410.75	466.073	1275.04	1266.28	1338.2	1306.22	yes	0.279913	0.305458	0.306942	0.356812	0.292685	0.331877	371.848	438.412	0.181296	0.296751	0.442218	1.17901
b2340_sixA	1542.02	1673.28	1963.87	1825.85	2400.33	2418.93	4462.01	3688.32	yes	0.642419	0.691746	0.440131	0.495036	0.667083	0.467584	1607.65	1894.86	-0.512641	0.0325574	0.145287	1.17865
b3613_envC	440.299	453.301	517.772	534.893	2300.17	2223.79	1953.28	1850.99	yes	0.19142	0.203842	0.265078	0.288977	0.197631	0.277027	446.8	526.332	0.487219	0.0275854	0.138448	1.17801
b2303_folX	2762.49	2852.89	3313.57	3298.44	1697.03	1707.48	1709.62	1937.39	yes	1.62784	1.67082	1.93819	1.70252	1.64933	1.82035	2807.69	3306.01	0.142337	0.28951	0.435903	1.17748
b1087_yceF	673.171	705.248	849.178	771.129	298.496	363.387	375.127	464.095	yes	2.25521	1.94077	2.26371	1.66158	2.09799	1.96264	689.209	810.154	-0.0962083	0.728788	0.802723	1.17548
b2513_yfgM	3260.66	3499.43	4012.1	3929.01	3921.06	4425.42	4096.18	4377.18	yes	0.831576	0.790757	0.979474	0.897613	0.811166	0.938544	3380.05	3970.55	0.210426	0.108372	0.251873	1.1747
b1120_cobB	651.16	652.98	749.279	782.24	805.539	716.531	935.441	919.004	yes	0.808352	0.911308	0.800991	0.851183	0.85983	0.826087	652.07	765.76	-0.0577582	0.615413	0.714327	1.17435
b3618_htrL	581.981	672.635	756.791	715.456	644.48	653.738	720.552	667.168	yes	0.903024	1.02891	1.05029	1.07238	0.965966	1.06134	627.308	736.124	0.135837	0.274131	0.421903	1.17346
b1764_selD	2719.91	2941.02	3399.85	3241.38	2230.14	2362.5	3134.93	3095.57	yes	1.21961	1.24488	1.08451	1.0471	1.23224	1.06581	2830.47	3320.62	-0.209343	0.0178952	0.122462	1.17317
b3200_lptA	2942.19	3139.13	3550.08	3576.27	2799.07	3112.02	3103.94	3271.03	yes	1.05113	1.00871	1.14373	1.09332	1.02992	1.11852	3040.66	3563.17	0.119061	0.114913	0.260883	1.17184
b2609_rpsP	151823	164750	192268	178698	84845.8	87482.6	89809.6	89526.4	yes	1.7894	1.88323	2.14083	1.99604	1.83632	2.06844	158287	185483	0.171726	0.11482	0.260883	1.17182
b2810_csdA	353.097	390.545	423.993	447.41	750.107	775.161	802.21	859.798	yes	0.470729	0.503825	0.528531	0.520367	0.487277	0.524449	371.821	435.702	0.106061	0.160957	0.310881	1.1718
b0428_cyoE	1332.39	1290.76	1676.07	1396.11	7362.94	7603.17	8938.15	7951.8	yes	0.18096	0.169766	0.187518	0.175571	0.175363	0.181545	1311.58	1536.09	0.0499811	0.528951	0.650891	1.17117
b0180_fabZ	17898	18830	20604.6	22309.1	11195.6	11351.4	10923.8	12790	yes	1.59866	1.65883	1.88621	1.74426	1.62874	1.81523	18364	21456.8	0.156395	0.136688	0.283427	1.16842
b0739_tolA	374.313	491.182	552.257	458.212	1988.5	2069.61	2480.82	2265.95	yes	0.188239	0.237331	0.22261	0.202216	0.212785	0.212413	432.747	505.234	-0.00252118	0.990117	0.994987	1.1675
b4206_ytfB	436.989	459.979	508.68	537.927	705.95	745.519	694.238	732.015	yes	0.619009	0.616991	0.732717	0.734859	0.618	0.733788	448.484	523.304	0.247757	0.00016134	0.0643746	1.16683
b1787_yeaK	993.198	977.105	1070.83	1227.36	529.327	599.65	594.599	610.073	yes	1.87634	1.62946	1.80093	2.01182	1.7529	1.90638	985.151	1149.1	0.121091	0.444257	0.576919	1.16642
b1811_yoaH	1569.56	1652.8	1839.89	1917.15	565.899	384.183	524.371	254.413	yes	2.77357	4.30211	3.50875	7.53555	3.53784	5.52215	1611.18	1878.52	0.642359	0.454112	0.584486	1.16593
b2249_yfaY	506.901	534.25	609.217	604.584	399.173	391.741	433.489	399.702	yes	1.26988	1.36379	1.40538	1.51259	1.31683	1.45898	520.576	606.901	0.147893	0.184206	0.334463	1.16583
b2743_pcm	783.296	830.115	936.572	943.503	2235.74	2201.75	2269.35	2248.51	yes	0.350352	0.377025	0.412705	0.419613	0.363688	0.416159	806.706	940.037	0.194432	0.062542	0.192326	1.16528
b0127_yadG	827.041	875.326	1030.43	949.958	567.73	594.026	715.283	688.081	yes	1.45675	1.47355	1.44059	1.38059	1.46515	1.41059	851.184	990.194	-0.0547497	0.221982	0.369934	1.16331
b2414_cysK	34308.4	30271.2	26982.3	48120.4	16021.3	14508.3	13852.1	24162.5	yes	2.14142	2.08648	1.94788	1.99153	2.11395	1.9697	32289.8	37551.4	-0.101962	0.0543818	0.177987	1.16295
b1613_manA	1445.28	1398.23	1688.39	1616.51	742.433	788.402	953.098	895.639	yes	1.94668	1.7735	1.77147	1.80486	1.86009	1.78817	1421.75	1652.45	-0.0568871	0.500435	0.627411	1.16226
b3788_rffG	753.611	853.548	935.304	930.139	2114.17	2259.05	2266.87	2505.34	yes	0.356457	0.377835	0.412596	0.371263	0.367146	0.39193	803.579	932.722	0.0942418	0.398367	0.539724	1.16071
b1116_lolC	751.473	951.932	971.69	1003.97	1137.86	1312.62	1339.11	1398.37	yes	0.660427	0.725213	0.725622	0.717959	0.69282	0.721791	851.703	987.829	0.0591001	0.468161	0.597516	1.15983
b4251_bdcR	503.277	599.211	644.012	634.387	273.558	280.268	194.653	192.737	yes	1.83974	2.13799	3.30851	3.29146	1.98887	3.29999	551.244	639.199	0.730512	0.0127314	0.110513	1.15956
b3364_tsgA	344.98	324.329	412.496	363.368	445.25	437.704	840.458	885.558	yes	0.774801	0.740977	0.490799	0.410326	0.757889	0.450562	334.654	387.932	-0.750259	0.0195789	0.123979	1.1592
b0634_mrdB	517.268	598.878	673.633	618.887	1233.34	1366.9	1469.23	1422.44	yes	0.419404	0.438127	0.458494	0.435088	0.428766	0.446791	558.073	646.26	0.0594114	0.352146	0.49605	1.15802
b3725_pstB	1123.16	1165.44	1336.14	1312.24	1146.84	996.029	1289.59	1297.42	yes	0.979356	1.17009	1.0361	1.01142	1.07472	1.02376	1144.3	1324.19	-0.0700867	0.649081	0.740482	1.1572
b1177_ycgJ	911.423	908.033	1105.26	997.417	407.5	471.986	492.397	549.604	yes	2.23662	1.92386	2.24465	1.81479	2.08024	2.02972	909.728	1051.34	-0.0354669	0.86681	0.907482	1.15566
b3341_rpsG	106985	117518	131934	127443	104660	101277	121335	119102	yes	1.02222	1.16036	1.08735	1.07004	1.09129	1.07869	112251	129689	-0.0167446	0.873115	0.911463	1.15534
b4180_rlmB	1160.12	1212.76	1400.23	1340.48	1331.92	1410.07	2001.85	1747.23	yes	0.871014	0.860072	0.699469	0.767204	0.865543	0.733336	1186.44	1370.36	-0.23913	0.0612187	0.190289	1.15502
b0784_moaD	1016.59	1165.74	1287.05	1232.59	1350.66	1145.26	1199.02	851	yes	0.752657	1.01788	1.07342	1.4484	0.88527	1.26091	1091.16	1259.82	0.510274	0.243534	0.392607	1.15456
b0891_lolA	1852.58	2056.5	2386.29	2125.26	1537.6	1674	2039.65	2239.48	yes	1.20486	1.22849	1.16995	0.948996	1.21668	1.05947	1954.54	2255.77	-0.199597	0.292732	0.439512	1.15412
b2666_yqaE	2223.66	2388.55	2647.01	2675.78	427.093	434.924	371.017	390.878	yes	5.2065	5.49188	7.13445	6.84556	5.34919	6.99001	2306.1	2661.39	0.385974	0.0149693	0.114311	1.15406
b1035_ycdY	1981.44	2125.91	2321.96	2417.75	1477.02	1449.05	1522.09	1520.59	yes	1.34151	1.46711	1.5255	1.59001	1.40431	1.55776	2053.67	2369.85	0.149611	0.161795	0.311489	1.15396
b3250_mreC	779.623	800.333	913.138	909.596	3178.79	3440.48	3334.32	3721.39	yes	0.245258	0.232623	0.273861	0.244424	0.23894	0.259142	789.978	911.367	0.117093	0.334403	0.47909	1.15366
b4053_alr	728.508	837.992	887.291	919.179	1378.82	1586.53	1332.78	1468.93	yes	0.528357	0.528191	0.665746	0.625745	0.528274	0.645746	783.25	903.235	0.28968	0.0277854	0.138588	1.15319
b1295_ymjA	747.834	656.789	797.783	820.81	246.472	229.052	230.212	212.75	yes	3.03416	2.86742	3.46543	3.8581	2.95079	3.66176	702.312	809.296	0.311437	0.0794317	0.212706	1.15233
b4537_yecJ	1588.79	1963.67	1986.52	2106.34	510.079	548.832	646.1	610.073	yes	3.11479	3.57791	3.07463	3.4526	3.34635	3.26362	1776.23	2046.43	-0.0361181	0.807909	0.863321	1.15212
b1915_yecF	2432.82	2896.21	3039.22	3100.45	1465.95	1035.87	1289.95	1352.03	yes	1.65956	2.79591	2.35607	2.29319	2.22774	2.32463	2664.51	3069.83	0.0614224	0.880462	0.917843	1.15212
b4554_yibT	1431.38	1178.2	1668.31	1334.55	947.014	975.702	977.578	965.733	yes	1.51146	1.20754	1.70658	1.38191	1.3595	1.54424	1304.79	1501.43	0.183817	0.493476	0.620764	1.15071
b4261_lptF	956.671	953.594	1077.17	1120.62	1912.03	2009.89	2040.33	2029.17	yes	0.500344	0.47445	0.527937	0.552255	0.487397	0.540096	955.133	1098.89	0.148119	0.0972959	0.237075	1.15051
b1636_pdxY	1352.64	1162.73	1462.26	1429.57	1002.11	1117.57	901.263	897.262	yes	1.34979	1.04041	1.62245	1.59326	1.1951	1.60786	1257.69	1445.91	0.428007	0.117295	0.263861	1.14966
b1826_mgrB	5392.52	6471.25	6974.11	6659.36	4362.13	5211.37	4506.32	4656.67	yes	1.23621	1.24176	1.54763	1.43007	1.23898	1.48885	5931.88	6816.73	0.26504	0.0512405	0.174743	1.14917
b2617_bamE	5967.5	6307.16	6861.47	7236.93	4006.68	3834.34	4691.74	4830.03	yes	1.48939	1.64492	1.46246	1.49832	1.56715	1.48039	6137.33	7049.2	-0.0821706	0.390509	0.534158	1.14858
b0576_pheP	936.393	932.184	1084.51	1058.83	1081.42	1140.18	1679.36	1646.2	yes	0.865888	0.817577	0.64579	0.643193	0.841733	0.644492	934.289	1071.67	-0.385201	0.0147107	0.112876	1.14704
b2236_yfaE	450.9	483.974	529.118	542.901	1483.7	1185.19	1554.61	1706.07	yes	0.303902	0.408351	0.340355	0.318218	0.356127	0.329286	467.437	536.009	-0.113048	0.665023	0.754354	1.1467
b0438_clpX	6807.95	7301.22	8042.59	8115.44	9189.43	9164.14	9895.81	9982.41	yes	0.740845	0.796717	0.812727	0.812973	0.768781	0.81285	7054.59	8079.01	0.0804164	0.255409	0.404397	1.14521
b3292_zntR	329.67	327.49	390.508	361.436	375.748	366.747	337.887	406.959	yes	0.87737	0.892958	1.15574	0.888139	0.885164	1.02194	328.58	375.972	0.20729	0.414838	0.554043	1.14423
b2748_ftsB	1479.36	1679.68	1663.47	1950.19	4360.84	5163.48	4704.21	4508.15	yes	0.339238	0.325299	0.353612	0.432592	0.332269	0.393102	1579.52	1806.83	0.242553	0.268541	0.416512	1.14391
b2425_cysP	2786.46	2492.67	1705.86	4325.47	1595.39	1508.52	1088.19	2962.26	yes	1.74657	1.65239	1.56762	1.46019	1.69948	1.51391	2639.56	3015.67	-0.166818	0.121708	0.268295	1.14249
b2039_rfbA	4006.78	4187.59	4775.29	4579.43	2821.24	2706.41	2661.99	2640.56	yes	1.42022	1.54729	1.79388	1.73427	1.48375	1.76407	4097.18	4677.36	0.249662	0.0573382	0.184128	1.1416
b0224_yafK	696.04	798.151	828.694	876.725	621.867	718.938	971.254	957.913	yes	1.11927	1.11018	0.85322	0.915245	1.11473	0.884233	747.095	852.709	-0.334193	0.0179946	0.122462	1.14137
b3966_btuB	1451.38	1449.3	1653.32	1657.36	1217.24	1156.37	975.842	1024.75	yes	1.19235	1.25332	1.69425	1.61734	1.22284	1.65579	1450.34	1655.34	0.437293	0.0126052	0.110513	1.14135
b0115_aceF	9404.83	9883.12	11118.6	10888.2	10097	10075.7	11593.9	11392.4	yes	0.931448	0.980882	0.959004	0.955736	0.956165	0.95737	9643.97	11003.4	0.00181671	0.965628	0.977603	1.14096
b0114_aceE	12006.6	12479	13640.3	14290.6	9005.58	9218.08	10739.9	11056.9	yes	1.33324	1.35375	1.27006	1.29246	1.3435	1.28126	12242.8	13965.5	-0.0684302	0.0546924	0.178141	1.14071
b2811_csdE	850.878	943.983	1053.24	993.2	1097.93	974.878	1036.34	1105.08	yes	0.774983	0.968308	1.0163	0.898761	0.871646	0.957532	897.43	1023.22	0.135579	0.52701	0.650006	1.14017
b4372_holD	838.144	869.818	979.569	965.668	2202.67	2548.85	2621.86	2670.55	yes	0.380513	0.34126	0.373617	0.361599	0.360886	0.367608	853.981	972.619	0.026623	0.774417	0.840795	1.13892
b0110_ampD	418.824	401.787	458.305	475.902	333.915	403.67	320.607	391.101	yes	1.25428	0.995334	1.42949	1.21682	1.12481	1.32316	410.305	467.103	0.234305	0.358101	0.500421	1.13843
b1324_tpx	27514.6	27138.3	31168.3	31045.9	9983.35	9891.25	12538.4	12251.8	yes	2.75605	2.74366	2.48583	2.53397	2.74985	2.5099	27326.4	31107.1	-0.131723	0.010559	0.108587	1.13835
b4386_lplA	390.452	419.157	432.684	488.724	438.792	425.611	440.843	443.857	yes	0.889835	0.984837	0.981492	1.10108	0.937336	1.04129	404.805	460.704	0.151732	0.306522	0.451342	1.13809
b2187_yejL	4725.98	5546.22	5322.62	6365.14	1606.22	1595.14	1718.01	1908.1	yes	2.9423	3.47694	3.09814	3.33585	3.20962	3.217	5136.1	5843.88	0.00331085	0.982179	0.98962	1.13781
b3302_rpmD	122914	105696	132399	127698	155609	152691	166213	165332	yes	0.789892	0.692222	0.796567	0.772374	0.741057	0.78447	114305	130049	0.0821343	0.47914	0.608112	1.13773
b1907_tyrP	603.087	655.721	753.969	678.101	624.329	688.909	815.761	815.059	yes	0.965975	0.951826	0.924253	0.831966	0.958901	0.878109	629.404	716.035	-0.126981	0.225652	0.37359	1.13764
b3301_rplO	75609.9	68595.8	84446.2	79511.8	184009	176948	187662	181967	yes	0.410903	0.387661	0.449992	0.436957	0.399282	0.443475	72102.9	81979	0.151442	0.0801258	0.21349	1.13697
b1253_yciA	2107.75	2414.68	2634.17	2504.93	1677.64	1617.61	1780.1	1934.74	yes	1.25638	1.49275	1.47979	1.29471	1.37456	1.38725	2261.22	2569.55	0.0132517	0.940354	0.960892	1.13636
b0817_mntR	1154.71	1360.56	1346.5	1510.8	1264.46	1379.12	1784.88	1656.48	yes	0.913202	0.986542	0.754392	0.912054	0.949872	0.833223	1257.63	1428.65	-0.189031	0.311742	0.457719	1.13598
b4390_nadR	360.019	393.115	422.169	433.231	725.814	789.345	704.265	724.243	yes	0.496021	0.498026	0.599446	0.598186	0.497023	0.598816	376.567	427.7	0.268799	0.000135337	0.0643746	1.13579
b4350_hsdR	451.904	489.45	523.955	544.981	647.57	753.128	626.693	664.821	yes	0.697846	0.64989	0.836063	0.819741	0.673868	0.827902	470.677	534.468	0.296994	0.0259895	0.138448	1.13553
b1334_fnr	7852.35	8083.14	8958.15	9128.86	5984.29	6272.09	7379.85	7819.2	yes	1.31216	1.28875	1.21387	1.16749	1.30045	1.19068	7967.74	9043.5	-0.127229	0.0516855	0.1751	1.13501
b4360_yjjA	936.594	1197.22	1215.75	1204.65	857.422	745.082	614.944	826.018	yes	1.09234	1.60683	1.97701	1.45839	1.34958	1.7177	1066.91	1210.2	0.347964	0.419655	0.557236	1.13431
b3885_yihX	498.929	519.687	604.352	550.382	873.101	819.59	936.003	741.433	yes	0.571445	0.634082	0.645673	0.742321	0.602764	0.693997	509.308	577.367	0.203338	0.253979	0.402837	1.13363
b3812_yigB	520.031	537.162	548.502	648.001	747.541	807.302	806.303	812.055	yes	0.695656	0.665379	0.680268	0.797977	0.680517	0.739122	528.596	598.252	0.119181	0.436611	0.572368	1.13177
b2530_iscS	12107.7	12459.8	13526.6	14240.5	7551.3	7337.94	7473.26	7637.79	yes	1.60339	1.698	1.81	1.86448	1.65069	1.83724	12283.7	13883.6	0.154468	0.0760043	0.209143	1.13024
b3296_rpsD	99294.5	92100.8	111402	104723	217127	215683	252884	249857	yes	0.457311	0.42702	0.440526	0.419131	0.442165	0.429828	95697.7	108062	-0.0408262	0.574283	0.683487	1.12921
b3040_zupT	431.332	418.264	488.299	470.278	532.684	549.305	570.101	650.825	yes	0.809734	0.761442	0.856513	0.722587	0.785588	0.78955	424.798	479.288	0.00725749	0.960675	0.974804	1.12827
b0121_speE	4602.78	4346.69	5180.65	4912.59	3071.46	3060.46	3361.24	3176.71	yes	1.49856	1.42027	1.54129	1.54644	1.45942	1.54387	4474.73	5046.62	0.0811548	0.164233	0.313926	1.1278
b3288_fmt	1562.43	1633.89	1859.13	1745.28	2786	3017.81	2630.98	2670.65	yes	0.560814	0.541416	0.706631	0.653502	0.551115	0.680066	1598.16	1802.2	0.303322	0.0448806	0.165578	1.12768
b2897_sdhE	3621.95	3583.9	3896.26	4226.41	1780.36	1899.33	1493.57	1825.41	yes	2.0344	1.88693	2.60868	2.31533	1.96066	2.46201	3602.92	4061.34	0.328494	0.0925791	0.230869	1.12723
b3169_nusA	7682.69	8152.07	8715.66	9129.46	9886.93	10358.5	10867.5	10600.1	yes	0.777055	0.786995	0.801994	0.861264	0.782025	0.831629	7917.38	8922.56	0.0887254	0.240577	0.388625	1.12696
b2473_ypfH	550.459	533.083	608.689	611.552	385.13	439.694	526.622	486.677	yes	1.42928	1.21239	1.15584	1.25659	1.32084	1.20621	541.771	610.12	-0.130969	0.438906	0.573706	1.12616
b3632_waaQ	331.687	367.512	403.679	383.657	838.889	895.808	1087.5	1121.95	yes	0.395388	0.410258	0.371199	0.341957	0.402823	0.356578	349.6	393.668	-0.17593	0.106148	0.249504	1.12605
b0643_ybeL	407.24	404.873	406.324	507.535	266.128	291.65	351.752	358.933	yes	1.53024	1.38821	1.15514	1.41401	1.45923	1.28458	406.056	456.93	-0.183912	0.358384	0.500421	1.12529
b3056_cca	402.687	463.39	493.755	480.188	1313.45	1248.57	1546.45	1636.84	yes	0.306587	0.371137	0.319283	0.293364	0.338862	0.306323	433.038	486.971	-0.145645	0.448253	0.579391	1.12455
b4203_rplI	128898	115928	141121	134133	82820.6	83194.1	81508.3	76244.1	yes	1.55635	1.39346	1.73137	1.75925	1.4749	1.74531	122413	137627	0.242864	0.0820428	0.216789	1.12429
b1084_rne	5182.89	4945.69	5688.29	5695.03	4007.88	4061.29	4069.06	4246.38	yes	1.29318	1.21776	1.39794	1.34115	1.25547	1.36954	5064.29	5691.66	0.125467	0.136919	0.283427	1.12388
b4522_ymiA	584.853	621.493	659.757	695.779	720.235	931.352	529.138	594.733	yes	0.812031	0.667302	1.24685	1.1699	0.739666	1.20838	603.173	677.768	0.708125	0.0292402	0.142714	1.12367
b1282_yciH	1663.91	1584.4	1791.12	1858.67	2314.03	2232.25	2366.89	2360.74	yes	0.719055	0.709774	0.756742	0.787322	0.714414	0.772032	1624.15	1824.89	0.1119	0.0690379	0.200909	1.1236
b3424_glpG	750.618	715.296	785.07	860.6	1552.65	1661.25	1871.27	1881.53	yes	0.483445	0.430578	0.419539	0.457394	0.457011	0.438466	732.957	822.835	-0.059763	0.625939	0.720258	1.12262
b0902_pflA	1482.96	1411.25	1698.77	1550.22	710.237	698.2	649.626	746.024	yes	2.08798	2.02127	2.615	2.07797	2.05462	2.34649	1447.11	1624.49	0.191627	0.393543	0.535004	1.12258
b2908_pepP	1929.95	1767.02	2026.97	2119.65	2803.89	2679.04	2450.43	2624.72	yes	0.688313	0.65957	0.827192	0.807574	0.673942	0.817383	1848.48	2073.31	0.278389	0.014397	0.112876	1.12163
b0182_lpxB	790.189	878.473	918.742	952.729	3907.04	4059.16	4335.3	4184.87	yes	0.202247	0.216417	0.211921	0.227661	0.209332	0.219791	834.331	935.736	0.0703355	0.42743	0.562853	1.12154
b1292_sapC	407.415	453.005	479.245	483.559	500.843	482.923	654.14	635.116	yes	0.813458	0.938047	0.732633	0.761372	0.875752	0.747002	430.21	481.402	-0.22941	0.181623	0.33242	1.11899
b3305_rplF	81899.8	79615	89443.2	91240.9	164011	159112	151395	144777	yes	0.499357	0.50037	0.590796	0.630218	0.499864	0.610507	80757.4	90342.1	0.288473	0.0303213	0.144726	1.11868
b2154_yeiG	366.977	386.069	387.431	452.631	197.036	205.02	236.813	254.023	yes	1.86249	1.88308	1.63602	1.78185	1.87279	1.70894	376.523	420.031	-0.132086	0.156042	0.305574	1.11555
b2685_emrA	574.828	558.079	689.5	573.989	692.642	720.547	700.056	677.63	yes	0.829906	0.774521	0.984922	0.847054	0.802214	0.915988	566.453	631.745	0.191341	0.265318	0.414331	1.11526
b0215_dnaQ	995.749	1085.7	1141.55	1174.42	1056.92	1091.67	1192.73	1170.78	yes	0.942125	0.994536	0.957091	1.00311	0.96833	0.980101	1040.73	1157.99	0.0174313	0.767857	0.835948	1.11267
b3895_fdhD	341.216	347.426	394.34	371.666	511.81	528.213	580.015	666.757	yes	0.666686	0.657738	0.679879	0.557424	0.662212	0.618652	344.321	383.003	-0.0981653	0.55155	0.666369	1.11234
b4144_yjeI	4276.93	3615.93	4448.12	4330.41	2212.9	2134.35	2059.71	2116.01	yes	1.93273	1.69416	2.15959	2.0465	1.81345	2.10304	3946.43	4389.27	0.213745	0.159501	0.309312	1.11221
b3030_parE	1709.16	1903.56	1977.9	2035.58	1946.12	2038.96	2049.29	2137.49	yes	0.878242	0.93359	0.965167	0.952323	0.905916	0.958745	1806.36	2006.74	0.0817695	0.204037	0.353576	1.11093
b2833_ygdR	1726.94	1804.93	2009.31	1911.85	1661.15	1730.87	1476.14	1329.32	yes	1.03961	1.04279	1.36119	1.43821	1.0412	1.3997	1765.94	1960.58	0.426877	0.0113622	0.108587	1.11022
b3688_yidQ	680.702	612.313	619.281	815.245	793.86	707.604	821.987	756.364	yes	0.857459	0.865333	0.753395	1.07785	0.861396	0.915621	646.508	717.263	0.0880745	0.770046	0.83776	1.10944
b0009_mog	2056.7	2258.06	2338.97	2446.3	1579.73	1737.97	1793.83	1941.48	yes	1.30193	1.29925	1.3039	1.26002	1.30059	1.28196	2157.38	2392.63	-0.0208172	0.485905	0.614017	1.10905
b3731_atpC	11314.1	12200.8	13191.3	12837.4	32186.9	30490.7	31181.4	29961.1	yes	0.351514	0.400148	0.423052	0.42847	0.375831	0.425761	11757.5	13014.4	0.17996	0.178084	0.3282	1.1069
b1308_pspE	2573.35	2434.01	2630.84	2900.64	1000.91	1178.97	1138.63	996.885	yes	2.57101	2.06451	2.31052	2.9097	2.31776	2.61011	2503.68	2765.74	0.171379	0.533803	0.653336	1.10467
b1251_yciI	1179.38	1202.44	1277.7	1352.9	400.13	482.923	746.832	803.991	yes	2.9475	2.48991	1.71083	1.68274	2.7187	1.69678	1190.91	1315.3	-0.680119	0.046809	0.167194	1.10445
b2783_mazE	964.759	787.75	868.22	1065.86	1178.55	1224.04	1525.73	1169.16	yes	0.818599	0.643567	0.569052	0.911643	0.731083	0.740347	876.254	967.039	0.0181664	0.965965	0.977603	1.10361
b3980_tufB	322846	299909	342810	344362	168928	153498	175733	175918	yes	1.91114	1.95383	1.95075	1.95751	1.93249	1.95413	311378	343586	0.0160693	0.422036	0.558599	1.10344
b3310_rplN	137208	129872	147226	147429	217212	209207	188279	184954	yes	0.631678	0.620782	0.781957	0.797114	0.62623	0.789535	133540	147328	0.334312	0.0032506	0.0886651	1.10325
b3317_rplB	84086	77161.4	91276.2	86602.2	143755	144637	113172	110248	yes	0.584924	0.533483	0.806524	0.785521	0.559204	0.796023	80623.7	88939.2	0.509436	0.0134846	0.110986	1.10314
b1205_ychH	603.451	656.033	684.187	704.361	895.354	651.78	634.32	633.103	yes	0.67398	1.00653	1.07862	1.11255	0.840253	1.09558	629.742	694.274	0.382805	0.266166	0.414845	1.10247
b2891_prfB	8525.19	8239.38	9446.37	9027.35	6225.4	6504.42	6254.52	6521.23	yes	1.36942	1.26674	1.51033	1.3843	1.31808	1.44731	8382.29	9236.86	0.134942	0.252798	0.401458	1.10195
b3257_yhdT	547.522	564.304	577.331	647.525	489.048	527	495.239	713.435	yes	1.11957	1.07079	1.16576	0.907616	1.09518	1.03669	555.913	612.428	-0.0791808	0.699686	0.780363	1.10166
b2566_era	2915.28	3183.02	3336.4	3379.56	3391.64	3626.98	3143.62	3343.24	yes	0.859548	0.877596	1.06132	1.01086	0.868572	1.03609	3049.15	3357.98	0.254438	0.0246426	0.137037	1.10128
b2576_srmB	1815.74	2060.13	2108.63	2159.49	1324.37	1335.29	1594.32	1568.13	yes	1.37103	1.54283	1.32259	1.37711	1.45693	1.34985	1937.93	2134.06	-0.110135	0.356743	0.500382	1.10121
b2959_yggL	3503.64	3356.59	4224.61	3329.08	3040.87	3226.98	3348.28	3060.96	yes	1.15218	1.04016	1.26173	1.08759	1.09617	1.17466	3430.11	3776.84	0.0997668	0.527532	0.650147	1.10109
b3203_hpf	1264.72	1271.06	1487.99	1303.73	2711.6	3085.91	2998.75	2430.56	yes	0.466411	0.411893	0.496203	0.536393	0.439152	0.516298	1267.89	1395.86	0.233485	0.150404	0.297454	1.10093
b3297_rpsK	102683	104407	116937	111044	186473	179699	215898	224217	yes	0.550662	0.581009	0.541631	0.495255	0.565835	0.518443	103545	113991	-0.126197	0.229359	0.377024	1.10088
b4410_ecnA	795.21	747.615	711.861	986.175	904.668	1219.63	1442.02	1583.59	yes	0.879008	0.612987	0.493655	0.622745	0.745997	0.5582	771.413	849.018	-0.418388	0.331778	0.476185	1.1006
b1179_ycgL	2326.97	2317.34	2609.32	2500.94	1386.93	1315.86	1349.41	1160.37	yes	1.67778	1.76109	1.93367	2.1553	1.71943	2.04449	2322.15	2555.13	0.249804	0.110997	0.254527	1.10033
b3347_fkpA	11521.2	11605	12467.7	12970.5	7213.19	7022.09	5909.33	5950.62	yes	1.59724	1.65264	2.10983	2.1797	1.62494	2.14476	11563.1	12719.1	0.400432	0.00727554	0.0993287	1.09998
b3059_plsY	392.036	439.914	424.246	487.363	478.777	431.014	351.278	317.576	yes	0.818828	1.02065	1.20772	1.53464	0.919739	1.37118	415.975	455.805	0.576121	0.14318	0.290801	1.09575
b1793_yoaF	368.772	369.41	450.953	357.52	427.991	351.54	314.623	359.172	yes	0.861636	1.05083	1.43331	0.9954	0.956235	1.21436	369.091	404.236	0.344755	0.39229	0.535004	1.09522
b2790_yqcA	742.804	781.684	901.204	768.359	846.153	728.524	728.876	828.661	yes	0.87786	1.07297	1.23643	0.927229	0.975415	1.08183	762.244	834.781	0.149386	0.619364	0.716308	1.09516
b4202_rpsR	110617	106717	117837	120067	58430.1	55594.2	55742	55607.5	yes	1.89316	1.91957	2.11398	2.15919	1.90637	2.13658	108667	118952	0.16448	0.0126861	0.110513	1.09465
b0756_galM	988.142	940.403	1028.79	1081.41	1472.41	1407.32	1432.58	1530.25	yes	0.671106	0.668224	0.718138	0.70669	0.669665	0.712414	964.273	1055.1	0.0892751	0.0185375	0.12256	1.09419
b0097_secM	1095.84	1287.7	1226.89	1378.28	2519.83	2636.11	2782.85	3079.74	yes	0.434887	0.488485	0.440876	0.447529	0.461686	0.444203	1191.77	1302.58	-0.0556943	0.583743	0.690626	1.09298
b2399_yfeD	413.776	471.802	448.658	518.945	691.174	886.325	492.349	607.596	yes	0.598657	0.532312	0.91126	0.854095	0.565485	0.882678	442.789	483.801	0.642399	0.0185291	0.12256	1.09262
b3784_rfe	1488.95	1657.91	1795.03	1639.96	2412.1	2640.1	2934.63	3259.18	yes	0.617282	0.627973	0.611672	0.503183	0.622628	0.557428	1573.43	1717.5	-0.159586	0.354202	0.498507	1.09156
b1602_pntB	1041.24	977.784	1123.71	1077.39	1768.76	1934.28	2380.06	2298.43	yes	0.588682	0.505502	0.472137	0.468751	0.547092	0.470444	1009.51	1100.55	-0.217761	0.206902	0.356604	1.09018
b3938_metJ	5581.1	4912.08	5862.95	5572.41	3508.27	3334.42	3866	3435.61	yes	1.59084	1.47315	1.51654	1.62196	1.532	1.56925	5246.59	5717.68	0.0346627	0.683679	0.770118	1.08979
b3462_ftsX	803.833	874.313	909.229	918.913	2148.17	2135.56	2324.02	2294.97	yes	0.374194	0.409408	0.391231	0.400403	0.391801	0.395817	839.073	914.071	0.0147136	0.845775	0.890995	1.08938
b3465_rsmD	625.248	827.889	748.642	833.681	645.929	699.294	549.404	679.41	yes	0.967982	1.18389	1.36264	1.22707	1.07594	1.29485	726.568	791.161	0.267196	0.228052	0.376004	1.0889
b1871_cmoB	562.308	677.778	708.255	640.577	1132.8	996.029	1628.95	1574.94	yes	0.49639	0.68048	0.434793	0.406731	0.588435	0.420762	620.043	674.416	-0.483879	0.213527	0.362927	1.08769
b1049_opgH	1222.4	1267.63	1357.86	1347.18	2018.21	2165.56	2104.6	2283.55	yes	0.605686	0.585358	0.645186	0.58995	0.595522	0.617568	1245.01	1352.52	0.0524429	0.531909	0.65302	1.08635
b0819_ldtB	3169.2	3432.84	3647.48	3521.76	1964.45	2032.85	2326.36	2294.34	yes	1.61328	1.68869	1.56789	1.53498	1.65098	1.55143	3301.02	3584.62	-0.0897239	0.136631	0.283427	1.08591
b0685_ybfE	667.641	888.216	857.884	831.511	791.928	958.279	1051.42	945.706	yes	0.843058	0.926886	0.81593	0.879249	0.884972	0.847589	777.928	844.697	-0.0622663	0.550477	0.665577	1.08583
b0163_yaeH	726.845	660.903	841.895	664.845	357.212	423.561	512.177	439.518	yes	2.03477	1.56035	1.64376	1.51267	1.79756	1.57821	693.874	753.37	-0.18775	0.466815	0.597307	1.08574
b3312_rpmC	100291	90541.6	101381	105585	182199	184928	149446	135220	yes	0.550445	0.489605	0.678383	0.78084	0.520025	0.729611	95416.1	103483	0.488548	0.0721718	0.204717	1.08455
b2892_recJ	702.163	701.755	740.977	781.247	2082.61	2060.5	2012.66	2042.98	yes	0.337156	0.340576	0.368158	0.382406	0.338866	0.375282	701.959	761.112	0.147261	0.0381718	0.15783	1.08427
b4200_rpsF	141322	140235	151281	153716	68109.9	69715.6	63562.1	63322.5	yes	2.07491	2.01153	2.38006	2.42751	2.04322	2.40378	140778	152499	0.234464	0.0118406	0.110513	1.08325
b1091_fabH	6770.84	7281.26	7575.39	7641.54	12060.3	12043.6	17178.1	16900.3	yes	0.561416	0.604573	0.440991	0.452153	0.582995	0.446572	7026.05	7608.46	-0.384589	0.02567	0.138448	1.08289
b1185_dsbB	1998.3	1953.65	2181.47	2095.89	2384.17	2266.99	3657.27	3708.4	yes	0.838152	0.86178	0.596476	0.565175	0.849966	0.580825	1975.97	2138.68	-0.5493	0.00526645	0.096189	1.08234
b3300_secY	15837.1	15238.9	17590.8	16036.2	185649	179776	215474	206910	yes	0.085307	0.0847662	0.0816377	0.0775033	0.0850366	0.0795705	15538	16813.5	-0.0958498	0.11987	0.265755	1.08209
b3165_rpsO	80465.9	89747.9	92318	91762.8	80330.6	79075.2	89379.1	89977.6	yes	1.00168	1.13497	1.03288	1.01984	1.06833	1.02636	85106.9	92040.4	-0.0578129	0.594853	0.697676	1.08147
b2523_pepB	3512.84	3352	3700.55	3718.97	2534.83	2519.33	2798.89	2934.76	yes	1.38583	1.33051	1.32215	1.26722	1.35817	1.29468	3432.42	3709.76	-0.0690654	0.244909	0.394424	1.0808
b0791_ybhQ	909.205	1016.88	1070.66	1010.51	1315.91	1395.9	1096.59	1058.51	yes	0.690935	0.728476	0.976353	0.954653	0.709705	0.965503	963.041	1040.58	0.444061	0.00710727	0.0986366	1.08052
b1830_prc	1134.52	1164.76	1210.73	1273.18	3172.16	3343.71	4354.28	4343.81	yes	0.357651	0.348343	0.278055	0.293102	0.352997	0.285578	1149.64	1241.95	-0.305769	0.0167859	0.121223	1.0803
b3212_gltB	480.784	523.362	536.513	546.641	612.164	640.161	692.932	797.043	yes	0.785384	0.817547	0.774266	0.685836	0.801466	0.730051	502.073	541.577	-0.134645	0.268346	0.416512	1.07868
b2528_iscA	4637.46	4337.17	4786.64	4893.95	9409.19	8545.3	10101.4	9752.52	yes	0.492865	0.50755	0.473858	0.501814	0.500207	0.487836	4487.31	4840.3	-0.0361305	0.515372	0.638613	1.07866
b2948_yqgE	1164.21	1175.49	1277.7	1244.06	984.732	940.022	1096.16	1003.35	yes	1.18226	1.25049	1.16561	1.23991	1.21637	1.20276	1169.85	1260.88	-0.016234	0.812563	0.865721	1.07782
b0083_ftsL	870.649	931.765	988.646	953.929	3101.18	3645.89	2817.42	2985.04	yes	0.280748	0.255566	0.350905	0.31957	0.268157	0.335237	901.207	971.287	0.322105	0.0792542	0.212588	1.07776
b4328_iadA	933.307	923.017	977.064	1023.05	872.522	910.51	692.009	677.63	yes	1.06967	1.01374	1.41192	1.50974	1.0417	1.46083	928.162	1000.06	0.48785	0.0175937	0.122462	1.07746
b3339_tufA	289968	265052	293518	304130	146669	138148	153651	152066	yes	1.97702	1.91861	1.91028	1.99999	1.94782	1.95514	277510	298824	0.00541142	0.903746	0.936001	1.0768
b2113_mrp	4991.32	5182.64	5351.83	5599.64	3238.08	3207.29	2931.52	3226.83	yes	1.54145	1.61589	1.82562	1.73534	1.57867	1.78048	5086.98	5475.74	0.173555	0.0747475	0.20855	1.07642
b3912_cpxR	2304.64	2245.77	2394.18	2501.28	1592.57	1637.86	1542.73	1623.82	yes	1.44713	1.37116	1.55191	1.54037	1.40914	1.54614	2275.21	2447.73	0.133851	0.0704359	0.201159	1.07583
b0471_ybaB	22027.8	23779.3	23939.4	25275.2	10098	10112.9	10425.5	10814.2	yes	2.1814	2.35138	2.29625	2.33722	2.26639	2.31673	22903.6	24607.3	0.0316951	0.622872	0.719158	1.07439
b3918_cdh	402.493	416.393	486.742	393.041	394.589	470.912	427.612	506.231	yes	1.02003	0.884228	1.13828	0.776406	0.95213	0.957343	409.443	439.892	0.00787753	0.980929	0.989512	1.07436
b3406_greB	457.99	557.453	591.438	498.346	538.951	724.873	613.415	596.603	yes	0.84978	0.769035	0.964172	0.835306	0.809407	0.899739	507.721	544.892	0.15264	0.356789	0.500382	1.07321
b0956_matP	440.555	455.375	473.849	487.479	535.382	474.928	437.555	433.249	yes	0.822881	0.958831	1.08295	1.12517	0.890856	1.10406	447.965	480.664	0.309554	0.0957211	0.235758	1.07299
b1118_lolE	645.482	737.468	758.615	724.676	1390.88	1460.61	1612.92	1586.91	yes	0.46408	0.504902	0.470337	0.456659	0.484491	0.463498	691.475	741.645	-0.063908	0.432299	0.567716	1.07256
b2512_bamB	2774.18	2901.61	3025.51	3061.54	4776.5	5022.51	5543.92	5673.67	yes	0.580797	0.577721	0.545735	0.539606	0.579259	0.54267	2837.89	3043.53	-0.0941319	0.00866898	0.103307	1.07246
b0414_ribD	1044.83	1136.24	1102.71	1235.63	2199.01	2134.35	2421.65	2316.98	yes	0.475136	0.532357	0.455354	0.533294	0.503747	0.494324	1090.53	1169.17	-0.0272418	0.86347	0.905452	1.07211
b0955_ycbZ	856.26	1015.67	971.225	1035.02	1238.12	1402.05	1601.25	1669.88	yes	0.691582	0.724418	0.606541	0.61982	0.708	0.61318	935.966	1003.12	-0.207438	0.0331586	0.147413	1.07175
b0192_nlpE	745.623	807.511	811.905	851.98	631.05	644.807	700.268	630.283	yes	1.18156	1.25233	1.15942	1.35174	1.21694	1.25558	776.567	831.942	0.0450934	0.742362	0.814862	1.07131
b3641_slmA	937.527	875.824	1065.82	875.534	2055.6	1986.34	2019.75	1923.17	yes	0.456085	0.440924	0.527698	0.455256	0.448505	0.491477	906.676	970.677	0.132002	0.365402	0.507372	1.07059
b3787_wecC	1599.97	1709.77	1840.37	1702.46	2415.68	2609.89	2669.81	2709.02	yes	0.662328	0.655111	0.689327	0.628439	0.65872	0.658883	1654.87	1771.41	0.000358163	0.996228	0.998528	1.07043
b2747_ispD	444.717	487.19	487.359	510.048	2650.41	2777.35	2847.53	2847.77	yes	0.167792	0.175415	0.171151	0.179104	0.171603	0.175128	465.953	498.703	0.0293289	0.587811	0.693347	1.07029
b1198_dhaM	970.028	944.928	978.939	1070.32	1343.39	1467.42	1669.56	1818.78	yes	0.722075	0.643938	0.586345	0.588484	0.683006	0.587414	957.478	1024.63	-0.217521	0.134295	0.282391	1.07013
b2567_rnc	3800.69	4299.47	4516.41	4148.08	3351.23	3535.31	3333.34	3050.08	yes	1.13412	1.21615	1.35492	1.35999	1.17513	1.35746	4050.08	4332.25	0.208081	0.0472316	0.167888	1.06967
b2896_ygfX	645.149	566.974	623.818	672.005	1503.91	1544.26	1393.82	1362.93	yes	0.428981	0.367148	0.447558	0.493059	0.398065	0.470309	606.062	647.911	0.240605	0.20054	0.351716	1.06905
b4396_rob	1773.31	1865.35	1892.76	1993.34	2129.79	2243.27	1806.37	1861.1	yes	0.832623	0.831531	1.04782	1.07106	0.832077	1.05944	1819.33	1943.05	0.348513	0.00260551	0.0886651	1.068
b1175_minD	7168.79	6732	7639.79	7194.23	5229.42	5446.92	4562.61	4526.33	yes	1.37086	1.23593	1.67443	1.58942	1.30339	1.63193	6950.39	7417.01	0.324303	0.0541709	0.177987	1.06713
b1200_dhaK	1105.78	1136.73	1154.58	1238.39	2230.53	2329.25	2507.29	2635.76	yes	0.495747	0.488025	0.46049	0.469843	0.491886	0.465167	1121.26	1196.49	-0.0805752	0.0478449	0.168939	1.0671
b2328_mepA	533.585	587.528	567.763	627.839	870.161	1002.76	1023.95	1011.05	yes	0.613202	0.585913	0.554481	0.620979	0.599558	0.58773	560.556	597.801	-0.0287443	0.773356	0.840216	1.06644
b0416_nusB	3950.95	4681.59	4561.39	4640.38	4931.4	4969.98	4646.3	5132.4	yes	0.801183	0.941972	0.981724	0.904134	0.871578	0.942929	4316.27	4600.88	0.11352	0.468354	0.597516	1.06594
b3621_waaC	518.862	572.6	583.749	578.239	1306.11	1470.03	1152.8	1131.23	yes	0.397256	0.389515	0.506376	0.511159	0.393386	0.508767	545.731	580.994	0.371061	0.00155131	0.0848588	1.06462
b0354_yaiL	1253.98	1367.95	1321.71	1468.19	812.918	806.309	637.985	605.746	yes	1.54256	1.69655	2.07169	2.42376	1.61956	2.24773	1310.96	1394.95	0.472867	0.0821866	0.21681	1.06406
b3982_nusG	19106.1	18510.6	20527.4	19495.1	22489.4	22173.8	23592.4	22567.7	yes	0.849562	0.834796	0.870087	0.863849	0.842179	0.866968	18808.3	20011.3	0.0418521	0.0905548	0.227925	1.06396
b2038_rfbC	3700.92	3907.35	4150.46	3923.61	2725.18	2446.47	2681.06	2596.89	yes	1.35805	1.59714	1.54807	1.51088	1.47759	1.52948	3804.14	4037.03	0.0497886	0.70981	0.7878	1.06122
b0785_moaE	615.508	590.935	673.542	606.74	979.749	915.932	796.975	873.719	yes	0.628231	0.645173	0.845123	0.694434	0.636702	0.769779	603.222	640.141	0.273825	0.221315	0.369475	1.0612
b2186_yejK	1440.91	1508.83	1639.71	1489.31	1311.29	1303.48	1463.09	1343.46	yes	1.09885	1.15755	1.12072	1.10857	1.1282	1.11464	1474.87	1564.51	-0.0174402	0.695355	0.777161	1.06078
b3290_trkA	379.03	360.231	399.177	384.003	995.122	1023	959.634	1163.98	yes	0.380888	0.352132	0.415968	0.329904	0.36651	0.372936	369.631	391.59	0.0250739	0.900354	0.934307	1.05941
b4469_ygiQ	604.863	690.195	645.065	725.812	689.347	688.76	907.729	1018.14	yes	0.877443	1.00208	0.710636	0.712877	0.939763	0.711757	647.529	685.439	-0.400914	0.067277	0.19958	1.05854
b0143_pcnB	1756.24	1958.76	1945.61	1985.37	3537.3	3808.85	3131.04	3315.49	yes	0.496492	0.514265	0.621396	0.598817	0.505378	0.610106	1857.5	1965.49	0.271696	0.0183054	0.12256	1.05814
b0146_sfsA	478.79	521.78	537.177	521.094	794.666	890.069	826.721	821.237	yes	0.602505	0.586225	0.649768	0.634523	0.594365	0.642146	500.285	529.136	0.111552	0.0503897	0.173323	1.05767
b0470_dnaX	1013.13	1131.63	1115.89	1151.95	2591.96	2806.46	3609.66	3627.18	yes	0.390873	0.403222	0.30914	0.317587	0.397048	0.313364	1072.38	1133.92	-0.341473	0.00789738	0.0998821	1.05739
b1130_phoP	2668.56	2871.87	2829.19	3028.87	1414.75	1429.25	1601.2	1508.96	yes	1.88624	2.00935	1.76691	2.00726	1.9478	1.88709	2770.21	2929.03	-0.045684	0.696996	0.777906	1.05733
b0053_surA	2913.1	3396.07	3320.83	3344.57	3335.47	3619.93	3551.42	3423.53	yes	0.87337	0.938157	0.935069	0.976937	0.905763	0.956003	3154.58	3332.7	0.0778808	0.322519	0.467724	1.05646
b3698_yidB	928.317	915.966	1074.04	871.648	547.056	545.623	408.063	336.121	yes	1.69693	1.67875	2.63203	2.59326	1.68784	2.61264	922.141	972.842	0.63033	0.000535692	0.0783095	1.05498
b3313_rplP	125133	112627	127190	123639	144224	146008	116962	115576	yes	0.867624	0.771372	1.08745	1.06976	0.819498	1.0786	118880	125414	0.396351	0.0338638	0.1493	1.05497
b1123_potD	3003.92	2868.82	3226.83	2965.71	2453.08	2566.11	2828.45	2905.5	yes	1.22455	1.11796	1.14085	1.02072	1.17126	1.08079	2936.37	3096.27	-0.115978	0.376879	0.519878	1.05446
b2235_nrdB	1940.29	2002.09	2176.49	1978.18	1908.49	1904.5	2178.16	2044.76	yes	1.01666	1.05125	0.999236	0.96744	1.03395	0.983338	1971.19	2077.34	-0.0724126	0.163965	0.313926	1.05385
b3739_atpI	550.755	591.505	609.674	593.781	15640.2	15871.5	16901.7	16518.3	yes	0.0352141	0.0372684	0.0360718	0.0359469	0.0362412	0.0360094	571.13	601.727	-0.00926096	0.842641	0.888867	1.05357
b3985_rplJ	121144	125420	131934	127545	222858	227408	221041	211993	yes	0.543593	0.551518	0.596874	0.601648	0.547556	0.599261	123282	129740	0.130179	0.00790804	0.0998821	1.05238
b0093_ftsQ	636.963	665.792	694.662	676.128	3347.53	3529	3259.81	3337.95	yes	0.190279	0.188663	0.213099	0.202558	0.189471	0.207829	651.378	685.395	0.133417	0.0749965	0.20855	1.05222
b3737_atpE	122155	104285	123576	114466	42260.5	40915.5	38836.2	35695.1	yes	2.89054	2.5488	3.18197	3.20677	2.71967	3.19437	113220	119021	0.232102	0.109303	0.252437	1.05123
b3247_rng	790.833	852.525	858.405	868.722	1819.78	1961.86	1992.08	1927.01	yes	0.434575	0.43455	0.43091	0.450812	0.434562	0.440861	821.679	863.564	0.0207606	0.591484	0.695146	1.05097
b3291_mscL	3622.83	3800.59	4109.15	3692.05	2425.28	2598.61	2279.29	2284.15	yes	1.49378	1.46255	1.80282	1.61638	1.47816	1.7096	3711.71	3900.6	0.209852	0.134058	0.282391	1.05089
b0090_murG	891.645	1066.24	1023.59	1032.57	2307.19	2235.07	2253.62	2514.53	yes	0.386463	0.477048	0.454201	0.410644	0.431756	0.432422	978.941	1028.08	0.00222542	0.990623	0.994987	1.0502
b1706_ydiU	346.916	455.551	435.325	406.975	715.601	737.888	779.988	764.834	yes	0.48479	0.617372	0.558117	0.532109	0.551081	0.545113	401.234	421.15	-0.0157094	0.937652	0.959905	1.04964
b3193_mlaD	2727.19	2704.5	2926.21	2768.55	2425.28	2301.38	2663.18	2731.78	yes	1.12449	1.17516	1.09877	1.01346	1.14982	1.05611	2715.85	2847.38	-0.122651	0.199499	0.351048	1.04843
b0948_rlmL	2139.07	2440.21	2399.09	2394.82	2081.44	2295.26	2316.03	2188.44	yes	1.02769	1.06315	1.03586	1.09431	1.04542	1.06508	2289.64	2396.96	0.0268849	0.62318	0.719158	1.04687
b3388_damX	1956.21	2035.51	2077.68	2100.98	4368.14	4537.36	4781.68	4834.11	yes	0.447836	0.448611	0.434508	0.434616	0.448223	0.434562	1995.86	2089.33	-0.044657	0.000821001	0.0791078	1.04683
b1103_hinT	4444.05	4489.71	4508.15	4839.76	2391.6	2362.01	2438.33	2698.6	yes	1.85819	1.9008	1.84887	1.79343	1.8795	1.82115	4466.88	4673.95	-0.0454959	0.237061	0.384495	1.04636
b1136_icd	11334.2	11319.7	12079	11611.5	4895.15	5020.07	5839.76	5639.98	yes	2.31539	2.25489	2.06841	2.05879	2.28514	2.0636	11326.9	11845.3	-0.147117	0.0185837	0.12256	1.04576
b3205_rapZ	1010.51	1236.33	1168.31	1180.02	1404.11	1404.93	1286.09	1373.45	yes	0.719683	0.879997	0.908421	0.859168	0.79984	0.883794	1123.42	1174.17	0.144	0.42219	0.558599	1.04517
b1204_pth	1200.34	1408.46	1412.68	1313.69	1048.88	1221.5	1117.31	1067.98	yes	1.1444	1.15305	1.26435	1.23007	1.14872	1.24721	1304.4	1363.18	0.118674	0.0307358	0.144726	1.04507
b1430_tehB	731.411	804.97	780.816	821.975	208.231	181.096	226.433	269.832	yes	3.5125	4.44498	3.44833	3.04624	3.97874	3.24729	768.191	801.395	-0.293077	0.286387	0.433795	1.04322
b3295_rpoA	39986.5	38251.9	41616.6	39978	212156	210297	254518	256204	yes	0.188477	0.181895	0.163511	0.156039	0.185186	0.159775	39119.2	40797.3	-0.21293	0.0363125	0.154128	1.0429
b1174_minE	4880.02	4919.2	5472.57	4744.91	4986.81	5026.51	4259.78	4116.35	yes	0.978585	0.978652	1.28471	1.1527	0.978618	1.2187	4899.61	5108.74	0.316528	0.0679672	0.200509	1.04268
b3306_rpsH	136020	127594	141111	133649	177749	177324	162061	158849	yes	0.765239	0.719556	0.870727	0.841358	0.742398	0.856043	131807	137380	0.205491	0.0526263	0.176062	1.04228
b3915_fieF	520.236	530.175	573.054	521.257	1133.41	1196.94	893.696	1036.01	yes	0.459002	0.442943	0.641219	0.50314	0.450972	0.572179	525.206	547.156	0.343428	0.223303	0.370704	1.04179
b0683_fur	5926.28	6736.92	6030.05	7156.53	6136.45	6107.96	6408.59	6585.97	yes	0.965751	1.10297	0.940933	1.08663	1.03436	1.01378	6331.6	6593.29	-0.0289929	0.856102	0.899499	1.04133
b1778_msrB	3906.05	3905.54	4083.08	4048.63	1903.9	1874.51	1823.9	1951.56	yes	2.0516	2.08349	2.23865	2.07456	2.06755	2.15661	3905.79	4065.86	0.0608444	0.398222	0.539724	1.04098
b3614_yibQ	438.873	463.297	483.13	455.838	906.954	1027.16	796.389	804.128	yes	0.483898	0.451048	0.606651	0.566872	0.467473	0.586761	451.085	469.484	0.327891	0.043715	0.16333	1.04079
b3463_ftsE	1445.53	1603.23	1621.47	1549.49	2787.8	2603.33	2715.91	2615.85	yes	0.51852	0.615839	0.597027	0.592348	0.567179	0.594687	1524.38	1585.48	0.0683264	0.629189	0.723477	1.04008
b0641_lptE	1239.68	1210.84	1343.56	1204.43	4037.97	3969.45	4078.74	4350.13	yes	0.307007	0.305039	0.329405	0.276872	0.306023	0.303138	1225.26	1273.99	-0.0136647	0.922626	0.951184	1.03977
b3231_rplM	125979	138908	140495	134681	109742	110294	106955	98695.1	yes	1.14795	1.25943	1.31359	1.36461	1.20369	1.3391	132443	137588	0.153797	0.157828	0.307563	1.03884
b0807_rlmF	604.223	648.295	636.782	664.388	659.299	751.512	661.828	772.768	yes	0.916462	0.862654	0.962157	0.859751	0.889558	0.910954	626.259	650.585	0.0342893	0.746947	0.818769	1.03884
b2745_truD	1217.45	1307.66	1360.93	1258.66	3175.96	3461.3	3247.36	3370.72	yes	0.383334	0.377795	0.419089	0.37341	0.380565	0.396249	1262.56	1309.8	0.0582678	0.565757	0.67738	1.03741
b1848_yebG	3237.15	3556.71	3538.04	3508.85	1575.18	1302.61	1451.48	1495.01	yes	2.0551	2.73044	2.43754	2.34705	2.39277	2.39229	3396.93	3523.45	-0.000287043	0.999012	0.999012	1.03724
b2262_menB	3748.9	3733.54	3769.66	3978.69	2035.2	1985.09	2370.67	2123.5	yes	1.84203	1.88079	1.59012	1.87365	1.86141	1.73189	3741.22	3874.18	-0.104052	0.460884	0.591295	1.03554
b1831_proQ	6352.89	7275.51	7070.67	7041.06	6640.89	7016.79	8719.64	8418.57	yes	0.956632	1.03687	0.81089	0.836372	0.996752	0.823631	6814.2	7055.86	-0.275238	0.054347	0.177987	1.03546
b2514_hisS	3302.84	3383.61	3601.61	3321.49	4049.74	4162.23	3629.27	3673.82	yes	0.815569	0.812931	0.992379	0.904099	0.81425	0.948239	3343.23	3461.55	0.219779	0.0936187	0.232734	1.03539
b2529_iscU	16234.6	15823.2	16616	16568.8	8165.73	8259.43	8341.16	8714.29	yes	1.98814	1.91577	1.99205	1.90133	1.95196	1.94669	16028.9	16592.4	-0.00389528	0.935994	0.958823	1.03516
b2845_yqeG	1028.61	1000.45	1114.4	984.972	810.398	828.752	673.369	702.075	yes	1.26926	1.20718	1.65497	1.40294	1.23822	1.52895	1014.53	1049.69	0.304279	0.154393	0.303836	1.03465
b3786_wecB	1103.76	1171.31	1234.32	1119.55	2380.25	2629.16	2685.14	2770.69	yes	0.463715	0.445509	0.459684	0.404071	0.454612	0.431878	1137.54	1176.94	-0.0740135	0.518463	0.641753	1.03464
b3733_atpG	5995.65	5466.54	5943.96	5907.45	25807.9	25813.8	24861.2	24441.9	yes	0.232318	0.211769	0.239086	0.241694	0.222043	0.24039	5731.09	5925.7	0.114534	0.218514	0.366718	1.03396
b3600_mtlD	659.742	650.164	689.891	664.148	742.993	657.58	823.523	754.415	yes	0.887952	0.988722	0.837731	0.880348	0.938337	0.85904	654.953	677.019	-0.127381	0.284226	0.432436	1.03369
b0918_kdsB	2013.08	2078.32	2038.16	2189.58	2175.28	2382.93	2555.52	2644.85	yes	0.925431	0.87217	0.797552	0.827864	0.898801	0.812708	2045.7	2113.87	-0.145264	0.106768	0.250223	1.03332
b0052_pdxA	609.325	679.306	603.229	727.84	2050.46	2020.52	1832.92	2051.83	yes	0.297165	0.336204	0.329109	0.354728	0.316684	0.341918	644.316	665.534	0.110605	0.392785	0.535004	1.03293
b0429_cyoD	6269.12	6034.26	6864.73	5838.41	9304.25	9088.44	10547	9277.83	yes	0.673791	0.663949	0.650869	0.629286	0.66887	0.640078	6151.69	6351.57	-0.0634786	0.135938	0.283427	1.03249
b4373_rimI	879.158	945.65	917.542	965.384	1980.37	2074.19	2122.12	2290.45	yes	0.443935	0.455914	0.432371	0.421482	0.449925	0.426926	912.404	941.463	-0.0756968	0.104757	0.248801	1.03185
b3988_rpoC	15892	15702.2	16535.3	16064.3	31126.7	30440.5	34074.4	33613.2	yes	0.510559	0.515831	0.48527	0.477916	0.513195	0.481593	15797.1	16299.8	-0.0916922	0.0198864	0.123979	1.03182
b3353_yheT	401.409	421.361	418.156	430.406	926.964	971.41	978.006	933.666	yes	0.433036	0.433762	0.42756	0.460985	0.433399	0.444272	411.385	424.281	0.0357485	0.58214	0.689751	1.03135
b2159_nfo	1050.53	1107.62	1084.7	1140.48	814.08	728.365	671.048	655.731	yes	1.29045	1.5207	1.61643	1.73925	1.40558	1.67784	1079.08	1112.59	0.255443	0.172203	0.322578	1.03106
b3189_murA	4043.51	3966.62	4041.79	4213.22	4471.37	4358.14	3316.65	3561.79	yes	0.904312	0.910164	1.21864	1.18289	0.907238	1.20077	4005.07	4127.5	0.404401	0.00378473	0.0892923	1.03057
b3284_smg	386.384	437.716	448.003	400.345	2430.4	2463.96	2439.32	2532.63	yes	0.15898	0.177648	0.183659	0.158075	0.168314	0.170867	412.05	424.174	0.0217195	0.886729	0.923772	1.02942
b0101_yacG	1495.31	1472.43	1409.34	1640.54	1237.14	1409.96	1084.49	1007.74	yes	1.20869	1.04431	1.29954	1.62794	1.1265	1.46374	1483.87	1524.94	0.377812	0.207678	0.357171	1.02768
b2323_fabB	14393	14657.9	15251.4	14582.1	10666.5	11071.3	12028.3	11345.5	yes	1.34937	1.32395	1.26796	1.28528	1.33666	1.27662	14525.4	14916.7	-0.0663058	0.0597725	0.18742	1.02694
b1822_rlmA	644.352	761.075	717.404	723.671	583.864	689.316	862.299	815.738	yes	1.1036	1.1041	0.831967	0.887136	1.10385	0.859552	702.713	720.538	-0.360889	0.0125119	0.110513	1.02537
b3320_rplC	95040.6	90098.1	94414.7	95411.3	141940	142745	105417	106033	yes	0.669581	0.631181	0.895627	0.899824	0.650381	0.897726	92569.3	94913	0.46499	0.00604232	0.096189	1.02532
b3838_tatB	1232.72	1515.92	1426.27	1389.89	4935.16	4725.35	5345.84	5394.66	yes	0.249783	0.320806	0.2668	0.257642	0.285294	0.262221	1374.32	1408.08	-0.121668	0.58535	0.691502	1.02457
b3233_yhcB	3114.29	3255.94	3439.22	3087.16	2473.91	2394.32	2732.25	2992.3	yes	1.25885	1.35986	1.25875	1.0317	1.30936	1.14523	3185.11	3263.19	-0.193225	0.317399	0.463043	1.02451
b3319_rplD	108590	103753	108993	108536	150255	149789	115710	112716	yes	0.722705	0.692664	0.941952	0.962922	0.707684	0.952437	106172	108765	0.428517	0.00555476	0.096189	1.02442
b3783_rho	16326.2	17746.9	17136.4	17731.9	10009.1	10192	11663.5	12193.7	yes	1.63114	1.74125	1.46923	1.45418	1.6862	1.46171	17036.6	17434.1	-0.206119	0.0561566	0.181429	1.02334
b1143_ymfI	409.44	439.305	441.591	426.515	120.555	157.268	137.992	258.239	yes	3.3963	2.79336	3.20011	1.65163	3.09483	2.42587	424.373	434.053	-0.351358	0.505243	0.631455	1.02281
b3705_yidC	6214.22	5993.49	6507.19	5975.33	10525.7	10318	14360	15002.6	yes	0.590383	0.580879	0.453146	0.398285	0.585631	0.425715	6103.85	6241.26	-0.460103	0.0289939	0.142383	1.02251
b2412_zipA	1787.77	1705.84	1796.55	1770.74	4929.19	5213.26	5967.31	5895.81	yes	0.36269	0.327212	0.301064	0.300338	0.344951	0.300701	1746.8	1783.64	-0.198061	0.130117	0.278027	1.02109
b3385_gph	987.378	916.686	930.246	1010.75	1693.54	1933.57	1663.27	1775.58	yes	0.583026	0.474091	0.559286	0.56925	0.528558	0.564268	952.032	970.497	0.0943193	0.580844	0.689429	1.0194
b3024_ygiW	968.612	931.467	932.428	1003.52	487.524	430.128	348.247	349.576	yes	1.9868	2.16556	2.67749	2.87069	2.07618	2.77409	950.039	967.975	0.418085	0.0337672	0.149287	1.01888
b2907_ubiH	492.491	537.035	538.389	509.207	2149.63	2178.88	2137.51	2250.05	yes	0.229105	0.246473	0.251876	0.22631	0.237789	0.239093	514.763	523.798	0.00789244	0.940422	0.960892	1.01755
b0185_accA	9499.07	9493.86	9913.35	9407.99	8089.32	8281.27	7607.48	7482.48	yes	1.17427	1.14642	1.30311	1.25734	1.16035	1.28022	9496.46	9660.67	0.141833	0.0464867	0.167194	1.01729
b3204_ptsN	1867.08	2246.65	2072.37	2111.05	2331.62	2748.62	2177.42	2326.95	yes	0.800766	0.817374	0.951753	0.907215	0.80907	0.929484	2056.87	2091.71	0.200166	0.036819	0.155048	1.01694
b0394_mak	484.276	498.473	473.971	524.502	426.892	335.297	295.932	313.069	yes	1.13442	1.48666	1.60162	1.67536	1.31054	1.63849	491.375	499.237	0.322203	0.209944	0.358503	1.016
b0120_speD	3032.55	3019.99	3162.91	2985.83	2492.39	2300.26	2445.75	2439.9	yes	1.21672	1.31289	1.29323	1.22375	1.26481	1.25849	3026.27	3074.37	-0.00722274	0.924922	0.952371	1.01589
b1740_nadE	2031.38	2261.67	2135.98	2223.32	823.072	1011.5	840.704	766.401	yes	2.46805	2.23597	2.5407	2.90099	2.35201	2.72085	2146.53	2179.65	0.210162	0.227345	0.375224	1.01543
b3984_rplA	110664	112775	111767	115101	204301	196135	204819	201194	yes	0.54167	0.574986	0.545684	0.572088	0.558328	0.558886	111719	113434	0.00144019	0.981452	0.989512	1.01534
b0195_trmO	509.821	533.043	494.838	563.717	976.278	1012.91	899.874	891.679	yes	0.522209	0.526248	0.549896	0.632197	0.524229	0.591047	521.432	529.277	0.173075	0.246305	0.395873	1.01505
b2027_wzzB	5546.38	5940.12	6163.43	5494.77	4946.98	5119.83	5835.43	5831.84	yes	1.12116	1.16022	1.05621	0.942202	1.14069	0.999205	5743.25	5829.1	-0.191056	0.143366	0.290801	1.01495
b2784_relA	430.668	481.228	461.687	463.807	1291.31	1369.42	1236.32	1301.09	yes	0.333512	0.35141	0.373436	0.356475	0.342461	0.364956	455.948	462.747	0.0917819	0.209629	0.358503	1.01491
b2171_yeiP	6784.54	7179.37	7303.62	6862.76	1828.48	1881.8	1803.73	1615.53	yes	3.71047	3.81515	4.04918	4.24798	3.76281	4.14858	6981.95	7083.19	0.140806	0.0753408	0.209067	1.0145
b3248_yhdE	969.224	1212.47	1060.88	1151.67	1918.99	2095.54	2089.54	2092.58	yes	0.505069	0.578596	0.507709	0.550361	0.541833	0.529035	1090.85	1106.28	-0.0344846	0.791748	0.849785	1.01414
b3866_yihI	2788.33	2825.52	2809.43	2882.67	1084.24	1230.39	902.227	955.654	yes	2.57169	2.29644	3.11389	3.01644	2.43407	3.06516	2806.93	2846.05	0.332596	0.0495698	0.17236	1.01394
b2594_rluD	2332.83	2438.89	2428.02	2408.69	1248.49	1323.69	1132.93	1333.75	yes	1.86852	1.84249	2.14313	1.80595	1.85551	1.97454	2385.86	2418.36	0.0897028	0.554384	0.669287	1.01362
b3821_pldA	954.859	976.534	1001.89	955.532	1078.83	1103.97	911.321	996.348	yes	0.885086	0.884563	1.09938	0.959035	0.884824	1.02921	965.696	978.712	0.218073	0.175901	0.32606	1.01348
b3554_yiaF	4068.29	3940.28	4183.52	3928.42	4045.54	3980.51	3766.84	3859.91	yes	1.00562	0.989893	1.11062	1.01775	0.997758	1.06418	4004.29	4055.97	0.0929841	0.293841	0.439935	1.01291
b2585_pssA	1300.67	1434.66	1420.17	1349.14	2092.61	2038.02	1882.86	2035.95	yes	0.621553	0.703948	0.75426	0.662657	0.66275	0.708458	1367.66	1384.65	0.0962169	0.535411	0.654759	1.01242
b2744_umpG	745.836	738.599	731.407	771.029	2568.5	2695.67	2663.15	2682.93	yes	0.290378	0.273995	0.27464	0.287383	0.282186	0.281012	742.218	751.218	-0.00601768	0.92022	0.949883	1.01213
b3308_rplE	115819	123116	123759	117844	164281	166190	147392	151406	yes	0.705005	0.740817	0.839661	0.778328	0.722911	0.808995	119468	120802	0.162312	0.136245	0.283427	1.01117
b4397_creA	1535.14	1808.72	1813.04	1565.76	920.992	983.421	751.709	793.604	yes	1.66683	1.83922	2.41189	1.97298	1.75302	2.19243	1671.93	1689.4	0.322687	0.203389	0.353219	1.01045
b3017_ftsP	501.023	527.424	526.813	512.341	1091.63	1176.38	1052.08	1076.45	yes	0.458966	0.448343	0.500734	0.475953	0.453655	0.488343	514.223	519.577	0.106302	0.123639	0.270312	1.01041
b2317_dedA	793.906	867.199	857.22	820.61	1513.96	1594.94	1626.74	1734.64	yes	0.52439	0.543719	0.526955	0.473073	0.534054	0.500014	830.553	838.915	-0.0950178	0.356374	0.500382	1.01007
b3058_folB	1158.48	1218.25	1192.52	1206.05	722.983	735.743	760.978	629.385	yes	1.60235	1.65581	1.56709	1.91624	1.62908	1.74166	1188.36	1199.28	0.0964052	0.589068	0.693588	1.00919
b2417_crr	42742.1	43484	46547.3	40458	30834.3	30533.7	29782.7	28720.9	yes	1.38619	1.42413	1.5629	1.40866	1.40516	1.48578	43113	43502.7	0.0804867	0.416864	0.555415	1.00904
b3802_hemY	742.036	695.815	746.765	701.831	1316.99	1538.44	1462.72	1366.35	yes	0.563435	0.452285	0.510532	0.513656	0.50786	0.512094	718.925	724.298	0.0119775	0.946229	0.964356	1.00747
b0149_mrcB	686.346	756.127	743.333	708.615	1075.35	1098.24	1158.89	1114.86	yes	0.638253	0.688488	0.641418	0.635609	0.663371	0.638513	721.236	725.974	-0.0550983	0.429217	0.564576	1.00657
b0081_mraZ	382.013	390.972	392.496	385.474	3534.88	3738.6	2961.16	3078.62	yes	0.108069	0.104577	0.132548	0.12521	0.106323	0.128879	386.492	388.985	0.277562	0.0309529	0.144726	1.00645
b0055_djlA	859.025	1014.85	1018.4	867.317	808.427	750.161	821.258	809.74	yes	1.06259	1.35285	1.24005	1.0711	1.20772	1.15558	936.94	942.859	-0.0636707	0.785547	0.845944	1.00632
b1619_hdhA	919.13	816.669	962.267	784.351	622.109	717.008	765.049	613.318	yes	1.47744	1.139	1.25778	1.27886	1.30822	1.26832	867.9	873.309	-0.0446805	0.835876	0.884067	1.00623
b0436_tig	87472.9	85735.7	86797.4	87180.1	40100.2	39035.4	41118.9	39574.7	yes	2.18136	2.19636	2.11089	2.20293	2.18886	2.15691	86604.3	86988.8	-0.0212146	0.563954	0.675728	1.00444
b2564_pdxJ	1704.83	1670.5	1656.82	1733.49	1434.63	1207.13	1273.32	1166.31	yes	1.18835	1.38386	1.30118	1.48631	1.2861	1.39374	1687.67	1695.16	0.115959	0.507839	0.632718	1.00444
b2331_smrB	1159.02	1247.48	1144.37	1272.33	1019.32	904.778	854.953	811.832	yes	1.13705	1.37877	1.33852	1.56724	1.25791	1.45288	1203.25	1208.35	0.207885	0.361984	0.504565	1.00424
b3283_yrdD	541.472	690.625	631.084	604.426	1366.73	1830.12	2016.37	2234.9	yes	0.39618	0.377367	0.312981	0.270448	0.386773	0.291715	616.048	617.755	-0.40693	0.0549549	0.178631	1.00277
b0853_ybjN	1146.7	1167.4	1245.56	1073.14	1479.57	1481.96	1815.51	1872.1	yes	0.775018	0.78774	0.686063	0.57323	0.781379	0.629646	1157.05	1159.35	-0.311481	0.11612	0.263003	1.00199
b3602_yibL	2564.53	2823.33	2747.58	2641.73	875.239	762.015	650.047	801.988	yes	2.93009	3.70508	4.22674	3.29398	3.31758	3.76036	2693.93	2694.65	0.180738	0.541203	0.658856	1.00027
b0437_clpP	10444.4	9869.78	9871.45	10443.6	6129.27	5725.8	6092.03	6164.63	yes	1.70401	1.72374	1.62039	1.69411	1.71388	1.65725	10157.1	10157.5	-0.048472	0.276081	0.422866	1.00004
b2522_sseB	1221.35	1166.31	1227.38	1160.29	1744.83	1789.89	2104.57	1873.37	yes	0.699985	0.651612	0.583197	0.61936	0.675798	0.601279	1193.83	1193.84	-0.168559	0.13238	0.280583	1
b2234_nrdA	3213.64	3090.28	3128.85	3171.26	1889.51	1808.31	2216.19	2338.09	yes	1.70078	1.70893	1.41182	1.35635	1.70485	1.38408	3151.96	3150.06	-0.300715	0.00754977	0.0998821	0.999398
b0096_lpxC	8910.2	9992.51	9267.91	9611.1	21280.6	21153.8	24524.6	25715.7	yes	0.4187	0.472375	0.377902	0.373744	0.445537	0.375823	9451.35	9439.51	-0.245492	0.122327	0.269168	0.998747
b3390_aroK	8997.13	9651.12	9894.09	8726.06	10923.1	11711.9	10166.5	9562.44	yes	0.823683	0.824042	0.973208	0.912535	0.823863	0.942871	9324.13	9310.07	0.194657	0.0592632	0.186556	0.998493
b3713_yieF	648.914	706.607	684.144	668.169	581.725	677.571	699.162	657.667	yes	1.1155	1.04285	0.97852	1.01597	1.07918	0.997244	677.761	676.156	-0.113913	0.182835	0.33349	0.997633
b3700_recF	396.112	412.455	421.141	385.445	2332.69	2456.29	2102.61	2153.28	yes	0.169809	0.167918	0.200294	0.179004	0.168863	0.189649	404.283	403.293	0.167478	0.191201	0.343587	0.997551
b2316_accD	5183.5	5924.86	5658.74	5418.02	7130.06	7907.59	8476.76	8340.23	yes	0.726993	0.749262	0.667559	0.649625	0.738128	0.658592	5554.18	5538.38	-0.164486	0.0308235	0.144726	0.997156
b0820_ybiT	2163.53	2597.75	2336.91	2410.02	2087.29	2226.8	2598.16	2685.82	yes	1.03653	1.16659	0.899451	0.897315	1.10156	0.898383	2380.64	2373.47	-0.294142	0.0890055	0.226852	0.996986
b1107_nagZ	1305.17	1290.02	1226.89	1353.92	1241.01	1203.22	1301.73	1275.26	yes	1.0517	1.07214	0.942508	1.06169	1.06192	1.0021	1297.59	1290.41	-0.0836519	0.426725	0.562389	0.99446
b2041_rfbB	4807.07	5320.23	5139.03	4931.79	3850.08	4009.27	3624.25	3460.79	yes	1.24857	1.32698	1.41796	1.42505	1.28777	1.4215	5063.65	5035.41	0.14254	0.0768078	0.210302	0.994423
b1604_ydgH	2546.84	2492.68	2471.84	2535.47	1611.72	1740	1555.63	1484.94	yes	1.5802	1.43257	1.58896	1.70745	1.50639	1.64821	2519.76	2503.65	0.129803	0.272774	0.421848	0.993607
b1807_tsaB	1924.59	2167.22	2039.91	2024.98	1707.45	1770.04	1973.17	2208.89	yes	1.12717	1.22439	1.03382	0.916741	1.17578	0.975282	2045.9	2032.44	-0.269726	0.118892	0.264464	0.993422
b4351_mrr	455.52	536.905	537.89	447.996	577.826	515.043	500.302	521.935	yes	0.788334	1.04245	1.07513	0.858337	0.915391	0.966734	496.213	492.943	0.0787316	0.787581	0.847021	0.993411
b0783_moaC	897.327	1031.7	977.992	937.938	1337.4	1354.39	1344.92	1110.53	yes	0.67095	0.761742	0.727177	0.844582	0.716346	0.78588	964.511	957.965	0.133652	0.447667	0.579391	0.993213
b2329_aroC	726.374	800.423	717.912	798.439	1601.22	1570.69	1677.41	1406.6	yes	0.453637	0.509599	0.427988	0.567636	0.481618	0.497812	763.398	758.175	0.0477127	0.849502	0.894331	0.993159
b0089_ftsW	450.881	504.734	464.282	483.84	2320.09	2493.33	2463.91	2601.06	yes	0.194338	0.202434	0.188433	0.186017	0.198386	0.187225	477.808	474.061	-0.0835383	0.118357	0.264464	0.992159
b1655_mepH	419.699	401.85	415.252	398.899	332.882	436.286	396.17	316.681	yes	1.26081	0.921071	1.04817	1.25963	1.09094	1.1539	410.775	407.076	0.0809437	0.782817	0.845373	0.990995
b1117_lolD	1305.63	1405.57	1325.75	1360.25	1319.74	1360.88	1583.2	1635.52	yes	0.989308	1.03284	0.837387	0.831695	1.01108	0.834541	1355.6	1343	-0.276835	0.0151142	0.114868	0.990706
b2040_rfbD	3572.12	3795.8	3575	3723.99	2541.15	2757.58	2595.64	2504.16	yes	1.40571	1.3765	1.37731	1.48712	1.3911	1.43222	3683.96	3649.5	0.0420208	0.544478	0.66133	0.990644
b2495_yfgD	2452.44	2573.59	2421.24	2553.07	1111.59	1017.37	976.641	990.395	yes	2.20625	2.52965	2.47915	2.57783	2.36795	2.52849	2513.02	2487.15	0.0946362	0.442541	0.575628	0.989708
b2827_thyA	1123.45	1166.15	1098.34	1164.6	1269.08	1317.66	1029.94	1259.04	yes	0.885251	0.885018	1.06641	0.924992	0.885135	0.995699	1144.8	1131.47	0.169813	0.258332	0.408415	0.988354
b2413_cysZ	1091.27	1031.22	1125.78	970.433	585.632	541.15	613.143	480.781	yes	1.86341	1.90561	1.83609	2.01845	1.88451	1.92727	1061.25	1048.11	0.0323685	0.69259	0.776405	0.98762
b0525_ppiB	19232.9	18509.9	18815.5	18454.5	6472.31	6545.34	4938.62	5451.72	yes	2.97157	2.82795	3.80986	3.38509	2.89976	3.59747	18871.4	18635	0.31105	0.0895964	0.227338	0.987472
b1867_yecD	874.151	1075.68	961.316	963.545	521.841	609.814	657.545	473.059	yes	1.67513	1.76395	1.46198	2.03684	1.71954	1.74941	974.917	962.431	0.0248443	0.927574	0.95414	0.987192
b3230_rpsI	95457.9	89677.2	89280.9	93401.4	93759	92998.9	93924.5	93528.2	yes	1.01812	0.964282	0.950561	0.998645	0.991201	0.974603	92567.5	91341.2	-0.0243632	0.690755	0.775824	0.986752
b1856_mepM	991.374	1154.55	1019.26	1097.45	1107.23	1101.54	934.594	1139.79	yes	0.895362	1.04812	1.09059	0.962852	0.971742	1.02672	1072.96	1058.36	0.0794015	0.636277	0.730574	0.98639
b3289_rsmB	1001.46	1138.33	1060.79	1048.05	1049.07	1119.79	1073.74	1168.95	yes	0.954608	1.01655	0.987935	0.896572	0.985581	0.942254	1069.89	1054.42	-0.0648589	0.514661	0.638227	0.985538
b0887_cydD	810.592	862.077	831.697	816.723	699.996	718.938	689.072	753.429	yes	1.158	1.1991	1.20698	1.08401	1.17855	1.14549	836.335	824.21	-0.0410377	0.66087	0.751232	0.985503
b2321_flk	508.766	533.347	481.061	545.812	669.63	673.734	578.072	587.866	yes	0.759772	0.791629	0.832183	0.928464	0.7757	0.880323	521.057	513.437	0.182534	0.175159	0.32582	0.985376
b3164_pnp	12864.3	13710.1	12800.3	13377	10668.5	10773.7	9746.9	10035.1	yes	1.20582	1.27255	1.31327	1.33302	1.23919	1.32314	13287.2	13088.7	0.0945771	0.137287	0.283821	0.98506
b1133_mnmA	2035.4	2375.64	2091.41	2250.44	2339.84	2623.69	3397.75	3566.52	yes	0.86989	0.90546	0.615527	0.630991	0.887675	0.623259	2205.52	2170.93	-0.510199	0.00533612	0.096189	0.984314
b0357_frmR	968.577	1097.35	905.5	1127.97	1476.26	1772.44	983.196	1054.79	yes	0.656104	0.619121	0.920976	1.06938	0.637612	0.995179	1032.97	1016.74	0.642277	0.0428234	0.162147	0.984289
b2829_ptsP	418.682	468.045	430.562	442.096	1258.51	1464.69	1285.37	1314.53	yes	0.33268	0.319551	0.33497	0.336316	0.326116	0.335643	443.363	436.329	0.041543	0.285626	0.433738	0.984134
b3735_atpH	7259.27	6907.65	7236.94	6705.1	35539	36542.9	34135.7	32630.7	yes	0.204262	0.189028	0.212005	0.205485	0.196645	0.208745	7083.46	6971.02	0.0861444	0.281639	0.43014	0.984126
b1236_galU	6801.1	6862.53	6877.65	6559.25	3689.95	3578.38	3231.89	2983.15	yes	1.84314	1.91777	2.12806	2.19877	1.88046	2.16341	6831.81	6718.45	0.202223	0.0314558	0.145145	0.983406
b3175_secG	16209.8	19110.6	18408.1	16317.1	50646.8	53970.2	48667.3	50411.2	yes	0.320056	0.354096	0.378243	0.32368	0.337076	0.350961	17660.2	17362.6	0.0582378	0.707968	0.786303	0.983146
b3229_sspA	11347.6	10958.3	10862.2	11061.9	10570.3	10930.3	9287.28	9935.95	yes	1.07354	1.00257	1.16958	1.11332	1.03805	1.14145	11152.9	10962	0.136989	0.149858	0.297454	0.982884
b3738_atpB	11521.1	10324.6	11272.9	10193.5	23200.7	22806.1	24912.5	23598.7	yes	0.496585	0.452713	0.4525	0.431949	0.474649	0.442225	10922.9	10733.2	-0.102082	0.312589	0.45854	0.982633
b4174_hflK	6071.3	6121.46	6216.92	5760.55	6488.59	6403.05	5799.92	5646.42	yes	0.935689	0.956022	1.0719	1.02021	0.945856	1.04605	6096.38	5988.73	0.145266	0.0689629	0.200909	0.982343
b0472_recR	2598.69	2498.92	2399.8	2603.2	9677.11	10080	10225.2	9942.64	yes	0.26854	0.247908	0.234693	0.261821	0.258224	0.248257	2548.81	2501.5	-0.0567869	0.617836	0.716058	0.981438
b4259_holC	480.931	539.802	516.259	485.193	2343.34	2376.63	2184.29	2335.4	yes	0.205233	0.22713	0.236351	0.207756	0.216181	0.222054	510.367	500.726	0.0386665	0.775312	0.841195	0.98111
b0175_cdsA	1534.4	1657.27	1577.02	1552.91	4047.79	4564.22	4878.85	4978.98	yes	0.379072	0.3631	0.323236	0.311893	0.371086	0.317565	1595.83	1564.97	-0.224702	0.0318981	0.145287	0.980657
b3178_ftsH	4479.7	4407.26	4540.68	4154.85	10339.1	10802.1	18753	17991.5	yes	0.433278	0.407999	0.242131	0.230934	0.420639	0.236533	4443.48	4347.77	-0.830543	0.00559096	0.096189	0.97846
b2817_amiC	546.539	599.052	533.088	585.919	1398.31	1386.82	1162.9	1173.81	yes	0.390858	0.431962	0.458413	0.499158	0.41141	0.478785	572.796	559.504	0.218803	0.14532	0.292473	0.976794
b0865_ybjP	611.983	537.273	540.794	581.085	150.405	193.58	182.92	152.141	yes	4.0689	2.77545	2.95645	3.81939	3.42218	3.38792	574.628	560.939	-0.0145152	0.968856	0.979908	0.976179
b3307_rpsN	96739.5	99023.7	96641.6	94409.5	158483	170045	145351	142878	yes	0.610408	0.582339	0.664884	0.660771	0.596374	0.662828	97881.6	95525.6	0.152418	0.0426663	0.162147	0.97593
b0401_brnQ	645.204	700.986	674.277	638.992	1016.05	1020.61	1381.84	1325.76	yes	0.635015	0.686833	0.487957	0.481982	0.660924	0.484969	673.095	656.634	-0.446591	0.0212712	0.129823	0.975544
b3304_rplR	94135.4	88160.1	88668	89093.9	152443	146995	148099	141458	yes	0.617511	0.599748	0.598706	0.629825	0.60863	0.614266	91147.7	88881	0.0132977	0.782871	0.845373	0.975131
b3813_uvrD	765.277	887.271	780.087	830.797	1499.12	1577.23	1585.11	1580.32	yes	0.510484	0.562551	0.492133	0.525715	0.536517	0.508924	826.274	805.442	-0.0761736	0.467067	0.597307	0.974788
b3002_yqhA	1263.45	1257.44	1273.05	1184.19	1705.05	1495.34	1897.27	1546.31	yes	0.741005	0.840907	0.670992	0.765819	0.790956	0.718405	1260.44	1228.62	-0.1388	0.402623	0.541353	0.974753
b3981_secE	15654.6	15288.5	14781.4	15370.5	19894.9	19395.9	20708.6	20418.4	yes	0.786867	0.788233	0.713781	0.752775	0.78755	0.733278	15471.6	15075.9	-0.103011	0.108577	0.251873	0.974428
b3791_wecE	1047.84	1220.86	1064.18	1145.83	1430.29	1440.26	1762.97	1634.07	yes	0.732607	0.847669	0.603631	0.701211	0.790138	0.652421	1134.35	1105.01	-0.276302	0.209443	0.358503	0.974128
b2813_mltA	866.909	864.978	817.588	869.053	1323.08	1292.27	1332.42	1558.06	yes	0.65522	0.669347	0.613612	0.557779	0.662283	0.585696	865.944	843.32	-0.177298	0.117057	0.263861	0.973875
b2893_dsbC	5067.46	5077.34	5153.92	4725.31	1957.96	2161.37	2090.85	2088.67	yes	2.58813	2.34913	2.46499	2.26235	2.46863	2.36367	5072.4	4939.62	-0.0626837	0.571882	0.681646	0.973822
b3983_rplK	200502	223686	213378	199383	189986	186509	200374	193334	yes	1.05535	1.19933	1.0649	1.03129	1.12734	1.04809	212094	206380	-0.105157	0.395912	0.537766	0.973061
b1294_sapA	478.832	562.473	505.95	506.486	569.439	638.747	641.589	634.707	yes	0.840883	0.880589	0.788589	0.797984	0.860736	0.793287	520.652	506.218	-0.117728	0.080583	0.213994	0.972277
b0578_nfsB	2878.88	2893.48	2718.33	2876.8	1127.35	1065.22	1067.99	1215.38	yes	2.55368	2.71633	2.54529	2.36699	2.63501	2.45614	2886.18	2797.57	-0.101413	0.276485	0.423078	0.969297
b2688_gshA	1755.97	1910.75	1792.23	1758.77	2685.41	2658.27	2456.66	2386.57	yes	0.653894	0.718794	0.729536	0.736944	0.686344	0.73324	1833.36	1775.5	0.0953545	0.287541	0.43458	0.968439
b2553_glnB	4256.62	4774.87	4525.09	4221.22	2697.14	3173.19	2415.36	2663.14	yes	1.5782	1.50475	1.87347	1.58505	1.54148	1.72926	4515.74	4373.15	0.165843	0.33421	0.47909	0.968424
b1727_hxpB	827.42	831.471	771.203	834.807	326.271	310.103	444.422	449.828	yes	2.53599	2.68128	1.73529	1.85584	2.60864	1.79557	829.446	803.005	-0.538857	0.0132107	0.110513	0.968122
b3202_rpoN	692.993	804.079	731.336	717.699	2484.47	2657.67	2636.12	2730.42	yes	0.278929	0.302551	0.277429	0.262853	0.29074	0.270141	748.536	724.517	-0.106018	0.276018	0.422866	0.967912
b0963_mgsA	3151.83	3251.17	3079.84	3111.75	1262.84	1417.32	1223.53	1418.16	yes	2.49583	2.29389	2.51717	2.19422	2.39486	2.35569	3201.5	3095.79	-0.0237902	0.856089	0.899499	0.966982
b0080_cra	633.327	711.287	611.77	688.082	1100.43	1113.68	800.644	976.427	yes	0.575529	0.638679	0.764097	0.704694	0.607104	0.734396	672.307	649.926	0.274613	0.099044	0.240234	0.96671
b1067_yceH	764.249	774.691	847.067	639.882	804.684	723.307	604.483	595.651	yes	0.94975	1.07104	1.40131	1.07426	1.0104	1.23778	769.47	743.475	0.292837	0.322188	0.467724	0.966216
b1767_ansA	1195.18	1319.03	1188.75	1239.07	751.193	679.969	823.68	807.304	yes	1.59104	1.93983	1.44322	1.53483	1.76544	1.48902	1257.1	1213.91	-0.245659	0.264991	0.414227	0.965643
b3236_mdh	9421.13	9026.17	9156.98	8646.05	5268.98	5580.67	5342.56	5301.93	yes	1.78804	1.6174	1.71397	1.63074	1.70272	1.67235	9223.65	8901.51	-0.0259592	0.779396	0.843957	0.965075
b0677_nagA	634.367	660.541	630.509	618.892	1030.06	1152.44	903.616	993.55	yes	0.615856	0.573169	0.697762	0.62291	0.594513	0.660336	647.454	624.701	0.151493	0.266146	0.414845	0.964857
b0636_rlmH	1657.48	1758.02	1751.1	1543.99	3207.79	3551.77	2455.47	2635	yes	0.516704	0.494971	0.713144	0.585955	0.505837	0.64955	1707.75	1647.55	0.360766	0.15577	0.305417	0.964745
b3803_hemX	1230.19	1323.04	1223.87	1239.22	1657.89	1800.65	1583.1	1469.47	yes	0.742019	0.734755	0.773085	0.84331	0.738387	0.808197	1276.61	1231.54	0.13033	0.186581	0.338389	0.964697
b2450_yffS	1492.5	1434.56	1503.9	1318.95	703.63	673.506	635.072	629.976	yes	2.12115	2.12999	2.36808	2.09365	2.12557	2.23086	1463.53	1411.42	0.069754	0.523259	0.646378	0.964396
b1586_ynfD	457.61	471.504	425.9	470.072	118.886	50.22	69.4021	53.4482	yes	3.84914	9.38878	6.1367	8.79492	6.61896	7.46581	464.557	447.986	0.173694	0.808688	0.863321	0.964329
b0212_gloB	509.499	553.614	535.417	489.514	394.589	392.991	340.217	424.022	yes	1.29121	1.40872	1.57375	1.15445	1.34997	1.3641	531.557	512.465	0.0150281	0.95414	0.969324	0.964085
b1870_cmoA	967.546	1022.51	983.004	934.912	971.416	1005.21	1449.42	1371.72	yes	0.996016	1.01722	0.678204	0.681561	1.00662	0.679883	995.03	958.958	-0.566155	0.00107709	0.0848588	0.963748
b1061_dinI	3236.72	3361.5	3163.08	3189.9	2228.1	2352.99	1592.3	1475.95	yes	1.45268	1.42861	1.98649	2.16125	1.44064	2.07387	3299.11	3176.49	0.525612	0.0188561	0.123059	0.962834
b4255_rraB	8365.46	9530.61	8197.5	9025.26	4071.21	4360.83	5047.54	5294.83	yes	2.05478	2.18551	1.62406	1.70454	2.12014	1.6643	8948.04	8611.38	-0.349249	0.0272011	0.138448	0.962376
b2016_yeeZ	687.886	781.202	711.794	701.509	608.525	667.469	863.782	860.38	yes	1.13042	1.17039	0.824044	0.815348	1.15041	0.819696	734.544	706.652	-0.488981	0.00380443	0.0892923	0.962028
b1861_ruvA	883.684	929.37	854.305	889.386	824.278	970.919	821.258	994.137	yes	1.07207	0.957206	1.04024	0.894631	1.01464	0.967435	906.527	871.845	-0.068728	0.661329	0.751232	0.961742
b2280_nuoJ	1771.31	1747.78	1718.33	1665.78	4282.48	4102.56	3261.02	3153.16	yes	0.413617	0.426021	0.526931	0.528289	0.419819	0.52761	1759.54	1692.06	0.329704	0.00333327	0.0886651	0.961645
b2834_tas	1374.72	1434.09	1329.99	1370.74	817.746	750.405	723.088	650.435	yes	1.68111	1.91108	1.83931	2.10742	1.7961	1.97337	1404.4	1350.36	0.135794	0.421222	0.558599	0.961521
b2606_rplS	133239	142062	130145	134465	101011	101293	100754	101750	yes	1.31905	1.40248	1.29171	1.32153	1.36076	1.30662	137650	132305	-0.0585765	0.346135	0.491174	0.961168
b3386_rpe	1156.82	1098.31	1085.48	1081.7	1434.42	1367.49	1423.46	1621.04	yes	0.806473	0.803154	0.762564	0.667287	0.804813	0.714926	1127.56	1083.59	-0.170861	0.199983	0.351441	0.961
b3170_rimP	9042.26	9398.37	8209.43	9509.57	8405.49	9798.21	9032.38	9069.35	yes	1.07576	0.959192	0.908889	1.04854	1.01747	0.978714	9220.32	8859.5	-0.0560325	0.711479	0.788556	0.960867
b3911_cpxA	387.927	407.88	394.469	368.622	1170.28	1247.06	1100.84	1087.96	yes	0.331483	0.327075	0.358335	0.338819	0.329279	0.348577	397.904	381.545	0.0821668	0.193525	0.345487	0.958888
b3180_yhbY	14695.1	15203.1	14059.9	14602	6112.69	6054.58	6950.59	6475.3	yes	2.40403	2.51101	2.02283	2.25502	2.45752	2.13893	14949.1	14330.9	-0.200312	0.130257	0.278027	0.95865
b4160_psd	1166.24	1204.7	1131.34	1141.55	778.392	893.387	788.992	908.057	yes	1.49827	1.34847	1.4339	1.25714	1.42337	1.34552	1185.47	1136.45	-0.081143	0.570832	0.681412	0.958645
b1716_rplT	107073	114300	105710	106422	161679	158516	233026	217940	yes	0.662257	0.721064	0.45364	0.488307	0.69166	0.470973	110686	106066	-0.554419	0.0230956	0.13502	0.958255
b4135_yjdC	522.569	469.921	485.792	464.279	551.583	573.606	589.918	545.172	yes	0.9474	0.81924	0.823491	0.85162	0.88332	0.837556	496.245	475.036	-0.0767512	0.55763	0.670669	0.95726
b0172_frr	25472.3	25555.4	23908.1	24854.7	23618.2	23041.8	17934.3	17492.4	yes	1.0785	1.10909	1.33309	1.42089	1.09379	1.37699	25513.8	24381.4	0.332176	0.0259042	0.138448	0.955616
b0128_yadH	699.315	665.795	706.96	597.361	547.339	647.779	728.407	852.759	yes	1.27766	1.02781	0.970557	0.700504	1.15274	0.83553	682.555	652.16	-0.464299	0.226778	0.374677	0.95547
b3067_rpoD	6034.11	5970.09	5674.73	5783.81	5331.14	5367.16	5026.79	5123.19	yes	1.13186	1.11234	1.1289	1.12895	1.1221	1.12892	6002.1	5729.27	0.00874568	0.556936	0.670669	0.954545
b4173_hflX	1196.02	1302.24	1172.37	1211.98	5874.82	5910.2	5959.04	5530.88	yes	0.203584	0.220337	0.196738	0.21913	0.211961	0.207934	1249.13	1192.18	-0.0276703	0.800472	0.856843	0.954407
b1128_roxA	1355.63	1444.27	1251.74	1419.25	1350.98	1447.25	1545.77	1673.41	yes	1.00344	0.997942	0.809779	0.848113	1.00069	0.828946	1399.95	1335.49	-0.271646	0.012474	0.110513	0.953956
b0763_modA	893.967	937.435	895.38	848.07	423.014	463.269	469.495	507.136	yes	2.11333	2.02352	1.90711	1.67227	2.06842	1.78969	915.701	871.725	-0.20882	0.1569	0.306503	0.951976
b4043_lexA	3353.23	3713.28	3198.65	3527.39	4193.46	4125.71	3506.57	3942.42	yes	0.799633	0.900034	0.912188	0.894725	0.849834	0.903457	3533.25	3363.02	0.0882753	0.40301	0.541417	0.951819
b1643_ydhI	440.096	417.591	401.1	413.168	399.097	453.887	368.387	483.064	yes	1.10273	0.920034	1.0888	0.855307	1.01138	0.972054	428.844	407.134	-0.0572209	0.815615	0.866082	0.949376
b0181_lpxA	3254.94	3599.11	3230.68	3275.58	10441.9	10283.8	11295.9	10517.9	yes	0.311719	0.349978	0.286005	0.31143	0.330848	0.298717	3427.03	3253.13	-0.14739	0.296746	0.442218	0.949258
b0458_ylaC	6371.48	6894.9	6421.05	6162.43	2523.11	2751.54	3181.3	3027.96	yes	2.52524	2.50583	2.01837	2.03518	2.51554	2.02678	6633.19	6291.74	-0.31168	0.000689014	0.0791078	0.948524
b2515_ispG	2212.47	2582.47	2337.54	2207.6	3918.59	3888.75	3262.21	3168.72	yes	0.564609	0.664087	0.716551	0.696685	0.614348	0.706618	2397.47	2272.57	0.201875	0.210501	0.358931	0.947903
b3839_tatC	969.261	1012.85	983.68	893.467	3808.03	3705.03	4312.4	4272.97	yes	0.254531	0.273371	0.228105	0.209098	0.263951	0.218601	991.055	938.574	-0.271967	0.0771298	0.210302	0.947045
b1187_fadR	1628.31	1756.3	1516.2	1688.29	1209.27	1444.24	1009.41	1094.89	yes	1.34652	1.21607	1.50206	1.54198	1.2813	1.52202	1692.31	1602.25	0.248382	0.0717509	0.20449	0.946783
b3811_xerC	389.583	424.717	403.394	367.396	1046.36	1202.09	1060.14	1112.22	yes	0.372322	0.353316	0.380509	0.330325	0.362819	0.355417	407.15	385.395	-0.0297374	0.808537	0.863321	0.946567
b4146_epmB	520.784	613.002	522.255	550.622	787.214	876.141	694.83	769.28	yes	0.661553	0.699662	0.75163	0.715762	0.680607	0.733696	566.893	536.438	0.108359	0.179631	0.329909	0.946278
b3785_wzzE	1428.03	1527.8	1489.31	1307.42	2337.26	2593.02	2808.17	2811.77	yes	0.610984	0.589196	0.530349	0.464979	0.60009	0.497664	1477.91	1398.36	-0.270008	0.096964	0.237075	0.946173
b0827_moeA	1459.17	1500.15	1396.79	1402.54	1149.85	1232.95	1281.02	1378.81	yes	1.26901	1.21671	1.09037	1.01721	1.24286	1.05379	1479.66	1399.66	-0.238079	0.0521728	0.175301	0.945935
b0927_gloC	1830.14	2027.81	1825.45	1819.6	2414.05	2608.65	2359.67	2372.51	yes	0.75812	0.777343	0.773605	0.766952	0.767732	0.770279	1928.98	1822.53	0.00477855	0.825627	0.874387	0.944815
b1876_argS	3865.33	4084.35	3768.99	3732.93	2830.89	2965.93	2947.55	2876.77	yes	1.36541	1.37709	1.27869	1.29761	1.37125	1.28815	3974.84	3750.96	-0.0901912	0.0174316	0.122462	0.943676
b3147_lpoA	684.2	757.176	704.522	654.761	734.608	710.402	771.498	737.066	yes	0.931381	1.06584	0.913188	0.888334	0.998612	0.900761	720.688	679.641	-0.148779	0.288684	0.435482	0.943045
b3810_yigA	556.222	547.358	512.162	528.425	1603.15	1830.48	1576.45	1718.68	yes	0.346955	0.299025	0.324884	0.30746	0.32299	0.316172	551.79	520.294	-0.0307804	0.814223	0.866082	0.94292
b3835_ubiB	608.329	683.758	623.667	594.245	1643.46	1807.37	1603.31	1598.64	yes	0.370153	0.378317	0.388987	0.371719	0.374235	0.380353	646.044	608.956	0.0233945	0.58738	0.693347	0.942592
b3318_rplW	91884.7	90191.4	85299.7	86304.4	142987	144696	112742	101769	yes	0.642607	0.623316	0.756589	0.848042	0.632961	0.802316	91038.1	85802	0.342053	0.0684234	0.200909	0.942486
b2281_nuoI	2659.71	2549.49	2309.74	2596.79	3331.97	3490.43	2616.06	2638.51	yes	0.798241	0.730425	0.882908	0.984189	0.764333	0.933548	2604.6	2453.27	0.288523	0.108928	0.252309	0.941896
b2569_lepA	5726.85	5865.94	5433.2	5473.06	4502.94	4504.9	4310.33	4312.31	yes	1.2718	1.30213	1.26051	1.26917	1.28696	1.26484	5796.39	5453.13	-0.0250182	0.295666	0.441424	0.940779
b3464_ftsY	2330.81	2442.26	2337.32	2151.15	2532.42	2444.64	2236.47	2290.16	yes	0.92039	0.999026	1.04509	0.939304	0.959708	0.992197	2386.54	2244.24	0.0480304	0.670852	0.760426	0.940373
b2939_yqgB	619.073	749.766	621.426	665.083	2112.93	1688.08	2288.17	2651.52	yes	0.292992	0.444154	0.271583	0.250831	0.368573	0.261207	684.419	643.255	-0.496758	0.294617	0.440279	0.939855
b0029_ispH	2140	2191.71	2022.55	2047.96	3631.54	3867.41	3277.73	3288.23	yes	0.58928	0.566712	0.617058	0.622816	0.577996	0.619937	2165.85	2035.26	0.101062	0.0691939	0.200909	0.939702
b4046_zur	705.889	785.689	680.449	721.122	512.317	680.013	548.761	627.581	yes	1.37784	1.1554	1.23997	1.14905	1.26662	1.19451	745.789	700.785	-0.0845628	0.60935	0.709353	0.939656
b0420_dxs	951.771	986.946	904.882	916.007	1560.88	1805.09	1588.31	1574.94	yes	0.609767	0.546757	0.569713	0.581614	0.578262	0.575664	969.358	910.445	-0.00649845	0.942778	0.962067	0.939225
b3316_rpsS	71308.8	67960.3	67003.6	63724.1	121055	120699	98641	96466.1	yes	0.589059	0.563058	0.679268	0.660586	0.576059	0.669927	69634.6	65363.9	0.217787	0.027874	0.138588	0.93867
b4401_arcA	6589.16	6327.03	6287.99	5835.78	6633.16	6304.81	9254.38	9037.53	yes	0.993367	1.00352	0.679461	0.645727	0.998446	0.662594	6458.1	6061.88	-0.591559	0.00273952	0.0886651	0.938649
b0280_yagN	1925.64	2038.71	1736.63	1976.94	500.455	557.544	299.641	341.196	yes	3.84778	3.65658	5.7957	5.79416	3.75218	5.79493	1982.17	1856.79	0.627063	0.00218307	0.0873166	0.936743
b2216_rcsD	386.983	438.953	399.801	373.659	1090.6	1110.53	1159.09	1187.02	yes	0.354833	0.395264	0.344926	0.314788	0.375048	0.329857	412.968	386.73	-0.185235	0.214951	0.364095	0.936465
b0098_secA	1989.17	2281.47	1934.68	2064.13	2378.67	2476.03	2443.38	2613.44	yes	0.83625	0.92142	0.791804	0.789813	0.878835	0.790808	2135.32	1999.4	-0.152264	0.174744	0.325749	0.936351
b2677_proV	2509.59	2518.11	2480.2	2226.91	1560.4	1511.61	1382.85	1209.98	yes	1.60829	1.66585	1.79354	1.84045	1.63707	1.817	2513.85	2353.56	0.150439	0.0400345	0.159498	0.936236
b2297_pta	2017.41	1940.64	1890.99	1812.8	1968.49	1906.88	1963.64	1884.85	yes	1.02485	1.0177	0.963004	0.961779	1.02127	0.962391	1979.02	1851.9	-0.0856758	0.00377167	0.0892923	0.935765
b4529_ydbJ	1539.52	1558.6	1447.1	1451.8	853.844	872.925	1078.2	931.08	yes	1.80305	1.7855	1.34214	1.55927	1.79427	1.45071	1549.06	1449.45	-0.306644	0.0875075	0.224901	0.935696
b1064_grxB	754.11	774.691	674.341	755.561	303.16	458.49	313.166	287.729	yes	2.4875	1.68966	2.1533	2.62594	2.08858	2.38962	764.4	714.951	0.194261	0.582766	0.689981	0.93531
b2300_yfcE	1763.91	1714.48	1692.09	1559.92	1931.48	1947.45	1781.44	1703.29	yes	0.913239	0.880371	0.94984	0.915824	0.896805	0.932832	1739.19	1626	0.0568234	0.267138	0.415934	0.934918
b4040_ubiA	1572.95	1481.28	1498.99	1347.54	1416.83	1387.69	1202.81	1157.79	yes	1.11019	1.06744	1.24624	1.16389	1.08881	1.20507	1527.11	1423.26	0.146353	0.129124	0.276992	0.931996
b2611_ypjD	539.744	551.033	542.054	474.085	480.769	572.393	569.062	454.31	yes	1.12267	0.962682	0.95254	1.04353	1.04268	0.998034	545.389	508.07	-0.0631295	0.675539	0.764111	0.931573
b3809_dapF	726.71	725.557	690.422	661.4	2372.36	2396.68	2113.69	2065.71	yes	0.306323	0.302734	0.326643	0.320181	0.304529	0.323412	726.134	675.911	0.0867942	0.0362347	0.154128	0.930835
b0174_ispU	1230.85	1389.57	1254.56	1184.02	5875.41	5925.76	6168.59	6318.84	yes	0.209491	0.234496	0.203379	0.187379	0.221994	0.195379	1310.21	1219.29	-0.184243	0.214825	0.364095	0.930608
b3842_rfaH	597.907	697.395	586.331	614.551	1051.45	1031.82	719	836.153	yes	0.56865	0.675888	0.815481	0.734974	0.622269	0.775227	647.651	600.441	0.317082	0.15006	0.297454	0.927105
b0423_thiI	2621.13	2853.04	2508.31	2561.91	2075.46	2223.61	1779.93	1907.54	yes	1.26291	1.28306	1.40922	1.34305	1.27299	1.37613	2737.08	2535.11	0.112399	0.0964459	0.236448	0.926209
b2751_cysN	1496.48	1284.25	697.366	1876.98	1608.36	1499.42	875.788	2093.64	yes	0.930439	0.856496	0.796273	0.896514	0.893467	0.846393	1390.37	1287.17	-0.0780871	0.528644	0.650891	0.925779
b3064_tsaD	1357.06	1481.09	1270.89	1355.29	1198.29	1295.76	1184.49	1254.86	yes	1.1325	1.14303	1.07295	1.08003	1.13776	1.07649	1419.08	1313.09	-0.0798634	0.010554	0.108587	0.925316
b2379_alaC	512.39	541.825	522.836	452.39	340.596	378.291	411.371	377.528	yes	1.50439	1.43229	1.27096	1.1983	1.46834	1.23463	527.107	487.613	-0.250114	0.0447599	0.165578	0.925074
b1059_solA	413.944	415.581	387.078	380.204	370.619	320.438	288.896	263.086	yes	1.1169	1.29692	1.33985	1.44517	1.20691	1.39251	414.763	383.641	0.206376	0.217064	0.365436	0.924965
b1766_sppA	465.261	510.478	473.512	428.754	433.599	433.076	444.741	405.136	yes	1.07302	1.17873	1.06469	1.0583	1.12587	1.06149	487.869	451.133	-0.084947	0.348071	0.493358	0.924701
b0169_rpsB	105260	116525	104904	100069	102877	101930	107502	109634	yes	1.02317	1.14318	0.975841	0.912763	1.08317	0.944302	110893	102487	-0.197946	0.177062	0.327832	0.924199
b2279_nuoK	2396.08	2278.54	2021.55	2295.63	3850.03	3457.22	2569.94	2936.37	yes	0.622355	0.659068	0.786613	0.78179	0.640711	0.784202	2337.31	2158.59	0.291551	0.0162441	0.118382	0.923533
b0173_dxr	496.063	544.399	484.821	475.598	948.23	1074.13	1137.45	1240.64	yes	0.523146	0.506829	0.426234	0.383349	0.514988	0.404791	520.231	480.21	-0.347359	0.0407172	0.160955	0.92307
b3702_dnaA	1421.45	1456.1	1346.5	1306.38	5135.58	4987.44	5563.04	5165.15	yes	0.276785	0.291954	0.242044	0.252922	0.284369	0.247483	1438.78	1326.44	-0.200438	0.0584635	0.185872	0.921921
b2792_yqcC	1029.09	1123.75	1010.54	972.045	485.056	589.856	507.687	416.313	yes	2.12159	1.90512	1.99049	2.33489	2.01336	2.16269	1076.42	991.294	0.103224	0.539233	0.657827	0.920919
b0914_msbA	1779.91	1932.79	1720.4	1696.59	2593.07	2801.38	3287.89	3566.53	yes	0.686413	0.689943	0.523254	0.475698	0.688178	0.499476	1856.35	1708.5	-0.462366	0.0155931	0.115358	0.920351
b0413_nrdR	1254.74	1326.21	1221.48	1149.54	2878	3039.31	3471.34	3663.55	yes	0.435976	0.436353	0.351876	0.313776	0.436164	0.332826	1290.47	1185.51	-0.390102	0.0323462	0.145287	0.918661
b2475_ypfJ	735.732	745.94	690.312	669.844	974.042	1040.49	1015.97	957.836	yes	0.755339	0.716908	0.679462	0.69933	0.736124	0.689396	740.836	680.078	-0.0946154	0.163349	0.313348	0.917988
b3611_yibN	7174.81	6772.11	6420.44	6379.54	4861.79	5436.66	4631.95	4225.08	yes	1.47576	1.24564	1.38612	1.50992	1.3607	1.44802	6973.46	6399.99	0.089737	0.572709	0.682123	0.917764
b1983_yeeN	3368.75	3403.41	3185.16	3028.09	1664.21	1718.2	1313.12	1240.89	yes	2.02423	1.98081	2.42564	2.44025	2.00252	2.43294	3386.08	3106.62	0.280887	0.00282109	0.0886651	0.917469
b0908_aroA	482.919	497.297	451.374	447.055	593.098	610.384	661.59	746.427	yes	0.814232	0.814729	0.682257	0.598926	0.81448	0.640591	490.108	449.214	-0.346475	0.0528996	0.176149	0.916561
b3195_mlaF	2378.68	2353.15	2162.62	2165.18	3092.98	3478.2	3236.54	3521.41	yes	0.769057	0.676542	0.668191	0.614862	0.7228	0.641526	2365.91	2163.9	-0.172087	0.267386	0.415934	0.914616
b1823_cspC	81316.7	90645	74789.2	82420.6	27705.9	29185.7	22057.3	21479.8	yes	2.93499	3.1058	3.39068	3.83713	3.0204	3.6139	85980.9	78604.9	0.258819	0.131039	0.278363	0.914214
b3986_rplL	323587	351836	305259	312117	232860	240887	231074	227918	yes	1.38962	1.46058	1.32105	1.36943	1.4251	1.34524	337712	308688	-0.0832029	0.204003	0.353576	0.914058
b0506_allR	833.863	955.673	807.017	827.592	1251.28	1318.27	1214.54	1066.29	yes	0.666409	0.724942	0.664465	0.776141	0.695676	0.720303	894.768	817.305	0.0501885	0.733746	0.80707	0.913426
b3057_bacA	984.64	1045.16	967.134	886.454	967.751	866.203	938.701	819.747	yes	1.01745	1.2066	1.03029	1.08137	1.11203	1.05583	1014.9	926.794	-0.0748106	0.624132	0.719736	0.913187
b3315_rplV	88651.6	91755.7	78865.1	85627.1	139683	143459	110238	116932	yes	0.634663	0.639595	0.715405	0.732282	0.637129	0.723843	90203.6	82246.1	0.184092	0.0101227	0.108587	0.911783
b0826_moeB	602.821	643.896	565.254	570.867	1196.47	1055.22	1223.88	1225.55	yes	0.503833	0.610199	0.461853	0.465806	0.557016	0.46383	623.358	568.06	-0.264124	0.222053	0.369934	0.91129
b2517_rlmN	2886.22	3191.6	2683.5	2850.36	3206.41	3321.82	2711.07	2894.37	yes	0.900141	0.960799	0.989831	0.984795	0.93047	0.987313	3038.91	2766.93	0.085548	0.202747	0.352838	0.9105
b3149_diaA	760.138	780.81	725.11	677.601	1387.05	1369.45	1381.47	1212.11	yes	0.548026	0.570163	0.524885	0.559027	0.559095	0.541956	770.474	701.355	-0.0449167	0.488247	0.616489	0.910291
b3176_glmM	4446.46	4315.99	4139.63	3829.81	3317.09	3393.9	2566.01	2386.04	yes	1.34047	1.27169	1.61326	1.60509	1.30608	1.60917	4381.22	3984.72	0.301076	0.0128067	0.110513	0.9095
b3736_atpF	11013.2	10436.7	10250.9	9252.25	40081.5	39968.1	36963.2	34488.2	yes	0.27477	0.261125	0.277327	0.268273	0.267948	0.2728	10724.9	9751.57	0.0258929	0.613514	0.713159	0.909243
b0659_ybeY	1516.21	1630.63	1500.48	1356.4	1844.87	1767.68	1245.38	1516.7	yes	0.821853	0.922471	1.20483	0.894314	0.872162	1.04957	1573.42	1428.44	0.267136	0.390578	0.534158	0.907855
b0923_mukE	1993.21	2203.82	1949.71	1860.23	3109.86	3247.84	2741.23	2867.37	yes	0.640932	0.67855	0.711254	0.648758	0.659741	0.680006	2098.52	1904.97	0.0436474	0.634323	0.728855	0.90777
b3963_fabR	1258.13	1389.44	1199.41	1203.11	2614.49	2928.14	2158.85	2375.56	yes	0.481217	0.474512	0.555577	0.506456	0.477865	0.531016	1323.79	1201.26	0.152155	0.165214	0.314374	0.907442
b3732_atpD	24979.6	23611.7	22197	21881.1	29671.5	29064.2	27879.3	27587.3	yes	0.841872	0.8124	0.796185	0.793157	0.827136	0.794671	24295.7	22039.1	-0.0577672	0.159751	0.309421	0.907118
b3894_fdoG	3881.78	4125.91	3588.11	3675.61	7806.84	8054.7	6883.34	6921.59	yes	0.497228	0.512237	0.521275	0.531036	0.504732	0.526155	4003.84	3631.86	0.0599703	0.139088	0.286062	0.907093
b0402_proY	778.246	789.292	757.134	664.502	794.306	836.963	896.469	990.356	yes	0.979781	0.943043	0.844574	0.670974	0.961412	0.757774	783.769	710.818	-0.343388	0.148635	0.296898	0.906924
b3961_oxyR	1568.76	1551.55	1474.78	1355.04	1614.21	1729.8	1508.85	1482.3	yes	0.971841	0.896953	0.97742	0.914152	0.934397	0.945786	1560.15	1414.91	0.017478	0.837883	0.885604	0.906907
b4168_tsaE	1107.49	1268.54	1186.43	967.66	1049.9	1020.05	1021.5	1090.34	yes	1.05485	1.2436	1.16146	0.887482	1.14922	1.02447	1188.01	1077.05	-0.165779	0.531517	0.65302	0.906596
b3237_argR	2700.99	2830.37	2417.05	2585.12	2389.24	2441.59	2029.02	2020.95	yes	1.13048	1.15923	1.19124	1.27916	1.14486	1.2352	2765.68	2501.09	0.109577	0.189999	0.342932	0.90433
b1852_zwf	4320.36	4185.92	3782.2	3898.62	2423.64	2337.37	2052.72	2260.47	yes	1.78259	1.79087	1.84253	1.7247	1.78673	1.78361	4253.14	3840.41	-0.00251929	0.962704	0.975944	0.902959
b0386_proC	1154.36	1128.36	1040.14	1019.64	610.811	540.702	498.153	460.367	yes	1.88988	2.08685	2.088	2.21485	1.98836	2.15142	1141.36	1029.89	0.113709	0.298518	0.442783	0.902337
b4295_yjhU	511.325	493.511	488.555	417.368	1088.55	1115.83	1126.04	1133.43	yes	0.469731	0.442281	0.433869	0.368236	0.456006	0.401052	502.418	452.961	-0.185263	0.262381	0.411999	0.901563
b2733_mutS	904.148	979.471	841.426	856.401	940.955	914.721	823.398	796.691	yes	0.960883	1.07079	1.02189	1.07495	1.01583	1.04842	941.809	848.914	0.0455528	0.646728	0.738325	0.901365
b3527_yhjJ	1361.67	1381.18	1264.9	1207.18	1437.02	1414.91	1002.51	1123.12	yes	0.947565	0.976155	1.26174	1.07484	0.96186	1.16829	1371.42	1236.04	0.280499	0.160649	0.310783	0.90128
b3349_slyD	36736.1	37419.3	32022.9	34807.9	16603.5	16108.4	14305.8	14799.9	yes	2.21255	2.32297	2.23846	2.3519	2.26776	2.29518	37077.7	33415.4	0.0173405	0.762073	0.830217	0.901226
b3967_murI	1502.33	1748.99	1384.92	1545.04	1797.76	1871.66	1512.61	1681.26	yes	0.83567	0.93446	0.915582	0.918975	0.885065	0.917279	1625.66	1464.98	0.0515767	0.581436	0.689429	0.901158
b3259_prmA	1444.69	1475.63	1242.93	1386.62	918.417	1007.64	923	1031	yes	1.57303	1.46443	1.34662	1.34492	1.51873	1.34577	1460.16	1314.77	-0.174434	0.0860429	0.223292	0.900431
b1857_znuA	893.904	883.117	748.543	851.201	883.81	974.526	849.785	865.964	yes	1.01142	0.906201	0.880861	0.982952	0.958811	0.931907	888.51	799.872	-0.0410606	0.748797	0.820233	0.900239
b4155_epmA	488.739	524.875	463.264	448.139	414.133	453.058	417.406	411.387	yes	1.18015	1.15852	1.10986	1.08934	1.16933	1.0996	506.807	455.701	-0.0887073	0.0428123	0.162147	0.899162
b3197_kdsD	797.983	808.826	716.133	727.999	2068.98	2114.89	2378.8	2442.5	yes	0.385689	0.382444	0.301048	0.298055	0.384067	0.299552	803.405	722.066	-0.358552	0.000681446	0.0791078	0.898758
b2890_lysS	9476.94	8993.27	8030.82	8563.34	6855.65	6735.43	6556.71	6542.06	yes	1.38235	1.33522	1.22482	1.30897	1.35879	1.2669	9235.1	8297.08	-0.101021	0.196987	0.348354	0.898428
b4520_ymgF	603.774	710.539	640.6	539.636	387.602	280.681	441.765	403.278	yes	1.55772	2.53148	1.45009	1.33812	2.0446	1.39411	657.156	590.118	-0.552475	0.315658	0.461768	0.897986
b0092_ddlB	1623.39	1809.96	1534.07	1547.87	3304.81	3451.11	3084.74	2962.04	yes	0.491222	0.524458	0.49731	0.52257	0.50784	0.50994	1716.68	1540.97	0.005954	0.929031	0.95414	0.897648
b3860_dsbA	7601.12	7712.56	7223.58	6521.59	4405.73	4178.83	3424.72	3547.53	yes	1.72528	1.84563	2.10925	1.83835	1.78545	1.9738	7656.84	6872.58	0.144683	0.33163	0.476185	0.897575
b3470_tusA	1422.22	1405.67	1224.72	1312.2	1045.04	1030.73	872.886	944.078	yes	1.36093	1.36376	1.40307	1.38993	1.36234	1.3965	1413.95	1268.46	0.0357242	0.0366343	0.154678	0.897105
b2215_ompC	210680	184331	172919	181402	96092.9	92083.2	80846.5	84892.7	yes	2.19247	2.00179	2.13886	2.13684	2.09713	2.13785	197506	177161	0.0277467	0.710881	0.788441	0.89699
b4161_rsgA	1353.98	1504.94	1268.23	1295.48	1761.96	1933.68	1635.86	1711.62	yes	0.768456	0.778275	0.775271	0.756871	0.773365	0.766071	1429.46	1281.86	-0.0136717	0.556664	0.670669	0.896741
b0054_lptD	2276.92	2466.82	2135.79	2115.99	2593.14	2774.38	2476.9	2579.32	yes	0.878055	0.889144	0.862283	0.820366	0.883599	0.841325	2371.87	2125.89	-0.0707293	0.190487	0.342932	0.896292
b0811_glnH	1290.19	1256.25	1189.44	1092.08	470.77	428.584	543.324	521.088	yes	2.7406	2.93116	2.18919	2.09576	2.83588	2.14248	1273.22	1140.76	-0.404518	0.0226281	0.133196	0.895962
b0155_clcA	408.042	441.909	391.396	369.001	767.494	790.7	906.034	910.92	yes	0.531655	0.558883	0.431989	0.405087	0.545269	0.418538	424.975	380.199	-0.381612	0.0220534	0.132321	0.894637
b0441_ppiD	1985.2	2106.76	1894.43	1758.63	2525.04	2748.66	2280.26	2116.03	yes	0.786208	0.76647	0.830798	0.831099	0.776339	0.830948	2045.98	1826.53	0.0980724	0.0311493	0.144726	0.892741
b3892_fdoI	2028.02	1945.15	1845.43	1701.03	5735.25	5835.23	5309.26	5081.41	yes	0.353607	0.333346	0.347587	0.334755	0.343476	0.341171	1986.59	1773.23	-0.00971376	0.865325	0.906801	0.892602
b2011_sbcB	494.61	548.604	472.427	458.723	314.199	333.604	340.401	339.014	yes	1.57419	1.64448	1.38785	1.35311	1.60933	1.37048	521.607	465.575	-0.231781	0.0258964	0.138448	0.892578
b2592_clpB	2220.56	2160.12	2182.21	1727.64	2298.08	2179.13	2150.66	2376.39	yes	0.966266	0.99128	1.01467	0.727003	0.978773	0.870839	2190.34	1954.93	-0.168569	0.532659	0.653336	0.892523
b0190_yaeQ	1170.25	1435.9	1126.06	1199.74	857.287	956.939	747.661	868.68	yes	1.36506	1.50052	1.50611	1.3811	1.43279	1.44361	1303.08	1162.9	0.01085	0.917297	0.947577	0.892425
b3321_rpsJ	136991	122571	117352	114256	143682	143691	106798	109852	yes	0.95343	0.853016	1.09882	1.04009	0.903223	1.06946	129781	115804	0.243723	0.103727	0.248801	0.892304
b3891_fdhE	1976.38	2127.73	1882.75	1777.6	3369.31	3379.16	3039.66	2887.65	yes	0.586581	0.629662	0.619395	0.615588	0.608122	0.617492	2052.05	1830.18	0.0220592	0.707055	0.786303	0.891877
b0431_cyoB	4654.35	4262.89	4391.9	3559.3	6679.26	6584.34	7146.53	6931.23	yes	0.696836	0.647428	0.61455	0.513517	0.672132	0.564033	4458.62	3975.6	-0.252965	0.194496	0.346446	0.891667
b3807_cyaY	2091.58	2085.77	1767.28	1956.52	1231.53	1268.64	1279.07	1120.91	yes	1.69836	1.6441	1.38169	1.74547	1.67123	1.56358	2088.68	1861.9	-0.0960579	0.617549	0.716058	0.891427
b3730_glmU	3555.6	4058.59	3393.59	3368.2	7029.95	7545.41	6115.18	5919.35	yes	0.505778	0.537889	0.554946	0.569016	0.521833	0.561981	3807.09	3380.9	0.106931	0.149135	0.297153	0.888052
b3228_sspB	3456.64	3421.56	2900.22	3207.07	10631.3	10646	9978.85	10108.7	yes	0.325138	0.321393	0.290637	0.317259	0.323266	0.303948	3439.1	3053.65	-0.0888955	0.287245	0.434543	0.88792
b1054_lpxL	910.009	967.125	846.528	819.031	468.729	497.783	653.329	646.392	yes	1.94144	1.94287	1.29571	1.26708	1.94215	1.2814	938.567	832.779	-0.599939	0.000470345	0.0783095	0.887288
b0528_ybcJ	2232.5	2507.96	2004.73	2200.32	2140.62	2308.7	2459.37	2211.4	yes	1.04292	1.08631	0.815137	0.994991	1.06461	0.905064	2370.23	2102.53	-0.234238	0.226716	0.374677	0.887056
b0688_pgm	2741.61	2855.29	2499.81	2462.58	3953.46	4033.02	3488.46	3488.3	yes	0.693472	0.707978	0.716593	0.705953	0.700725	0.711273	2798.45	2481.19	0.0215547	0.361711	0.504565	0.88663
b0460_hha	2544.48	3441.08	2663.91	2639.59	1495.04	1602.22	948.178	1194.9	yes	1.70195	2.14769	2.80951	2.20905	1.92482	2.50928	2992.78	2651.75	0.38255	0.258458	0.408415	0.886051
b2400_gltX	9906.43	10336.7	8720.84	9213.09	5347.26	5724.76	4654.35	4987.4	yes	1.85262	1.80561	1.8737	1.84728	1.82911	1.86049	10121.5	8966.97	0.0245364	0.364639	0.506936	0.885929
b4177_purA	5581.12	5989.07	5270.73	4978.31	6095.87	6471.07	5949.13	5771.52	yes	0.915557	0.925516	0.885966	0.862564	0.920536	0.874265	5785.1	5124.52	-0.0744029	0.0679244	0.200509	0.885814
b0627_tatE	5871.77	5763.26	5065.7	5240.31	3412.04	3427.51	2938.02	3479.48	yes	1.7209	1.68147	1.72419	1.50606	1.70118	1.61513	5817.51	5153.01	-0.0748932	0.51871	0.641753	0.885775
b0907_serC	1605.61	1703.19	1470.59	1454.19	1463.19	1404.08	1609.95	1625	yes	1.09734	1.21303	0.913436	0.894886	1.15518	0.904161	1654.4	1462.39	-0.353471	0.0503844	0.173323	0.883938
b0421_ispA	1241.96	1442.8	1167.82	1204.31	1829.74	2159.96	2071.27	2322.43	yes	0.678764	0.667976	0.563818	0.518557	0.67337	0.541187	1342.38	1186.06	-0.315272	0.0296079	0.14363	0.883552
b3311_rpsQ	97909.7	91106.3	88969.9	77973.8	205074	196069	170340	153315	yes	0.477436	0.464665	0.522307	0.508585	0.471051	0.515446	94508	83471.8	0.129939	0.0417959	0.161908	0.883225
b2620_smpB	4104.71	4022.8	3496.61	3675.78	1476.26	1500.67	791.442	704.321	yes	2.78049	2.68067	4.41802	5.2189	2.73058	4.81846	4063.76	3586.2	0.819368	0.0353849	0.152222	0.882483
b3865_yihA	2799.88	2808.64	2362.83	2584.97	2103.44	2006.89	1729.68	1658.77	yes	1.3311	1.39949	1.36605	1.55837	1.3653	1.46221	2804.26	2473.9	0.0989387	0.442537	0.575628	0.882195
b0633_rlpA	1053.94	1105.35	951.763	953.131	1688.12	1723.94	1640.29	1715.11	yes	0.624329	0.641176	0.580242	0.555725	0.632752	0.567983	1079.65	952.447	-0.155792	0.0489014	0.17136	0.882184
b1135_rluE	509.848	639.046	461.847	551.404	407.922	450.367	451.007	440.139	yes	1.24987	1.41894	1.02403	1.2528	1.33441	1.13842	574.447	506.626	-0.22917	0.302131	0.44607	0.881937
b3609_secB	17345.2	17585.3	16022	14730	6747.25	6616.48	6655.48	6563.03	yes	2.57071	2.65781	2.40734	2.24438	2.61426	2.32586	17465.3	15376	-0.168635	0.0891203	0.226852	0.880375
b0430_cyoC	5089.28	4800.62	4619.66	4081.54	6274.18	6321.84	7408.98	7073.93	yes	0.811147	0.759371	0.623522	0.576983	0.785259	0.600252	4944.95	4350.6	-0.387599	0.0336247	0.149069	0.879807
b3843_ubiD	1597.76	1756.27	1514.25	1432.45	3292.15	3749.25	2782.96	2931.67	yes	0.485325	0.468433	0.544116	0.488612	0.476879	0.516364	1677.02	1473.35	0.114764	0.30655	0.451342	0.878553
b3782_rhoL	2955.01	3740.86	2585.46	3297.13	11603.3	12831.2	13903.5	15393.1	yes	0.254669	0.291544	0.185957	0.214195	0.273107	0.200076	3347.93	2941.29	-0.448916	0.0879751	0.225551	0.87854
b2795_ppnN	676.58	728.98	607.679	625.842	513.484	523.502	409.701	452.912	yes	1.31763	1.39251	1.48323	1.38182	1.35507	1.43252	702.78	616.76	0.0801937	0.344084	0.49032	0.877601
b3094_exuR	997.271	1100.32	907.709	931.709	1064.38	1025.15	1038.62	1031.41	yes	0.936954	1.07333	0.873957	0.903339	1.00514	0.888648	1048.8	919.709	-0.177716	0.236853	0.384495	0.876918
b3999_yjaG	2094.9	2216.33	1904.23	1876.26	1469.12	1456.12	1165.86	1245.32	yes	1.42595	1.52207	1.63332	1.50665	1.47401	1.56999	2155.61	1890.24	0.0910025	0.350781	0.495001	0.876893
b0082_rsmH	1315.62	1411.39	1140.16	1249.55	3079.23	3178.41	2580.11	2767.53	yes	0.427257	0.444054	0.441905	0.451503	0.435655	0.446704	1363.5	1194.86	0.0361343	0.371647	0.513549	0.876313
b3922_yiiS	1092.31	1035.4	950.608	913.927	695.247	836.665	692.17	534.268	yes	1.5711	1.23753	1.37337	1.71061	1.40432	1.54199	1063.85	932.267	0.134927	0.620277	0.716844	0.876312
b4175_hflC	5666.44	5337.91	4997.9	4635.15	6341.93	5884.43	5825.22	5513.56	yes	0.893489	0.907125	0.857977	0.840682	0.900307	0.84933	5502.18	4816.52	-0.0840925	0.0436316	0.16333	0.875385
b4138_dcuA	1494.65	1524.38	1415.48	1226.67	3056.75	3049.07	3198.79	3163	yes	0.488966	0.499951	0.442505	0.387818	0.494458	0.415161	1509.51	1321.07	-0.252177	0.104643	0.248801	0.875164
b2560_pgpC	837.424	976.792	818.451	768.755	671.147	757.09	556.526	524.599	yes	1.24775	1.29019	1.47064	1.46541	1.26897	1.46803	907.108	793.603	0.210219	0.0113422	0.108587	0.874871
b0481_ybaK	1184.87	1209.79	1121.18	973.58	646.741	586.946	511.262	524.728	yes	1.83206	2.06116	2.19297	1.8554	1.94661	2.02418	1197.33	1047.38	0.0563757	0.740319	0.81374	0.874764
b2532_trmJ	3484.63	4304.54	3399.61	3412.12	3436.63	3691.47	3197.18	3385.8	yes	1.01397	1.16608	1.06332	1.00777	1.09002	1.03554	3894.59	3405.86	-0.0739689	0.570374	0.681412	0.874512
b0462_acrB	1134.28	1117.83	1004.39	964.307	2457.62	2561.22	2286.26	2144.34	yes	0.461537	0.436443	0.439317	0.449699	0.44899	0.444508	1126.05	984.35	-0.0144755	0.772679	0.840052	0.874159
b4226_ppa	44598.3	45119.2	37828.6	40516.4	18260.4	18970.4	14455.8	14691.9	yes	2.44235	2.3784	2.61685	2.75773	2.41038	2.68729	44858.7	39172.5	0.156895	0.0699509	0.200909	0.873241
b0091_murC	1959.17	2322.59	1821.5	1916.6	2538.66	2733.01	2242.97	2502.03	yes	0.771735	0.849831	0.812094	0.766017	0.810783	0.789056	2140.88	1869.05	-0.0391882	0.679062	0.767275	0.873027
b1916_sdiA	418.593	415.608	388.081	339.993	721.21	768.72	584.206	520.288	yes	0.580403	0.54065	0.664288	0.65347	0.560526	0.658879	417.1	364.037	0.233231	0.0411771	0.161368	0.87278
b2949_yqgF	558.354	607.637	479.827	537.661	913.115	890.591	871.437	784.42	yes	0.611483	0.682285	0.550615	0.685425	0.646884	0.61802	582.996	508.744	-0.0658527	0.741073	0.814008	0.872637
b2411_ligA	1682.9	1672.08	1429.05	1494.34	1211.44	1156.11	1135.36	1148.75	yes	1.38917	1.4463	1.25867	1.30083	1.41774	1.27975	1677.49	1461.69	-0.147726	0.060269	0.188353	0.871357
b2496_hda	1171.09	1174.56	1001.41	1040.87	2781.13	2885.93	1875.64	2236.6	yes	0.421084	0.406997	0.533904	0.46538	0.41404	0.499642	1172.83	1021.14	0.271125	0.134171	0.282391	0.870667
b2700_pncC	729.754	847.609	745.068	627.853	764.596	756.022	706.006	735.653	yes	0.95443	1.12114	1.05533	0.853464	1.03779	0.954396	788.681	686.461	-0.12085	0.589289	0.693588	0.87039
b2901_bglA	1434.68	1472.28	1307.51	1222.13	1364.22	1360.65	888.154	965.408	yes	1.05165	1.08205	1.47217	1.26592	1.06685	1.36905	1453.48	1264.82	0.359819	0.101229	0.245162	0.870203
b3933_ftsN	997.088	1035.28	895.986	870.875	2008.43	2080.99	1686.18	1768.4	yes	0.49645	0.497492	0.53137	0.492465	0.496971	0.511918	1016.18	883.431	0.0427495	0.522735	0.646232	0.869363
b3741_mnmG	1900.03	2164.3	1708.06	1823.35	2839.76	3150.7	2987.67	3009.69	yes	0.669082	0.686925	0.571704	0.605826	0.678003	0.588765	2032.16	1765.71	-0.203601	0.0435312	0.16333	0.868879
b2231_gyrA	8093.91	7558.44	6856.11	6738.51	9617.14	9655.25	8572.21	8663	yes	0.841613	0.782832	0.799806	0.777849	0.812223	0.788828	7826.18	6797.31	-0.0421658	0.533584	0.653336	0.868535
b3314_rpsC	82365.1	79984.2	72102.6	68891.8	138745	136872	114931	108503	yes	0.593643	0.584372	0.627354	0.634929	0.589007	0.631141	81174.7	70497.2	0.0996771	0.0195924	0.123979	0.868463
b1768_pncA	944.091	852.51	734.378	822.58	857.537	861.718	790.232	657.263	yes	1.10093	0.989314	0.92932	1.25152	1.04512	1.09042	898.3	778.479	0.0612125	0.815362	0.866082	0.866614
b1718_infC	28881	32904.1	27376.6	26026.4	109392	109019	155404	150094	yes	0.264013	0.301819	0.176165	0.173401	0.282916	0.174783	30892.5	26701.5	-0.694812	0.0293747	0.142933	0.864335
b0710_ybgI	2206.09	2249.37	1943.34	1907.04	1023.57	1032.75	1056.14	962.844	yes	2.15529	2.17804	1.84003	1.98063	2.16666	1.91033	2227.73	1925.19	-0.181651	0.0692614	0.200909	0.864193
b2904_gcvH	6026.95	6481.76	5389.92	5405.99	2238.72	2324.8	2172.11	1778.1	yes	2.69214	2.7881	2.48143	3.04032	2.74012	2.76087	6254.35	5397.95	0.0108862	0.94831	0.965255	0.863072
b3496_dtpB	659.819	612.017	599.215	497.988	668.189	569.74	573.063	525.145	yes	0.987474	1.0742	1.04564	0.948286	1.03084	0.996961	635.918	548.601	-0.0482099	0.655082	0.74626	0.862691
b2315_folC	755.916	810.437	723.727	627.421	1339.73	1309.87	1465.26	1399.66	yes	0.564229	0.618713	0.493923	0.448266	0.591471	0.471095	783.177	675.574	-0.328291	0.0772162	0.210302	0.862608
b2942_metK	7677.39	7175.04	6413.72	6395.32	4100.93	3685.49	4237.19	4168.79	yes	1.87211	1.94683	1.51367	1.53409	1.90947	1.52388	7426.22	6404.52	-0.325422	0.00993975	0.108587	0.86242
b4058_uvrA	702.003	703.908	592.548	619.816	1002.59	1009.79	933.671	922.331	yes	0.700192	0.697084	0.634644	0.672011	0.698638	0.653327	702.956	606.182	-0.0967391	0.136907	0.283427	0.862334
b0478_ybaL	591.842	645.972	528.451	537.594	1168.53	1293.59	1287.48	1379.02	yes	0.506484	0.499363	0.410455	0.389838	0.502924	0.400146	618.907	533.023	-0.329812	0.0110732	0.108587	0.861232
b0312_betB	504.59	541.558	412.195	488.721	556.514	612.049	567.09	726.155	yes	0.906698	0.884827	0.726859	0.673025	0.895763	0.699942	523.074	450.458	-0.35588	0.0213118	0.129823	0.861174
b2477_bamC	3281.96	3394.02	2887.97	2857.86	6507.25	6688.86	6110.06	6039.55	yes	0.504354	0.507413	0.472658	0.47319	0.505884	0.472924	3337.99	2872.91	-0.0971972	0.00221181	0.0873166	0.860673
b1982_amn	567.277	570.385	471.563	507.299	286.7	318.612	254.617	305.746	yes	1.97865	1.79022	1.85205	1.65922	1.88443	1.75563	568.831	489.431	-0.102139	0.440178	0.574427	0.860415
b3103_yhaH	1435	1576.83	1300.74	1287.9	854.812	811.752	689.849	670.293	yes	1.67873	1.94251	1.88554	1.92139	1.81062	1.90347	1505.92	1294.32	0.0721467	0.557624	0.670669	0.859488
b0740_tolB	3469.33	3417.66	3049.28	2866.3	4899.33	4942.18	5980.39	6020.92	yes	0.708124	0.691528	0.509881	0.476057	0.699826	0.492969	3443.49	2957.79	-0.505499	0.00819128	0.102135	0.858951
b0118_acnB	7238.06	6941.2	5854.99	6322.96	5286.51	5017.94	4602.17	4784.42	yes	1.36916	1.38328	1.27222	1.32157	1.37622	1.2969	7089.63	6088.97	-0.0856438	0.0906845	0.227925	0.858856
b2865_ygeR	449.75	451.881	404.605	368.922	628.776	714.837	524.371	523.538	yes	0.715278	0.632146	0.7716	0.704672	0.673712	0.738136	450.816	386.763	0.131754	0.350731	0.495001	0.857919
b3888_yiiD	428.477	473.346	400.346	372.447	683.488	631.25	560.124	674.03	yes	0.626898	0.749856	0.714745	0.552566	0.688377	0.633656	450.912	386.396	-0.119499	0.644583	0.736487	0.856922
b3612_gpmM	7604.17	7466.97	6485.75	6422.27	3918.12	3814.47	3896.13	3603.43	yes	1.94077	1.95753	1.66466	1.78227	1.94915	1.72347	7535.57	6454.01	-0.177533	0.0628089	0.192775	0.856473
b0840_deoR	405.231	461.092	393.915	347.89	1108.79	1096.7	942.003	952.434	yes	0.365471	0.420436	0.418168	0.365264	0.392953	0.391716	433.162	370.902	-0.00455169	0.97706	0.98633	0.856268
b3871_bipA	12254.8	13052.7	10418.3	11250.8	12218.1	12323.1	12327.5	12635.8	yes	1.003	1.05921	0.845128	0.890393	1.0311	0.86776	12653.7	10834.6	-0.248823	0.0454899	0.165615	0.856232
b1540_ydfH	646.147	754.145	551.252	646.809	674.277	682.246	1123.16	1166.52	yes	0.958281	1.10539	0.490803	0.554475	1.03183	0.522639	700.146	599.03	-0.981323	0.02389	0.136661	0.855579
b4374_yjjG	760.11	819.555	693.123	657.387	1251.99	1337.27	1527.87	1447.36	yes	0.607123	0.612855	0.453654	0.454197	0.609989	0.453926	789.832	675.255	-0.426327	0.000340169	0.0683359	0.854935
b0838_gstB	821.282	771.161	703.04	658.082	460.3	584.137	489.246	547.78	yes	1.78423	1.32017	1.43699	1.20136	1.5522	1.31917	796.222	680.561	-0.23468	0.465032	0.595658	0.854739
b3251_mreB	11687.5	12124.4	9910.98	10436.3	7173.62	7357.37	6369.3	6457.46	yes	1.62924	1.64793	1.55605	1.61617	1.63858	1.58611	11906	10173.7	-0.0469569	0.237421	0.384495	0.854499
b3887_dtd	768.78	801.739	689.607	652.188	1040.99	964.842	743.458	821.492	yes	0.73851	0.830953	0.927568	0.793907	0.784732	0.860737	785.259	670.898	0.133374	0.448339	0.579391	0.854364
b4371_rsmC	1381.93	1580.04	1247.24	1283.23	1076.34	1159	914.601	865.302	yes	1.28393	1.36328	1.3637	1.48299	1.3236	1.42334	1480.99	1265.24	0.104813	0.298427	0.442783	0.854318
b3131_agaR	460.324	529.955	423.06	422.697	1152.76	1369.15	1057.48	1070.15	yes	0.399324	0.38707	0.400064	0.394988	0.393197	0.397526	495.139	422.879	0.0157962	0.580935	0.689429	0.85406
b0911_rpsA	94261.3	99769.4	83255.6	82388.9	84095.2	82994.8	88420	88313.9	yes	1.12089	1.20212	0.941593	0.932909	1.1615	0.937251	97015.3	82822.2	-0.309484	0.0316113	0.145287	0.853702
b2687_luxS	8370.39	7796.81	7021.4	6759.7	4338.24	4139.64	3352.01	3125.23	yes	1.92944	1.88345	2.09468	2.16294	1.90645	2.12881	8083.6	6890.55	0.159163	0.0325896	0.145287	0.852411
b0931_pncB	1284.49	1330.67	1094.81	1133.95	2481.73	2401.54	2561.7	3031.75	yes	0.517579	0.55409	0.427374	0.374023	0.535835	0.400699	1307.58	1114.38	-0.41927	0.0527305	0.176062	0.852243
b1238_tdk	1795.39	2016.27	1661.01	1585.57	828.049	886.894	691.101	656.323	yes	2.16822	2.27341	2.40342	2.41584	2.22082	2.40963	1905.83	1623.29	0.117723	0.0704559	0.201159	0.851748
b3469_zntA	678.986	668.589	606.253	541.419	734.532	772.209	678.177	595.003	yes	0.924379	0.865814	0.893945	0.909943	0.895097	0.901944	673.788	573.836	0.0109948	0.842483	0.888867	0.851657
b3778_rep	526.807	584.11	463.687	482.273	1023.13	1115.94	1253.36	1224.61	yes	0.514898	0.523424	0.369956	0.393816	0.519161	0.381886	555.459	472.98	-0.44304	0.00840934	0.103241	0.851512
b0434_yajG	4039.04	4387.58	3548.43	3622.68	1265	1504	1128.89	1175.09	yes	3.19292	2.91728	3.14328	3.08291	3.0551	3.11309	4213.31	3585.55	0.0271313	0.720877	0.796207	0.851007
b0084_ftsI	828.022	927.871	776.164	715.827	2305.87	2543.82	2518.58	2417.64	yes	0.359093	0.364754	0.308175	0.296085	0.361924	0.30213	877.947	745.995	-0.260517	0.0122329	0.110513	0.849705
b1424_opgD	454.036	505.474	411.549	403.721	465.724	476.362	497.298	426.656	yes	0.974904	1.06111	0.82757	0.946245	1.01801	0.886907	479.755	407.635	-0.198894	0.215755	0.364772	0.849673
b0087_mraY	1517.82	1536.47	1276.28	1318.21	2635.78	2712.57	2682.14	2769.65	yes	0.575851	0.566424	0.475846	0.475946	0.571137	0.475896	1527.14	1297.24	-0.263191	0.00244045	0.0886651	0.849459
b3620_waaF	927.178	1060.86	807.623	881.07	2362.74	2717.78	2206.42	2115.08	yes	0.392417	0.390341	0.366034	0.416566	0.391379	0.3913	994.019	844.347	-0.000290758	0.997795	0.998528	0.849427
b3834_ubiJ	1041.51	1238.64	985.473	950.568	2681.41	2768.31	2277.9	2094.32	yes	0.388418	0.447435	0.432623	0.453878	0.417926	0.443251	1140.07	968.02	0.0848743	0.504173	0.631106	0.849085
b3648_gmk	2638.9	3247.57	2412.89	2580.05	7380.78	7925.82	7634.9	7941.68	yes	0.357536	0.409745	0.316034	0.324875	0.383641	0.320454	2943.23	2496.47	-0.259638	0.139703	0.286588	0.848206
b2600_tyrA	519.706	545.188	473.5	429.746	791.134	830.912	809.691	670.532	yes	0.656913	0.656132	0.584791	0.640903	0.656522	0.612847	532.447	451.623	-0.0993167	0.259859	0.409833	0.848203
b4558_yifL	5338.33	6131.5	4272.78	5445.56	1985.4	2084.13	1839.15	1731.72	yes	2.6888	2.942	2.32323	3.14459	2.8154	2.73391	5734.92	4859.17	-0.0423728	0.867111	0.907482	0.847295
b0610_rnk	1307.86	1502.83	1143.4	1237.26	560.588	772.728	591.353	469.564	yes	2.33301	1.94484	1.93353	2.63491	2.13892	2.28422	1405.34	1190.33	0.0948163	0.751699	0.822283	0.847002
b0851_nfsA	2389.44	2416.96	1996.6	2071.71	1207.61	1204.45	920.369	1027	yes	1.97866	2.0067	2.16935	2.01724	1.99268	2.0933	2403.2	2034.16	0.0710675	0.322953	0.467724	0.846437
b4064_ghxP	626.304	711.465	599.099	532.749	671.892	679.197	816.271	656.629	yes	0.932149	1.04751	0.733946	0.811339	0.989829	0.772642	668.884	565.924	-0.357378	0.088856	0.226852	0.846071
b1651_gloA	5120.94	5551.38	4460.67	4568.31	1563.35	1531.71	1364.91	1290.77	yes	3.27561	3.6243	3.26811	3.5392	3.44996	3.40366	5336.16	4514.49	-0.0194921	0.853358	0.897798	0.846019
b1048_opgG	4643.51	4981.14	4065.68	4075.63	2054.22	2152.69	1829.67	1925.14	yes	2.26047	2.31391	2.22209	2.11706	2.28719	2.16957	4812.32	4070.66	-0.0761644	0.184029	0.334463	0.845882
b1034_ycdX	1077.24	1218.25	923.475	1016.63	1051.61	1138.32	1282.15	1263.2	yes	1.02437	1.07022	0.720254	0.804806	1.04729	0.76253	1147.74	970.054	-0.457799	0.0273567	0.138448	0.845183
b3019_parC	1249.92	1263.92	1055.42	1065.74	1702.74	1791.38	1403.89	1469.72	yes	0.734063	0.705558	0.751778	0.725129	0.719811	0.738454	1256.92	1060.58	0.0368901	0.440149	0.574427	0.84379
b3028_mdaB	1327.18	1314.3	1118.32	1110.44	504.225	651.306	433.823	404.664	yes	2.63211	2.01795	2.57782	2.74411	2.32503	2.66096	1320.74	1114.38	0.1947	0.401713	0.541353	0.843754
b0242_proB	1008.38	1188.08	949.941	902.255	1790.4	1890.75	1385.02	1457.74	yes	0.563213	0.628362	0.685866	0.618941	0.595788	0.652404	1098.23	926.098	0.130966	0.349162	0.494027	0.843266
b2593_pgeF	635.035	715.928	587.532	550.769	1126.5	1144.15	1118.59	1179.72	yes	0.563726	0.625729	0.525245	0.466866	0.594728	0.496056	675.482	569.151	-0.261727	0.146404	0.293914	0.842585
b4393_trpR	978.255	1050.19	841.64	867.377	986.429	1041.72	902.015	920.29	yes	0.991714	1.00813	0.933067	0.942505	0.999921	0.937786	1014.22	854.509	-0.092556	0.022436	0.133115	0.842527
b2296_ackA	5944.23	5966.95	4958.49	5076.93	3112.74	3380.89	2881.43	2980.09	yes	1.90964	1.7649	1.72085	1.70362	1.83727	1.71223	5955.59	5017.71	-0.101688	0.22835	0.376107	0.842522
b3157_yhbT	1526.8	1345.71	1223.67	1196.27	2074.19	2000.19	1676.49	1514.02	yes	0.736095	0.67279	0.7299	0.79013	0.704443	0.760015	1436.26	1209.97	0.109546	0.331271	0.476185	0.842449
b2697_alaS	5429.33	5689.84	4716.56	4648.15	6150.31	6264.33	6283.49	6344.38	yes	0.882773	0.908293	0.750628	0.732641	0.895533	0.741634	5559.59	4682.36	-0.272039	0.0101332	0.108587	0.842213
b2764_cysJ	1315.19	1185.77	560.91	1543.47	1883.63	1679.02	941.246	2371.5	yes	0.698221	0.70623	0.595922	0.650842	0.702225	0.623382	1250.48	1052.19	-0.171817	0.104773	0.248801	0.841427
b3987_rpoB	16147.2	15994	13822	13079.9	23833.8	23559.5	26171.3	26582.3	yes	0.677491	0.678874	0.528135	0.492053	0.678182	0.510094	16070.6	13450.9	-0.410911	0.0113407	0.108587	0.836992
b0661_miaB	4632.9	4820.22	3919.17	3989.81	3565.59	3731.29	3497.28	3525.83	yes	1.29934	1.29184	1.12063	1.1316	1.29559	1.12612	4726.56	3954.49	-0.202251	0.00153178	0.0848588	0.836653
b3893_fdoH	2769.44	2809.99	2414.47	2253.29	7324.18	7453.91	6590.35	5803.09	yes	0.378123	0.376983	0.366364	0.388292	0.377553	0.377328	2789.72	2333.88	-0.000858166	0.985541	0.991755	0.836601
b3734_atpA	19475.4	18183.3	15712.2	15774.9	36170	34925.3	33727.1	32928.8	yes	0.53844	0.520635	0.465864	0.47906	0.529537	0.472462	18829.3	15743.5	-0.164534	0.0356866	0.153107	0.836118
b4391_ettA	7539.99	7713.42	6526.38	6223.99	4795.31	4819.94	3396.62	3431.84	yes	1.57237	1.60031	1.92143	1.8136	1.58634	1.86752	7626.71	6375.18	0.235418	0.0370661	0.155269	0.835903
b0133_panC	1486.41	1441.52	1209.32	1234.11	1611.16	1761.59	1573.11	1432.04	yes	0.922568	0.818304	0.76874	0.861791	0.870436	0.815265	1463.96	1221.71	-0.094469	0.512517	0.636558	0.834527
b0031_dapB	1432.25	1545.62	1232	1252.87	1062.17	1134.16	752.109	839.644	yes	1.34842	1.36278	1.63806	1.49214	1.3556	1.5651	1488.94	1242.43	0.20732	0.103753	0.248801	0.834444
b0432_cyoA	6366.24	6721.08	6013.27	4898.17	7378.17	7767.41	8109.5	7390.87	yes	0.862848	0.865293	0.74151	0.662733	0.86407	0.702121	6543.66	5455.72	-0.299428	0.0544219	0.177987	0.833742
b1824_yobF	1023.75	1300.05	984.893	952.007	20665.4	21717	16665.2	16582.3	yes	0.0495394	0.0598631	0.0590989	0.057411	0.0547012	0.0582549	1161.9	968.45	0.0908073	0.566951	0.678301	0.833506
b4147_efp	38926.9	41768.7	32795.6	34333.9	18598.1	18208.6	14066.5	13597.6	yes	2.09306	2.2939	2.33148	2.525	2.19348	2.42824	40347.8	33564.8	0.14669	0.234325	0.382457	0.831886
b1994_insH-6	479.283	498.885	401.778	411.697	832.274	848.703	605.579	598.241	yes	0.575872	0.587821	0.663461	0.688178	0.581846	0.675819	489.084	406.737	0.216	0.0206779	0.127421	0.831631
b0170_tsf	116601	110299	94735.1	93933	70811.3	68284.1	62683.6	61949.9	yes	1.64665	1.6153	1.51132	1.51627	1.63097	1.5138	113450	94334.1	-0.10756	0.0178558	0.122462	0.831502
b3743_asnC	549.311	614.384	450.953	516.418	132.096	100.44	133.663	121.149	yes	4.15843	6.11693	3.3738	4.26266	5.13768	3.81823	581.848	483.685	-0.428214	0.344671	0.490718	0.831292
b2752_cysD	2544.26	2080.47	937.823	2906.31	1347.38	1267.93	630.803	1684.09	yes	1.8883	1.64084	1.48671	1.72574	1.76457	1.60623	2312.36	1922.07	-0.135643	0.454499	0.584513	0.831212
b1114_mfd	489.386	544.657	431.46	427.876	620.568	633.803	590.089	574.115	yes	0.78861	0.859347	0.731178	0.74528	0.823979	0.738229	517.022	429.668	-0.158539	0.140536	0.287073	0.831044
b0469_apt	4457.54	5154.1	3759.49	4224.39	2021.07	2505.54	1945.02	2103.65	yes	2.20554	2.05708	1.93288	2.00812	2.13131	1.9705	4805.82	3991.94	-0.113177	0.193023	0.345363	0.830647
b0422_xseB	2572	3057.06	2129.5	2542.85	2335.45	2540.14	2437.36	2328.76	yes	1.10128	1.2035	0.873692	1.09194	1.15239	0.982814	2814.53	2336.18	-0.229641	0.294623	0.440279	0.830042
b3706_mnmE	996.67	1030.36	841.316	839.568	1572.43	1523.6	1593.86	1574.41	yes	0.633839	0.676265	0.527849	0.533259	0.655052	0.530554	1013.51	840.442	-0.30411	0.0282601	0.139207	0.829237
b2580_ung	1124.8	1240.79	961.052	1000.25	632.682	634.737	461.675	559.394	yes	1.77783	1.9548	2.08166	1.7881	1.86632	1.93488	1182.79	980.651	0.0520506	0.727811	0.802723	0.829097
b0905_ycaO	1403.78	1565.15	1218.49	1242.87	908.963	919.188	944.672	1012.33	yes	1.54438	1.70275	1.28986	1.22773	1.62357	1.2588	1484.47	1230.68	-0.36712	0.0503121	0.173323	0.829041
b2294_yfbU	1978.54	2025.87	1728.38	1588.01	1122	1164.19	1010.61	839.234	yes	1.76341	1.74016	1.71024	1.89222	1.75178	1.80123	2002.21	1658.2	0.0401563	0.643845	0.736487	0.828183
b0177_bamA	7070.18	6960.56	5920.58	5689.52	10588.3	10305.9	11082.6	11392.8	yes	0.667736	0.675394	0.534224	0.499396	0.671565	0.51681	7015.37	5805.05	-0.377894	0.0130154	0.110513	0.827476
b3701_dnaN	2881.95	2775.77	2492.04	2182.97	4410	4415.25	4301.42	3918.7	yes	0.653503	0.628677	0.579352	0.557064	0.64109	0.568208	2828.86	2337.5	-0.174107	0.048601	0.170853	0.826306
b0947_ycbX	545.672	648.3	480.691	505.574	277.487	304.577	278.484	221.016	yes	1.96648	2.12852	1.7261	2.2875	2.0475	2.0068	596.986	493.132	-0.0289649	0.901975	0.935382	0.826037
b0921_cmoM	669.251	765.35	629.096	555.03	2956	3102.14	2482.76	2484.48	yes	0.226404	0.246717	0.253386	0.223398	0.236561	0.238392	717.301	592.063	0.0111275	0.928665	0.95414	0.825404
b0631_ybeD	4328.84	5413.22	4103.16	3921.43	1515.8	1523.15	1778.69	1697.47	yes	2.85581	3.55397	2.30684	2.31017	3.20489	2.3085	4871.03	4012.29	-0.473317	0.124057	0.270856	0.823705
b1304_pspA	1561.54	1623.73	1376.25	1246.66	1065.82	964.764	765.394	963.218	yes	1.46511	1.68303	1.79809	1.29426	1.57407	1.54618	1592.64	1311.45	-0.0257959	0.92832	0.95414	0.823448
b2595_bamD	5373.95	5874.75	4489.61	4767.47	3752.94	4036.17	3143.03	2951.91	yes	1.43193	1.45552	1.42843	1.61505	1.44373	1.52174	5624.35	4628.54	0.0759246	0.49407	0.620895	0.822947
b2278_nuoL	1721.93	1494.06	1320.98	1322.77	4190.91	3978.09	3412.68	3441.51	yes	0.410872	0.375572	0.38708	0.384357	0.393222	0.385719	1607.99	1321.87	-0.0277942	0.712912	0.789374	0.822065
b2678_proW	1502.21	1409.05	1262.58	1129.96	1496.16	1546.35	1477.84	1440.48	yes	1.00405	0.911208	0.854343	0.784435	0.957627	0.819389	1455.63	1196.27	-0.224916	0.140414	0.287073	0.821825
b1055_yceA	2326.58	2444.81	1988.26	1932.95	1851.78	1960.44	1384.88	1329.54	yes	1.2564	1.24708	1.43569	1.45386	1.25174	1.44477	2385.7	1960.61	0.206913	0.00278495	0.0886651	0.821818
b1105_lpoB	1455.79	1394.85	1106.94	1233.87	1427.97	1599.76	1359.93	1569.28	yes	1.01949	0.871908	0.813966	0.786266	0.945697	0.800116	1425.32	1170.41	-0.241168	0.192053	0.344014	0.821153
b2763_cysI	1870.3	1668.52	810.477	2094.15	2126.54	2021.46	978.03	2157.77	yes	0.879502	0.825404	0.828683	0.970514	0.852453	0.899598	1769.41	1452.31	0.0776614	0.597851	0.700052	0.820789
b4233_mpl	2760.32	2991.41	2346.17	2373.92	2622.97	2622.73	1767.18	2071.18	yes	1.05236	1.14057	1.32764	1.14617	1.09647	1.2369	2875.87	2360.05	0.173871	0.298493	0.442783	0.820638
b0049_apaH	693.657	763.107	567.462	626.449	817.057	957.039	845.339	826.488	yes	0.84897	0.797363	0.671284	0.757965	0.823166	0.714624	728.382	596.956	-0.203999	0.164316	0.313926	0.819564
b2516_rodZ	1574.12	1452.87	1220.24	1258.72	1820.16	2119.19	1838.4	1764.55	yes	0.86483	0.685576	0.663751	0.71334	0.775203	0.688545	1513.5	1239.48	-0.171023	0.449778	0.580781	0.818953
b2498_upp	15707.8	15544.9	13218.4	12372.2	6974.13	6695.11	6412.88	6234.26	yes	2.2523	2.32183	2.06122	1.98454	2.28707	2.02288	15626.4	12795.3	-0.177086	0.0363006	0.154128	0.818825
b2521_sseA	1463.94	1450.33	1177.11	1202.16	971.832	862.822	797.714	889.287	yes	1.50637	1.68091	1.47561	1.35182	1.59364	1.41372	1457.13	1189.64	-0.172837	0.23465	0.382535	0.816421
b0243_proA	1068.52	1105.87	901.725	872.417	1456.33	1513.45	1215.59	1205.12	yes	0.733707	0.730696	0.741802	0.723928	0.732201	0.732865	1087.19	887.071	0.00130629	0.94832	0.965255	0.815927
b0059_rapA	1161.72	1287.15	975.482	1021.92	972.782	1091.62	1085.27	1122.97	yes	1.19422	1.17912	0.898838	0.910009	1.18667	0.904423	1224.43	998.699	-0.391848	0.00110587	0.0848588	0.815641
b3346_yheO	747.446	672.065	603.328	552.955	1328.37	1540.98	1021.54	1316.56	yes	0.56268	0.436127	0.590604	0.420001	0.499404	0.505303	709.755	578.142	0.0169416	0.960756	0.974804	0.814565
b3619_rfaD	8053.5	8257.33	6925.05	6356.5	4003.14	4252.23	3932.78	3912.61	yes	2.01179	1.94188	1.76085	1.62462	1.97684	1.69273	8155.41	6640.78	-0.22384	0.0655605	0.197553	0.814278
b1647_ydhF	692.642	667.318	551.248	553.352	370.416	414.021	278.846	196.918	yes	1.8699	1.6118	1.97689	2.81006	1.74085	2.39347	679.98	552.3	0.459314	0.273207	0.421903	0.81223
b2971_yghG	777.321	938.543	705.066	686.817	719.913	997.068	551.164	636.697	yes	1.07974	0.941303	1.27923	1.07872	1.01052	1.17898	857.932	695.942	0.222431	0.300911	0.445092	0.811185
b0552_insH-2	586.284	604.407	479.42	486.068	968.204	977.141	654.304	688.299	yes	0.605538	0.618546	0.732717	0.706186	0.612042	0.719452	595.345	482.744	0.233268	0.0183992	0.12256	0.810863
b0958_sulA	574.898	707.256	500.557	538.928	575.409	587.574	370.144	461.792	yes	0.99911	1.20369	1.35233	1.16704	1.1014	1.25968	641.077	519.743	0.193722	0.370121	0.512489	0.810734
b0675_umpH	2073.38	2348.38	1840.7	1743.44	1581.42	1914.96	1444.63	1576.87	yes	1.31109	1.22633	1.27417	1.10563	1.26871	1.1899	2210.88	1792.07	-0.0925203	0.491334	0.618918	0.81057
b2318_truA	722.789	814.733	619.519	626.307	2007.64	2044.56	1933.01	2035.84	yes	0.360019	0.398487	0.320494	0.30764	0.379253	0.314067	768.761	622.913	-0.272089	0.084673	0.220919	0.810282
b2610_ffh	3157.6	3122.39	2501.93	2586.23	3326.3	3471.37	3009.36	2999.65	yes	0.949281	0.899468	0.831382	0.862179	0.924374	0.84678	3139.99	2544.08	-0.12649	0.117779	0.263897	0.810218
b1866_aspS	6891.96	6730.03	5529.34	5499.27	4657.69	4593.72	5637.66	5990.43	yes	1.4797	1.46505	0.980788	0.918009	1.47237	0.949398	6810.99	5514.31	-0.633057	0.0037772	0.0892923	0.809618
b1015_putP	771.211	763.72	627.419	613.557	700.743	758.691	487.884	576.603	yes	1.10056	1.00663	1.286	1.06409	1.05359	1.17504	767.465	620.488	0.157395	0.419585	0.557236	0.80849
b0724_sdhB	3468.4	3601.31	2996.98	2713.51	3132.23	2914.86	2326.76	2130.5	yes	1.10733	1.2355	1.28805	1.27365	1.17141	1.28085	3534.86	2855.24	0.128847	0.231812	0.379847	0.807739
b3775_ppiC	5469.39	6016.96	4510.01	4763.13	1883.46	2152.51	1916.19	2111.09	yes	2.9039	2.79532	2.35364	2.25624	2.84961	2.30494	5743.18	4636.57	-0.306037	0.0174609	0.122462	0.807317
b0888_trxB	5904.56	6381.06	5038.58	4870.52	3914.09	4149.39	3156	3240.55	yes	1.50854	1.53783	1.59651	1.50299	1.52319	1.54975	6142.81	4954.55	0.0249419	0.642077	0.735119	0.80656
b4324_uxuR	575.64	605.443	462.547	488.6	983.899	923.23	832.287	942.429	yes	0.58506	0.655788	0.555754	0.518448	0.620424	0.537101	590.542	475.574	-0.208061	0.172533	0.322816	0.805317
b2682_ygaZ	608.172	737.575	499.653	583.809	1797.6	1801.18	1774.55	2038.85	yes	0.338325	0.409495	0.281566	0.286342	0.37391	0.283954	672.873	541.731	-0.397032	0.127755	0.275164	0.805101
b3412_bioH	541.13	568.361	454.403	438.824	547.339	637.813	400.93	386.075	yes	0.988656	0.89111	1.13337	1.13663	0.939883	1.135	554.746	446.613	0.272141	0.0572351	0.184128	0.805078
b0926_ycbK	2206.54	2397.83	1928.42	1775.01	1815.65	1810.11	1753.63	2067.48	yes	1.21529	1.32468	1.09967	0.858537	1.26999	0.979103	2302.19	1851.71	-0.375283	0.159129	0.308966	0.804328
b0415_ribE	8346.22	8945.53	6893.06	7012.67	4932.95	5078.93	4694.29	4833.62	yes	1.69193	1.7613	1.46839	1.45081	1.72662	1.4596	8645.87	6952.87	-0.242373	0.0174866	0.122462	0.804183
b0863_artI	1340.19	1344.71	1117.46	1040.65	768.668	762.767	606.036	652.419	yes	1.74353	1.76293	1.84389	1.59506	1.75323	1.71948	1342.45	1079.06	-0.0280451	0.81215	0.865721	0.803796
b3389_aroB	938.177	900.595	767.323	710.662	5543.18	5973.82	5605.57	5298.53	yes	0.169249	0.150757	0.136886	0.134124	0.160003	0.135505	919.386	738.993	-0.239751	0.119975	0.265755	0.803789
b3009_yghB	495.258	542	423.964	409.282	635.717	597.618	511.262	748.372	yes	0.779054	0.906934	0.82925	0.546896	0.842994	0.688073	518.629	416.623	-0.292961	0.422799	0.558599	0.803316
b1431_ydcL	568.391	540.946	453.784	436.078	391.525	413.47	363.298	347.15	yes	1.45174	1.30831	1.24907	1.25617	1.38002	1.25262	554.669	444.931	-0.139745	0.217995	0.366617	0.802156
b2192_insH-8	578.209	580.957	500.526	428.961	903.816	1009.88	716.95	595.025	yes	0.639741	0.575273	0.698133	0.720913	0.607507	0.709523	579.583	464.744	0.223947	0.0963473	0.236448	0.801859
b2746_ispF	2309.86	2260.59	1890.99	1771.3	3011.39	2849.36	2969.25	3202.88	yes	0.76704	0.793369	0.636859	0.553032	0.780205	0.594945	2285.22	1831.15	-0.391096	0.0518966	0.1751	0.801298
b0259_insH-1	583.054	578.613	468.867	461.499	951.511	1075.36	700.708	730.112	yes	0.612766	0.538065	0.669132	0.632093	0.575415	0.650613	580.833	465.183	0.177195	0.213048	0.3625	0.800888
b2124_yehS	1133.4	1367.08	953.798	1048.1	818.725	1093	1022.02	993.115	yes	1.38435	1.25076	0.933245	1.05537	1.31755	0.994306	1250.24	1000.95	-0.406101	0.0702278	0.201159	0.800604
b2982_insH-9	908.498	940.319	755.312	724.453	1268.68	1367.49	930.411	948.824	yes	0.716096	0.687622	0.811805	0.763528	0.701859	0.787666	924.408	739.883	0.166403	0.0921592	0.230543	0.800385
b1176_minC	994.743	1071.62	829.403	820.857	2582.09	2678.98	2173.2	2598.96	yes	0.385248	0.40001	0.38165	0.31584	0.392629	0.348745	1033.18	825.13	-0.170993	0.322877	0.467724	0.798631
b1920_tcyJ	4375.56	3825.06	2155.34	4392.5	1771.27	1793.81	1257.9	2348.12	yes	2.47029	2.13236	1.71344	1.87065	2.30133	1.79204	4100.31	3273.92	-0.36086	0.111869	0.255793	0.798457
b1323_tyrR	1292.91	1343.96	1062.93	1040.56	1341.61	1376.95	1418.56	1450.96	yes	0.963698	0.976046	0.749301	0.717154	0.969872	0.733228	1318.43	1051.74	-0.403533	0.00525258	0.096189	0.797722
b0086_murF	1329.82	1499.93	1108.47	1148.88	2305.71	2363.33	2067.97	2190.31	yes	0.576753	0.634668	0.536018	0.524528	0.60571	0.530273	1414.88	1128.67	-0.191893	0.125061	0.272673	0.797718
b0922_mukF	1332.49	1467.29	1131.1	1102.05	2975.23	3141.99	2596.89	2487.27	yes	0.447861	0.466994	0.435559	0.443074	0.457427	0.439317	1399.89	1116.57	-0.0582809	0.220117	0.368508	0.797613
b3403_pck	8616.13	7794.68	6519.81	6558.84	5421.39	5204.5	4288.99	4302.93	yes	1.58928	1.49768	1.52013	1.52427	1.54348	1.5222	8205.4	6539.32	-0.0200307	0.688144	0.77398	0.796953
b2900_yqfB	1680.73	1746.56	1356.33	1374.44	839.52	812.694	695.8	765.337	yes	2.00202	2.1491	1.9493	1.79586	2.07556	1.87258	1713.65	1365.38	-0.148469	0.196337	0.34817	0.796771
b0493_ybbO	533.327	575.59	428.739	452.711	640.753	664.02	704.988	714.781	yes	0.832344	0.866827	0.608151	0.633357	0.849585	0.620754	554.458	440.725	-0.452737	0.0085984	0.103307	0.794875
b0754_aroG	1762.29	1899.01	1375.26	1534.05	930.497	902.386	903.084	938.13	yes	1.89392	2.10443	1.52284	1.63522	1.99917	1.57903	1830.65	1454.65	-0.340364	0.07204	0.204717	0.794612
b0924_mukB	1755.88	1784.32	1384.93	1427.84	3546.31	3517.73	3089.1	3125.85	yes	0.495128	0.507237	0.448329	0.456784	0.501183	0.452556	1770.1	1406.38	-0.14724	0.0222916	0.133115	0.794522
b0085_murE	1918.81	2029.8	1564.15	1573.01	3359.21	3339.22	2505.56	2681.89	yes	0.571209	0.607867	0.624271	0.586531	0.589538	0.605401	1974.31	1568.58	0.0383062	0.607778	0.70907	0.794498
b0529_folD	2847.96	2983.06	2279.52	2352.31	1670	1799.06	1483.3	1573.26	yes	1.70537	1.65813	1.53679	1.49518	1.68175	1.51598	2915.51	2315.92	-0.149704	0.0342204	0.149632	0.794342
b2582_trxC	1344.36	1582.77	1186.43	1136.78	796.878	865.936	837.121	1090.34	yes	1.68704	1.82781	1.41728	1.04259	1.75742	1.22993	1463.56	1161.61	-0.514881	0.11883	0.264464	0.793684
b4711_insH21	849.547	932.698	721.391	691.252	1261.53	1251.65	974.495	1042.1	yes	0.673427	0.745176	0.740272	0.663327	0.709302	0.701799	891.122	706.322	-0.0153406	0.899661	0.934196	0.79262
b1203_ychF	6194.59	6224.06	4907.21	4934.38	3606.83	3391.5	2670.84	2600.05	yes	1.71746	1.83519	1.83733	1.8978	1.77633	1.86757	6209.33	4920.79	0.0722613	0.301937	0.44607	0.792484
b3034_nudF	576.853	550.775	453.887	438.419	542.801	727.711	509.389	555.556	yes	1.06273	0.756859	0.891042	0.789154	0.909797	0.840098	563.814	446.153	-0.114987	0.707624	0.786303	0.791313
b1286_rnb	3242.47	3459.19	2598.98	2700.91	2401.47	2434.15	1956.03	2256.76	yes	1.35021	1.42111	1.3287	1.19681	1.38566	1.26276	3350.83	2649.95	-0.133993	0.242392	0.39116	0.790832
b2699_recA	9068.52	9005.31	7002.8	7289.84	5656.7	5595.13	4452.71	4546.18	yes	1.60315	1.60949	1.5727	1.60351	1.60632	1.58811	9036.91	7146.32	-0.016449	0.366471	0.508156	0.790792
b3405_ompR	3203.57	3008.32	2449.99	2461.15	2169.28	2127.23	1727.15	1899.01	yes	1.47679	1.41419	1.41852	1.29601	1.44549	1.35727	3105.95	2455.57	-0.0908593	0.328182	0.472724	0.790602
b3998_nfi	540.189	573.132	432.364	447.195	1053.84	1101.48	912.968	973.521	yes	0.51259	0.520331	0.473581	0.459359	0.51646	0.46647	556.66	439.78	-0.146874	0.0252407	0.138448	0.790032
b2922_yggE	2263.79	2162.73	1719.46	1775.32	1410.66	1406.77	1092.26	1019.71	yes	1.60478	1.53738	1.57422	1.741	1.57108	1.65761	2213.26	1747.39	0.0773505	0.437525	0.572368	0.78951
b3714_adeP	1562.77	1591.2	1256.5	1233.54	1868.81	1831.9	2045.75	2129.35	yes	0.836239	0.868606	0.614199	0.579302	0.852423	0.596751	1576.99	1245.02	-0.514441	0.00855315	0.103307	0.789492
b3639_dfp	1374.52	1405.29	1093.74	1099.53	1483.77	1518.69	1474.55	1572.56	yes	0.92637	0.925331	0.741741	0.699198	0.925851	0.720469	1389.91	1096.63	-0.361843	0.0105632	0.108587	0.788997
b2797_sdaB	3296.54	3281.28	2951.6	2234.76	4207.01	4130.15	3484.31	2850.2	yes	0.783582	0.794469	0.847111	0.784073	0.789025	0.815592	3288.91	2593.18	0.0477758	0.493577	0.620764	0.788462
b4039_ubiC	536.802	598.594	426.413	467.839	1159.07	1260.04	1042.42	1293.96	yes	0.463132	0.475061	0.409059	0.361555	0.469096	0.385307	567.698	447.126	-0.283875	0.0758323	0.209067	0.787612
b3505_insH-11	611.318	590.337	492.234	454.194	887.123	1055.21	682.147	678.65	yes	0.689102	0.559449	0.721596	0.669261	0.624276	0.695429	600.828	473.214	0.15572	0.415858	0.554941	0.787604
b4359_opgB	769.325	876.351	619.784	676.199	1411.57	1530.92	1416.63	1562.73	yes	0.545013	0.572434	0.437507	0.432704	0.558724	0.435106	822.838	647.992	-0.360769	0.0124426	0.110513	0.787508
b4015_aceA	4376.4	4785.13	3776.11	3438.16	2248.73	2359.07	3337.89	2867.48	yes	1.94617	2.0284	1.13129	1.19902	1.98728	1.16515	4580.76	3607.14	-0.770278	0.00417171	0.0907122	0.787453
b3407_yhgF	1694.73	1647.12	1346.04	1281.41	1308.73	1336.86	1139.19	1086.12	yes	1.29494	1.23208	1.18158	1.17981	1.26351	1.1807	1670.93	1313.73	-0.0978027	0.118976	0.264464	0.786225
b3644_yicC	2480.96	2480.02	1840.24	2058.77	2007.03	2036.52	1807.99	1877.81	yes	1.23613	1.21777	1.01784	1.09637	1.22695	1.0571	2480.49	1949.51	-0.214963	0.0520033	0.1751	0.785936
b3910_yiiM	472.694	506.99	397.506	371.173	406.01	451.533	265.681	232.607	yes	1.16424	1.12282	1.49618	1.59571	1.14353	1.54594	489.842	384.34	0.434994	0.0174751	0.122462	0.78462
b1710_btuE	845.088	771.171	624.961	642.284	650.256	733.102	790.832	669.613	yes	1.29962	1.05193	0.790259	0.959186	1.17578	0.874722	808.129	633.623	-0.426716	0.182384	0.333049	0.784061
b0870_ltaE	521.703	552.764	387.9	454.254	476.826	518.89	440.378	401.534	yes	1.09411	1.06528	0.880835	1.1313	1.0797	1.00607	537.233	421.077	-0.101903	0.618251	0.716058	0.783788
b0630_lipB	686.96	717.854	524.215	576.437	732.873	953.475	830.663	784.64	yes	0.937353	0.752882	0.63108	0.734652	0.845117	0.682866	702.407	550.326	-0.307549	0.2648	0.414227	0.783486
b2895_fldB	2148.39	2385.94	1778.5	1773.67	1635.44	1771.26	1333.53	1297.13	yes	1.31365	1.34703	1.33368	1.36738	1.33034	1.35053	2267.17	1776.09	0.0217304	0.484275	0.612731	0.783394
b3493_pitA	4403.99	4162.67	3506.52	3197.84	7684.9	7796.35	7495.89	7228.98	yes	0.57307	0.533925	0.467792	0.442365	0.553498	0.455078	4283.33	3352.18	-0.282462	0.0518978	0.1751	0.782611
b0632_dacA	3242.44	3638.19	2805.24	2566.42	2243.18	2352.01	1711.35	1616.62	yes	1.44546	1.54685	1.6392	1.58752	1.49615	1.61336	3440.32	2685.83	0.108812	0.175583	0.325849	0.780694
b2299_yfcD	1486.02	1515.2	1218.4	1124.28	1933.97	1853.7	1655.68	1590.34	yes	0.768379	0.817394	0.735892	0.706947	0.792886	0.721419	1500.61	1171.34	-0.136276	0.128692	0.276438	0.780576
b3752_rbsK	647.312	747.493	581.147	506.85	920.563	996.947	664.767	654.206	yes	0.703169	0.749782	0.874211	0.774755	0.726476	0.824483	697.402	543.998	0.182575	0.216255	0.364845	0.780035
b0932_pepN	2221.67	2215.95	1659.1	1802.13	1244.66	1260.52	1074.63	1203.01	yes	1.78496	1.75798	1.54388	1.49802	1.77147	1.52095	2218.81	1730.62	-0.219971	0.0110916	0.108587	0.779974
b0028_fkpB	2395.41	2612.68	1846.7	2058.96	4230.77	3898.74	3890.83	4019.73	yes	0.566188	0.670134	0.474629	0.512214	0.618161	0.493421	2504.04	1952.83	-0.325163	0.152601	0.301052	0.779871
b0094_ftsA	2040.2	2114.79	1697.12	1542.58	5125.16	5225.86	4541.85	4420.94	yes	0.398076	0.404677	0.373663	0.348927	0.401376	0.361295	2077.49	1619.85	-0.151778	0.0886493	0.226738	0.779716
b4466_yghJ	909.656	985.826	791.989	684.047	1572.21	1710.29	933.939	863.816	yes	0.578586	0.57641	0.848009	0.79189	0.577498	0.819949	947.741	738.018	0.505719	0.0131499	0.110513	0.778712
b0864_artP	589.769	647.723	477.428	485.412	612.142	667.533	527.608	529.467	yes	0.963451	0.970324	0.904892	0.916793	0.966887	0.910842	618.746	481.42	-0.086146	0.0147024	0.112876	0.778058
b1827_kdgR	1714.63	1845.06	1387.08	1381.33	1460.68	1468.17	1242.4	987.091	yes	1.17386	1.2567	1.11645	1.39939	1.21528	1.25792	1779.85	1384.2	0.0497493	0.799619	0.856505	0.777709
b0025_ribF	1173.95	1266.45	952.984	944.151	4353.66	4551.46	4346.1	4444.71	yes	0.269646	0.278251	0.219273	0.212421	0.273948	0.215847	1220.2	948.568	-0.343893	0.00884263	0.104434	0.777389
b3032_cpdA	770.2	853.257	574.965	685.918	2700.61	2817.96	2505.01	2441.42	yes	0.285195	0.302792	0.229526	0.28095	0.293993	0.255238	811.728	630.441	-0.203941	0.289945	0.436147	0.776665
b0088_murD	1240.97	1349.48	1000.04	1010.67	2883.82	3078.52	2984.97	2871.15	yes	0.43032	0.438355	0.335025	0.352007	0.434338	0.343516	1295.23	1005.35	-0.338442	0.0105285	0.108587	0.776199
b1331_insH-4	885.887	953.802	736.467	691.252	1232.91	1362.46	958.254	1022.8	yes	0.718533	0.70006	0.768551	0.675843	0.709297	0.722197	919.844	713.86	0.0260036	0.810501	0.864679	0.776066
b0480_ushA	487.9	482.226	390.498	362.374	438.692	427.644	421.115	377.959	yes	1.11217	1.12763	0.927296	0.958765	1.1199	0.943031	485.063	376.436	-0.247994	0.00968231	0.108587	0.776056
b3054_ygiF	588.207	637.869	495.771	455.397	767.446	879.312	703.189	618.029	yes	0.766447	0.725419	0.705032	0.736854	0.745933	0.720943	613.038	475.584	-0.0491607	0.437326	0.572368	0.775782
b2500_purN	580.296	612.994	441.496	482.972	762.881	785.601	812.406	737.134	yes	0.760663	0.780287	0.543442	0.655203	0.770475	0.599323	596.645	462.234	-0.362415	0.094557	0.233611	0.774722
b2581_yfiF	3559.68	3513.44	2621.87	2852.85	2465	2400.83	2239.19	2108.21	yes	1.44409	1.46343	1.1709	1.35321	1.45376	1.26206	3536.56	2737.36	-0.20401	0.171626	0.322253	0.774017
b3397_nudE	1157.26	1495.28	985.263	1067.74	2001.61	2310.12	1972.7	1813.35	yes	0.578165	0.647275	0.499449	0.588824	0.61272	0.544136	1326.27	1026.5	-0.171259	0.348616	0.493692	0.773977
b0102_zapD	1491.89	1767.76	1303.46	1218.11	1300.65	1590.43	1106.89	1099.14	yes	1.14703	1.1115	1.17759	1.10824	1.12926	1.14292	1629.82	1260.78	0.0173373	0.759481	0.828525	0.77357
b2167_fruA	661.103	607.475	494.769	486.131	847.128	961.214	744.719	742.361	yes	0.780405	0.631988	0.66437	0.654844	0.706197	0.659607	634.289	490.45	-0.0984629	0.594948	0.697676	0.773228
b3930_menA	774.77	852.816	667.381	590.81	604.358	715.594	570.19	522.236	yes	1.28197	1.19176	1.17045	1.13131	1.23687	1.15088	813.793	629.095	-0.103951	0.22244	0.370192	0.773041
b3590_selB	690.634	712.208	573.822	510.238	861.007	905.103	598.551	560.241	yes	0.802123	0.786881	0.958686	0.910747	0.794502	0.934716	701.421	542.03	0.234478	0.0307034	0.144726	0.77276
b3640_dut	6051.55	6513.74	4912.42	4787.93	3403.9	3392.49	2913.36	2761.72	yes	1.77783	1.92005	1.68617	1.73367	1.84894	1.70992	6282.65	4850.17	-0.112769	0.204862	0.354236	0.771995
b2684_mprA	9259.92	9451.62	7218.64	7224.98	3937.08	4360.34	2941.81	2987.66	yes	2.35197	2.16763	2.45381	2.41827	2.2598	2.43604	9355.77	7221.81	0.10834	0.201247	0.351989	0.77191
b3964_yijD	4955.07	4936.86	3752.18	3873.68	2950.76	3101.92	2346.56	2644.08	yes	1.67925	1.59155	1.59901	1.46504	1.6354	1.53202	4945.97	3812.93	-0.0942062	0.325739	0.470479	0.770917
b2282_nuoH	2347.96	2309.21	1863.25	1724.89	4850.56	4687.71	3903.83	3535.25	yes	0.48406	0.492609	0.477286	0.48791	0.488334	0.482598	2328.58	1794.07	-0.0170465	0.488729	0.61661	0.770454
b3973_birA	837.436	882.573	662.658	661.334	1260.34	1362.8	1128.54	1259.65	yes	0.664451	0.647617	0.587182	0.525013	0.656034	0.556098	860.004	661.996	-0.238432	0.0900381	0.227375	0.769758
b3940_metL	677.819	675.84	498.791	538.753	923.062	912.691	794.316	777.088	yes	0.734317	0.740492	0.627951	0.693298	0.737404	0.660624	676.83	518.772	-0.158626	0.144209	0.290971	0.766474
b2156_lysP	796.141	829.812	692.043	553.115	862.872	907.751	792.978	680.908	yes	0.922665	0.914141	0.872715	0.81232	0.918403	0.842517	812.977	622.579	-0.12442	0.130605	0.278027	0.765802
b2909_ygfB	3125.55	3485.55	2458.74	2589.29	2785.51	3109.73	2384.12	2451.86	yes	1.12208	1.12085	1.0313	1.05605	1.12146	1.04368	3305.55	2524.02	-0.10371	0.0244497	0.136918	0.763569
b1207_prs	10824.8	11624	8735.26	8378.04	13333.9	13427.5	15753.5	16624.3	yes	0.811825	0.865688	0.554495	0.503964	0.838756	0.529229	11224.4	8556.65	-0.664358	0.0139363	0.11152	0.762325
b1435_rlhA	742.587	809.823	591.18	592.02	922.15	960.783	1015.07	1080.34	yes	0.805277	0.842878	0.582405	0.547994	0.824077	0.565199	776.205	591.6	-0.54402	0.00955246	0.108587	0.76217
b1209_lolB	1653.09	1815.35	1351.41	1285.7	691.827	755.231	892.439	712.917	yes	2.38946	2.4037	1.51429	1.80343	2.39658	1.65886	1734.22	1318.55	-0.530786	0.0364075	0.154128	0.760314
b0628_lipA	3391.83	3146.4	2543.49	2426.52	2601.02	2468.42	2068.99	1909.79	yes	1.30404	1.27466	1.22934	1.27057	1.28935	1.24995	3269.12	2485.01	-0.0447666	0.259869	0.409833	0.760147
b2828_lgt	1418.96	1587.82	1119.3	1164.84	1309.54	1268.91	1193.3	1400.27	yes	1.08356	1.25132	0.937984	0.83187	1.16744	0.884927	1503.39	1142.07	-0.39972	0.104448	0.248801	0.759662
b0623_cspE	502504	524758	375983	403951	223796	205056	114129	122041	yes	2.24537	2.5591	3.29436	3.30997	2.40223	3.30217	513631	389967	0.459037	0.0291332	0.142628	0.759236
b0393_rdgC	1777.64	1999.75	1463.47	1401.72	1268.49	1359.24	1001.31	832.104	yes	1.40139	1.47123	1.46156	1.68455	1.43631	1.57306	1888.7	1432.6	0.131204	0.362422	0.504734	0.75851
b0779_uvrB	756.701	742.743	582.358	554.413	1027.93	1046.27	1221.85	1256.97	yes	0.736144	0.709893	0.476621	0.441072	0.723019	0.458846	749.722	568.385	-0.656022	0.00692308	0.0970158	0.758128
b2673_nrdH	2054.87	1938.86	1685.94	1339.65	867.58	999.5	930.439	771.218	yes	2.36851	1.93983	1.81198	1.73706	2.15417	1.77452	1996.87	1512.79	-0.279706	0.223138	0.370704	0.757584
b1608_rstA	810.446	995.322	725.094	642.487	1098.11	1237.92	993.028	1131.23	yes	0.738035	0.804026	0.730185	0.567954	0.771031	0.64907	902.884	683.791	-0.248415	0.298324	0.442783	0.757341
b3974_coaA	916.71	966.708	719.058	705.85	788.025	842.967	731.969	601.925	yes	1.1633	1.14679	0.982361	1.17266	1.15505	1.07751	941.709	712.454	-0.100253	0.502121	0.629031	0.756554
b4022_rluF	644.89	745.762	516.348	535.301	522.282	516.351	400.036	382.182	yes	1.23475	1.44429	1.29076	1.40064	1.33952	1.3457	695.326	525.825	0.00663789	0.963102	0.975944	0.756228
b4260_pepA	3023.32	3126.89	2364.25	2285	3661.98	3833.36	3558.23	3521.98	yes	0.825597	0.815706	0.664445	0.648781	0.820651	0.656613	3075.11	2324.62	-0.321726	0.00317322	0.0886651	0.755949
b2502_ppx	513.701	540.137	401.207	393.715	614.97	647.779	541.714	545.172	yes	0.835326	0.833829	0.740626	0.722185	0.834578	0.731405	526.919	397.461	-0.190375	0.00794344	0.0998821	0.754312
b2330_prmB	3844.97	3886.48	2833.94	2981.38	2524.06	2638.08	2202.86	2240.29	yes	1.52333	1.47322	1.28648	1.3308	1.49828	1.30864	3865.73	2907.66	-0.195234	0.0297298	0.143784	0.752164
b3352_yheS	838.017	881.217	645.659	647.442	1022.57	1033.05	1109.56	1126.23	yes	0.81952	0.853023	0.581904	0.574874	0.836271	0.578389	859.617	646.55	-0.531931	0.00437647	0.0907122	0.752138
b3472_dcrB	6873.46	7230.26	5382.82	5190.73	3994.32	4176.9	7497.66	7567.92	yes	1.72081	1.73101	0.717933	0.685886	1.72591	0.70191	7051.86	5286.78	-1.298	0.000269585	0.0683359	0.7497
b2679_proX	2238.47	2180.06	1661.39	1647.82	1084.42	967.227	817.449	919.051	yes	2.06422	2.25393	2.03241	1.79296	2.15907	1.91269	2209.27	1654.61	-0.17481	0.248075	0.397917	0.748941
b3552_yiaD	3289.48	3178.83	2422.98	2420.9	1337.58	1210.76	983.196	788.021	yes	2.45928	2.62549	2.46439	3.07213	2.54238	2.76826	3234.16	2421.94	0.122798	0.547797	0.663715	0.748864
b0642_leuS	5645	5882.13	4275.32	4354.65	3599.89	3903.8	3556.41	3561.03	yes	1.5681	1.50677	1.20215	1.22286	1.53744	1.2125	5763.57	4314.98	-0.342538	0.0097779	0.108587	0.748665
b4252_tabA	1020.71	1096.32	707.388	875.077	578.212	491.89	390.674	462.132	yes	1.76529	2.2288	1.81069	1.89356	1.99704	1.85213	1058.52	791.233	-0.108683	0.600913	0.702504	0.747492
b0687_seqA	4651.68	5267.52	3689.88	3721.66	3899.99	3649.5	3111.65	2743.83	yes	1.19274	1.44335	1.18583	1.35637	1.31805	1.2711	4959.6	3705.77	-0.0523249	0.78605	0.845944	0.747191
b4049_dusA	1675.4	1663.39	1207.54	1286.22	1446.29	1413.85	1211.66	1109.25	yes	1.15841	1.17649	0.996596	1.15954	1.16745	1.07807	1669.39	1246.88	-0.114915	0.389389	0.533446	0.746906
b0723_sdhA	4188.45	4373.14	3538.08	2855.28	3384.69	3514.97	2499.89	2112.19	yes	1.23747	1.24415	1.41529	1.35181	1.24081	1.38355	4280.79	3196.68	0.157095	0.0465362	0.167194	0.746749
b3156_yhbS	1337.84	1265.74	985.653	955.357	2078.81	1890.42	1409.25	1492.73	yes	0.643562	0.669554	0.699418	0.640006	0.656558	0.669712	1301.79	970.505	0.0286182	0.724266	0.799397	0.745515
b0684_fldA	11254.4	12171	8783.64	8655.74	3859.44	4268.7	3252.88	3160.15	yes	2.91606	2.85122	2.70027	2.73903	2.88364	2.71965	11712.7	8719.69	-0.084472	0.049167	0.171708	0.744466
b2938_speA	1642.77	1598.31	1190.06	1222.54	2200.78	2259.37	2427.7	2605.9	yes	0.746448	0.707415	0.490201	0.469141	0.726932	0.479671	1620.54	1206.3	-0.599775	0.00794802	0.0998821	0.744381
b4546_ypeB	648.776	811.267	518.081	567.388	1196.03	1204.59	991.277	1030.6	yes	0.542442	0.673479	0.52264	0.550542	0.60796	0.536591	730.021	542.734	-0.180154	0.398285	0.539724	0.74345
b0757_galK	571.467	559.878	434.351	406.13	635.343	644.205	538.062	529.514	yes	0.899462	0.869098	0.80725	0.766986	0.88428	0.787118	565.672	420.24	-0.167923	0.0612282	0.190289	0.742904
b3218_insH-10	600.416	617.89	463.59	440.25	934.818	1037.58	774.956	714.03	yes	0.642282	0.595509	0.598215	0.61657	0.618895	0.607393	609.153	451.92	-0.0270666	0.691978	0.776405	0.741882
b2030_insH-7	629.892	633.132	465.851	470.131	953.896	994.77	784.237	746.194	yes	0.660336	0.636461	0.594019	0.630039	0.648399	0.612029	631.512	467.991	-0.0832815	0.234363	0.382457	0.741064
b2065_dcd	1823.19	1815.23	1385.71	1301.9	3900.45	4004.65	3198.93	3231.69	yes	0.467431	0.453281	0.433179	0.402853	0.460356	0.418016	1819.21	1343.8	-0.139191	0.127076	0.274444	0.738674
b3190_ibaG	9931.07	10864.9	7633.12	7725.08	3813.87	4037.69	3072.2	3194.06	yes	2.60394	2.69086	2.48458	2.41857	2.6474	2.45158	10398	7679.1	-0.110866	0.0696526	0.200909	0.738519
b0656_insH-3	590.726	637.236	459.067	447.554	872.814	1032.55	767.995	726.896	yes	0.676806	0.61715	0.597747	0.615706	0.646978	0.606727	613.981	453.311	-0.0926691	0.325467	0.470479	0.738314
b1288_fabI	19164.3	20420.4	15208	14003.6	7580.15	7505.12	5861.79	5443.43	yes	2.52822	2.72086	2.59443	2.57257	2.62454	2.5835	19792.3	14605.8	-0.0227386	0.713207	0.789374	0.737952
b3962_sthA	2363.9	2366.07	1590.69	1893.87	1603	1742.21	1303.63	1398.53	yes	1.47467	1.35809	1.2202	1.35418	1.41638	1.28719	2364.99	1742.28	-0.137976	0.282971	0.431348	0.736699
b0239_frsA	925.509	965.891	691.497	701.894	701.286	631.561	578.072	659.461	yes	1.31973	1.52937	1.19621	1.06435	1.42455	1.13028	945.7	696.695	-0.333828	0.140659	0.287073	0.736698
b0196_rcsF	2901.86	2783.74	2044.32	2142.67	964.123	1176.26	1037.09	896.505	yes	3.00985	2.36659	1.97121	2.39002	2.68822	2.18062	2842.8	2093.49	-0.301916	0.316944	0.462988	0.736419
b0125_hpt	5057.69	5547.88	3987.28	3819.24	3897.61	4039.76	3071.53	3252.76	yes	1.29764	1.37332	1.29814	1.17416	1.33548	1.23615	5302.78	3903.26	-0.111505	0.30483	0.449639	0.736077
b2947_gshB	1677.97	1800.51	1252.71	1307.31	1326.13	1389.68	1176.11	1124.74	yes	1.26532	1.29563	1.06513	1.16233	1.28047	1.11373	1739.24	1280.01	-0.201282	0.081918	0.216789	0.73596
b0841_ybjG	1895.69	1949.38	1549.93	1279.37	1917.47	2213.72	1616.59	1506.76	yes	0.988639	0.880593	0.958766	0.849087	0.934616	0.903926	1922.54	1414.65	-0.0481692	0.728668	0.802723	0.735824
b0168_map	7141.02	7971.08	5247.73	5863.78	3660.8	3862.77	3214.49	3155.82	yes	1.95067	2.06357	1.63252	1.85808	2.00712	1.7453	7556.05	5555.75	-0.201651	0.173543	0.324326	0.735272
b0722_sdhD	3155.33	2775.41	2297.66	2060.88	2752.83	2656.9	1959.61	1926.9	yes	1.14621	1.04461	1.17251	1.06953	1.09541	1.12102	2965.37	2179.27	0.0333385	0.757154	0.826809	0.734905
b0660_ybeZ	2318.68	2471.28	1795.41	1724.29	1416.49	1650.89	1248.97	1115.48	yes	1.63692	1.49694	1.43751	1.54578	1.56693	1.49165	2394.98	1759.85	-0.0710323	0.484503	0.612731	0.734807
b2426_ucpA	1614.57	1881.94	1238.98	1327.61	2345.66	2231.36	1793.59	1742.9	yes	0.68832	0.843405	0.690783	0.761725	0.765862	0.726254	1748.25	1283.29	-0.0766106	0.687948	0.77398	0.734043
b3461_rpoH	5230.27	5627.98	3981.94	3986.33	6643.28	7009.65	6118.58	5864.9	yes	0.787303	0.802891	0.650794	0.679694	0.795097	0.665244	5429.13	3984.14	-0.257247	0.0156123	0.115358	0.733845
b2283_nuoG	3028.99	3093.59	2287.49	2202.02	5462.44	5463.37	4121.42	4055.5	yes	0.554512	0.566242	0.555025	0.542971	0.560377	0.548998	3061.29	2244.75	-0.0295985	0.30867	0.454044	0.733271
b0483_ybaQ	710.817	990.179	591.776	653.595	850.975	898.673	614.066	707.767	yes	0.835297	1.10182	0.963701	0.923461	0.968561	0.943581	850.498	622.685	-0.0376962	0.870052	0.909962	0.732142
b0680_glnS	8933.23	9212.27	6506.83	6769.78	5106.93	5019.37	4023.49	4294.58	yes	1.74924	1.83534	1.61721	1.57636	1.79229	1.59678	9072.75	6638.3	-0.166636	0.0545885	0.178141	0.731675
b2954_rdgB	3289.28	3514.97	2470.22	2503.44	2200.72	2173.15	1656.54	1784.2	yes	1.49464	1.61745	1.49119	1.40312	1.55604	1.44716	3402.12	2486.83	-0.104662	0.286292	0.433795	0.730964
b0355_frmB	887.753	818.523	645.284	601.63	1011.99	927.444	636.602	576.548	yes	0.877237	0.882559	1.01364	1.0435	0.879898	1.02857	853.138	623.457	0.225232	0.010248	0.108587	0.730781
b0734_cydB	5109.24	4863.21	3344.88	3935.78	7348.17	7209.6	7654.44	9508.94	yes	0.695308	0.674546	0.436986	0.413904	0.684927	0.425445	4986.23	3640.33	-0.686978	0.00355962	0.0892923	0.730078
b2762_cysH	954.252	930.396	413.036	962.899	1778.54	1595.97	735.19	1486.43	yes	0.536537	0.582966	0.561808	0.647794	0.559751	0.604801	942.324	687.967	0.111675	0.453855	0.584486	0.730075
b2153_folE	2234.89	2456.98	1588.24	1823.05	1131.07	1324.64	1111.06	1212.58	yes	1.97591	1.85484	1.42949	1.50345	1.91537	1.46647	2345.94	1705.65	-0.385279	0.0240727	0.136726	0.727063
b0766_ybhA	1301.12	1268.83	945.404	921.034	535.99	600.432	469.629	551.163	yes	2.4275	2.1132	2.01309	1.67108	2.27035	1.84208	1284.98	933.219	-0.30158	0.206487	0.356274	0.726254
b3805_hemC	1222.77	1353.79	877.299	992.183	1575.66	1609.6	1302.58	1430.64	yes	0.776036	0.841074	0.67351	0.693523	0.808555	0.683516	1288.28	934.741	-0.24237	0.0667163	0.199027	0.725573
b0835_rimO	1137.16	1252.2	820.387	911.115	539.561	625.818	435.987	404.562	yes	2.10757	2.0009	1.88168	2.2521	2.05423	2.06689	1194.68	865.751	0.00886182	0.953615	0.969324	0.724672
b4140_fxsA	1041.67	1048.66	861.442	652.663	803.342	826.892	652.991	582.888	yes	1.29667	1.2682	1.31923	1.11971	1.28243	1.21947	1045.16	757.053	-0.0726327	0.595859	0.698231	0.724338
b0405_queA	1387.21	1680.05	1018.58	1203.08	1290.77	1499.42	1833.1	1994.38	yes	1.07472	1.12046	0.555661	0.603236	1.09759	0.579449	1533.63	1110.83	-0.921586	0.00403165	0.0907122	0.724316
b0095_ftsZ	9738.47	9810.38	7051.3	7096.67	8164.27	8161.66	6573.07	6343.3	yes	1.19282	1.20201	1.07276	1.11877	1.19741	1.09576	9774.42	7073.99	-0.127987	0.049355	0.171988	0.723724
b0662_ubiF	686.497	715.845	546.933	462.269	750.682	651.194	519.689	547.953	yes	0.914498	1.09928	1.05242	0.843629	1.00689	0.948027	701.171	504.601	-0.0869057	0.713917	0.789613	0.719655
b2946_rsmE	645.694	667.059	459.762	484.345	884.631	965.705	747.874	804.352	yes	0.729902	0.690748	0.614759	0.602156	0.710325	0.608457	656.377	472.054	-0.223324	0.0384258	0.158061	0.719181
b2320_pdxB	2017.45	1903.96	1426.71	1388.05	1951.74	2063.39	1847.06	1855.6	yes	1.03367	0.922733	0.772421	0.748034	0.9782	0.760227	1960.7	1407.38	-0.363698	0.0616705	0.190379	0.717792
b2209_eco	3718.44	3650.35	2616.54	2670.88	1592.05	1456.07	945.798	1210.75	yes	2.33563	2.50699	2.76649	2.20597	2.42131	2.48623	3684.4	2643.71	0.038174	0.845239	0.890995	0.717542
b2175_mepS	12115.7	12096.4	8989.86	8382.49	19663.2	19767	13234.1	12726.4	yes	0.616164	0.611951	0.679294	0.658667	0.614057	0.66898	12106.1	8686.17	0.12359	0.034825	0.151033	0.717505
b2690_yqaB	736.547	824.375	551.641	568.122	2237.07	2543.15	1872.75	2255.68	yes	0.329246	0.324155	0.294562	0.251863	0.3267	0.273212	780.461	559.882	-0.257946	0.130652	0.278027	0.717374
b2618_yfjF	1272.85	1477.18	993.18	974.682	1908.55	2129.95	1605.55	1776.02	yes	0.666917	0.69353	0.618592	0.5488	0.680223	0.583696	1375.01	983.931	-0.22079	0.122738	0.269314	0.715579
b3187_ispB	2061.23	2261.51	1609.74	1481.25	2335.45	2526.96	1949.4	1894.64	yes	0.882583	0.894952	0.825764	0.781809	0.888767	0.803787	2161.37	1545.5	-0.144993	0.065198	0.197553	0.715053
b0565_ompT	25255.7	24144.2	17674	17636.8	9279.11	9031.38	5439.11	5451.72	yes	2.72178	2.67337	3.24943	3.23509	2.69758	3.24226	24700	17655.4	0.265336	0.00214171	0.0873166	0.714795
b3955_eptC	572.387	542.218	415.142	381.277	444.774	477.09	381.031	384.827	yes	1.28692	1.13651	1.08952	0.990774	1.21171	1.04015	557.303	398.209	-0.220261	0.196754	0.348354	0.714529
b0048_folA	2628.96	3133.77	2061.89	2055.49	1960.43	2182.37	1278.15	1335.67	yes	1.34101	1.43595	1.61317	1.53892	1.38848	1.57605	2881.37	2058.69	0.182806	0.0895763	0.227338	0.714484
b1378_ydbK	721.68	740.302	506.078	536.995	756.137	797.066	512.099	534.5	yes	0.95443	0.928785	0.988242	1.00467	0.941607	0.996455	730.991	521.536	0.0816792	0.0691781	0.200909	0.713465
b4216_ytfJ	961.862	966.81	651.972	717.903	441.357	489.17	323.126	200.387	yes	2.17933	1.97643	2.0177	3.58257	2.07788	2.80014	964.336	684.937	0.430386	0.456604	0.586747	0.710268
b3608_gpsA	1742.81	1755.87	1211.56	1271.84	3847.16	4110.5	3046.75	3168.41	yes	0.453012	0.427166	0.397656	0.401414	0.440089	0.399535	1749.34	1241.7	-0.139473	0.0899276	0.227375	0.709812
b2927_epd	1257.29	1265.46	847.791	942.793	11320.3	10832.4	6840.73	7831.23	yes	0.111064	0.116822	0.123933	0.120389	0.113943	0.122161	1261.37	895.292	0.100471	0.13561	0.283427	0.709775
b3560_glyQ	9738.32	9518.27	6809.63	6847.93	6906.2	6933.82	4667.59	5089.46	yes	1.41008	1.37273	1.45892	1.34551	1.39141	1.40221	9628.3	6828.78	0.0111618	0.873035	0.911463	0.709241
b3226_nanR	540.263	600.716	400.733	408.429	701.249	659.708	497.557	466.7	yes	0.770429	0.910579	0.805401	0.875143	0.840504	0.840272	570.489	404.581	-0.000398571	0.997903	0.998528	0.709182
b3400_hslR	578.166	575.436	453.869	362.856	1628.92	1701.11	1003.74	960.153	yes	0.354939	0.338272	0.452178	0.377915	0.346605	0.415046	576.801	408.363	0.259979	0.213922	0.363212	0.707978
b3826_yigL	1351.89	1489.38	1017.37	986.416	1050.65	1064.78	739.422	686.059	yes	1.28671	1.39878	1.3759	1.4378	1.34274	1.40685	1420.63	1001.89	0.0672868	0.422062	0.558599	0.705245
b0369_hemB	3017.26	2968.77	2090.71	2117.37	1950.17	1991.18	1522.29	1670.74	yes	1.54718	1.49096	1.3734	1.26733	1.51907	1.32036	2993.02	2104.04	-0.202253	0.0804004	0.213865	0.702983
b3209_elbB	2392.27	2424	1937.65	1447.69	2039.61	1981.62	1169.01	1260.4	yes	1.17291	1.22324	1.65751	1.1486	1.19807	1.40306	2408.13	1692.67	0.227855	0.50686	0.632485	0.702898
b3256_accC	7586.52	7717.91	5297.06	5366.51	12464.1	12341.3	8335.75	8344.76	yes	0.608668	0.625374	0.635462	0.643099	0.617021	0.63928	7652.22	5331.78	0.0511298	0.13629	0.283427	0.696763
b3997_hemE	1833.81	1816.03	1240.27	1302.44	1493.88	1652.17	1302.8	1308.41	yes	1.22755	1.09918	0.951999	0.995435	1.16336	0.973717	1824.92	1271.35	-0.256729	0.107466	0.25112	0.696662
b0463_acrA	2829.43	2927.57	2083.48	1926.97	2281.06	2404.63	1725.29	1616.34	yes	1.2404	1.21747	1.20762	1.19218	1.22894	1.1999	2878.5	2005.23	-0.0344991	0.1704	0.321084	0.696621
b0027_lspA	1938.72	1980.11	1325.71	1403.84	8559.52	9003.07	8146.82	8438.6	yes	0.226499	0.219937	0.162727	0.166359	0.223218	0.164543	1959.41	1364.77	-0.439987	0.00406027	0.0907122	0.696521
b0676_nagC	1012.65	1184.59	769.759	759.937	1314.93	1363.47	1186.6	1307.34	yes	0.770111	0.868805	0.64871	0.581285	0.819458	0.614997	1098.62	764.848	-0.41409	0.0758456	0.209067	0.696192
b3037_ygiB	3230.13	3452.1	2200.61	2449.02	1974.15	2000.95	1299.22	1197.43	yes	1.63622	1.72523	1.69379	2.04523	1.68072	1.86951	3341.12	2324.82	0.153578	0.407018	0.546343	0.69582
b3751_rbsB	1894.2	1848.82	1412.78	1190.71	1747.51	1543.63	1247.37	1064.65	yes	1.08395	1.19771	1.13261	1.11841	1.14083	1.12551	1871.51	1301.74	-0.0195029	0.814329	0.866082	0.695558
b4395_ytjC	1595.04	1744.44	1076.58	1244.33	1422.23	1245.04	1030.54	1004.53	yes	1.1215	1.40111	1.04468	1.23872	1.26131	1.1417	1669.74	1160.46	-0.143736	0.554938	0.669449	0.694993
b2559_tadA	617.591	600.931	425.9	420.732	1049.03	1260.28	917.65	1025.44	yes	0.588726	0.476823	0.46412	0.410293	0.532775	0.437207	609.261	423.316	-0.285209	0.263621	0.4133	0.694802
b2960_trmI	2519.17	2594.3	1699.34	1852.43	2256.86	2354.9	2602.19	2294.26	yes	1.11623	1.10166	0.653042	0.807417	1.10894	0.730229	2556.73	1775.88	-0.602766	0.0394471	0.158583	0.694591
b0910_cmk	3460.43	3635.6	2438.84	2488.99	5928.46	6077.28	6451.15	6298.17	yes	0.583698	0.598228	0.378047	0.395193	0.590963	0.38662	3548.01	2463.91	-0.612152	0.00301045	0.0886651	0.694449
b2284_nuoF	3005.84	3055.41	2116.51	2091.56	4275.96	4617.08	3179.74	3217.25	yes	0.702964	0.661762	0.665625	0.650109	0.682363	0.657867	3030.63	2104.04	-0.0527436	0.38162	0.525344	0.694257
b1216_chaA	1068.19	1065.69	811.878	666.115	1000.07	1018.9	649.392	591.222	yes	1.06811	1.04591	1.25021	1.12668	1.05701	1.18844	1066.94	738.997	0.16908	0.171265	0.322133	0.692633
b0605_ahpC	76289.7	77557.7	48200.5	58356.1	27030.7	25448.7	21864.6	24039.8	yes	2.82234	3.04761	2.2045	2.42748	2.93497	2.31599	76923.7	53278.3	-0.341718	0.0597429	0.18742	0.692612
b0523_purE	614.351	688.552	453.959	447.562	675.274	798.497	892.973	955.654	yes	0.909781	0.86231	0.508368	0.468331	0.886045	0.488349	651.452	450.76	-0.859467	0.00604064	0.096189	0.691932
b4388_serB	755.597	882.917	535.605	594.473	1161.33	1353.3	1132.35	1070.09	yes	0.65063	0.65242	0.473003	0.555536	0.651525	0.514269	819.257	565.039	-0.341296	0.0797639	0.213238	0.689697
b0721_sdhC	4601.29	4876.61	3337.74	3172.25	1591.98	1405.39	1076.98	1216.15	yes	2.89029	3.46994	3.09918	2.60843	3.18012	2.8538	4738.95	3255	-0.156194	0.480725	0.609402	0.686861
b2794_queF	805.321	955.745	555.325	653.839	525.62	579.215	461.373	466.189	yes	1.53214	1.65007	1.20364	1.40252	1.5911	1.30308	880.533	604.582	-0.288103	0.130344	0.278027	0.686609
b1652_rnt	1329.51	1757.32	1002.05	1117.19	565.15	620.542	670.03	671.369	yes	2.3525	2.83191	1.49553	1.66405	2.5922	1.57979	1543.42	1059.62	-0.714449	0.0575963	0.184335	0.686541
b2319_usg	2103.42	2146.08	1453.1	1461.85	2155.01	2202.55	2043.19	2229.07	yes	0.976063	0.974365	0.711193	0.655811	0.975214	0.683502	2124.75	1457.48	-0.512773	0.00889916	0.104434	0.68595
b2174_lpxT	2233.8	2507.55	1702.88	1547.36	1334.92	1388.22	918.751	1039.95	yes	1.67335	1.8063	1.85348	1.48792	1.73983	1.6707	2370.67	1625.12	-0.0584917	0.756254	0.826699	0.685512
b1538_dcp	649.479	656.227	472.861	420.504	389.989	375.545	287.174	289.373	yes	1.66538	1.7474	1.6466	1.45316	1.70639	1.54988	652.853	446.683	-0.138791	0.274741	0.422244	0.6842
b4214_cysQ	844.557	845.622	631.09	524.941	883.705	850.283	585.937	604.765	yes	0.955701	0.994518	1.07706	0.868008	0.975109	0.972535	845.09	578.016	-0.00381392	0.98288	0.989701	0.68397
b1913_uvrC	679.025	786.801	485.986	513.21	1648.61	1753.59	1051.75	1033.24	yes	0.411878	0.448681	0.462075	0.496701	0.430279	0.479388	732.913	499.598	0.15592	0.191384	0.343587	0.68166
b1189_dadA	790.619	825.684	573.637	522.992	890.576	826.136	732.061	682.409	yes	0.887761	0.999453	0.783591	0.766392	0.943607	0.774992	808.151	548.315	-0.284005	0.0963423	0.236448	0.67848
b2286_nuoC	3076.25	3204.03	2141.91	2107.39	4298.07	4524.68	3409.73	3336.78	yes	0.71573	0.708124	0.628176	0.631564	0.711927	0.62987	3140.14	2124.65	-0.176675	0.0025642	0.0886651	0.67661
b4384_deoD	15570.1	15385.3	9923.46	11018.9	4496.87	4304.27	2726.73	3352.81	yes	3.46244	3.57442	3.63933	3.28647	3.51843	3.4629	15477.7	10471.2	-0.0229512	0.792484	0.850003	0.676533
b0877_ybjX	9188.77	9505.57	6566.83	6055.4	5131.43	5431.95	4372.4	4730.31	yes	1.79068	1.74994	1.50188	1.28013	1.77031	1.391	9347.17	6311.11	-0.347875	0.0781239	0.211512	0.67519
b1829_htpX	2148.65	2290.16	1585.39	1410.35	2128.31	2337.62	1714.91	1765.32	yes	1.00956	0.979699	0.924475	0.798923	0.994629	0.861699	2219.41	1497.87	-0.206974	0.17557	0.325849	0.674897
b0194_proS	6882.72	7095.78	4730.38	4687.92	6309.4	6342.7	4914.26	4966.49	yes	1.09087	1.11873	0.962583	0.943911	1.1048	0.953247	6989.25	4709.15	-0.212863	0.0120245	0.110513	0.673771
b2287_nuoB	6253.76	6721.86	4511.84	4230.14	6533.26	7057.84	4947.12	4706.73	yes	0.95722	0.952396	0.912013	0.898743	0.954808	0.905378	6487.81	4370.99	-0.0766904	0.0197933	0.123979	0.673724
b0611_rna	1089.45	1244.11	744.77	826.78	598.055	691.878	514.625	453.972	yes	1.82165	1.79817	1.44721	1.82121	1.80991	1.63421	1166.78	785.775	-0.147321	0.447387	0.579391	0.673456
b2285_nuoE	4235.92	4447.1	3075.66	2756.53	5324.97	6114.21	3706.71	3747.65	yes	0.795482	0.727339	0.829755	0.735535	0.761411	0.782645	4341.51	2916.09	0.0396832	0.749947	0.82093	0.671677
b3972_murB	1272.63	1363.32	897.742	870.231	1656.92	1685.08	1586.87	1455.91	yes	0.768068	0.809056	0.56573	0.597723	0.788562	0.581727	1317.97	883.987	-0.438882	0.0154338	0.115358	0.670716
b2476_purC	871.894	901.814	592.681	593.975	360.056	498.613	423.022	343.596	yes	2.42155	1.80865	1.40106	1.7287	2.1151	1.56488	886.854	593.328	-0.434671	0.254171	0.402837	0.669025
b3742_mioC	3809.53	4284.85	2790.22	2619.13	4823.25	5347.41	5149.82	4663.43	yes	0.789827	0.801294	0.541809	0.561632	0.795561	0.55172	4047.19	2704.67	-0.528035	0.00219788	0.0873166	0.668284
b2132_bglX	722.821	687.264	478.72	463.434	713.442	744.514	571.948	582.181	yes	1.01315	0.923104	0.836999	0.796032	0.968125	0.816516	705.043	471.077	-0.245714	0.0919873	0.230474	0.668154
b0200_gmhB	1558.44	1893.14	1139.28	1166.56	1343.17	1258.38	868.49	834.794	yes	1.16027	1.50443	1.3118	1.39742	1.33235	1.35461	1725.79	1152.92	0.0239016	0.911593	0.943517	0.668054
b0015_dnaJ	4712.75	5160.74	3501.64	3094.15	4788.37	4891.45	2749.82	2747.55	yes	0.984207	1.05505	1.27341	1.12615	1.01963	1.19978	4936.74	3297.9	0.234722	0.158272	0.308052	0.66803
b3384_trpS	4045.94	4092.12	2705.67	2716.04	2919.99	2696.29	2293.93	2112.34	yes	1.3856	1.51769	1.17949	1.2858	1.45164	1.23265	4069.03	2710.86	-0.235929	0.122845	0.269314	0.666217
b2415_ptsH	110462	119656	79184.6	73978.4	32318.3	33514.2	23569.3	22795.8	yes	3.41796	3.5703	3.35966	3.24527	3.49413	3.30246	115059	76581.5	-0.0813906	0.181856	0.332466	0.665584
b2042_galF	4630.97	5053.02	3097.35	3335.03	5602.02	6122.29	4584.73	4727.26	yes	0.826661	0.825349	0.675579	0.705489	0.826005	0.690534	4842	3216.19	-0.258438	0.0119905	0.110513	0.664228
b0679_nagE	994.017	872.099	623.297	616.004	947.939	1001.07	785.345	848.418	yes	1.04861	0.871165	0.79366	0.726062	0.959887	0.759861	933.058	619.65	-0.337129	0.169711	0.320164	0.664107
b3844_fre	1901.7	2187.76	1409.84	1305.42	3019.51	3455.09	2497.49	2418.33	yes	0.629805	0.6332	0.564503	0.539802	0.631503	0.552152	2044.73	1357.63	-0.193722	0.0238042	0.13666	0.663963
b1912_pgsA	1287.27	1368.33	929.997	832.766	976.297	1007.69	851.029	852.017	yes	1.31853	1.35788	1.09279	0.977405	1.3382	1.0351	1327.8	881.382	-0.37053	0.0381447	0.15783	0.663791
b0166_dapD	7072.48	6988.18	4467.76	4854.9	2551.69	2390.47	2185.2	2307.56	yes	2.77169	2.92335	2.04456	2.10391	2.84752	2.07423	7030.33	4661.33	-0.457127	0.0109079	0.108587	0.663032
b2499_purM	935.217	1089.59	698.672	642.786	808.427	829.065	813.836	828.787	yes	1.15684	1.31424	0.858493	0.775574	1.23554	0.817033	1012.4	670.729	-0.59667	0.042329	0.162147	0.662513
b4052_dnaB	1163.48	1241.66	812.097	776.899	2654.79	2644.42	2562.98	2534.12	yes	0.438258	0.46954	0.316857	0.306575	0.453899	0.311716	1202.57	794.498	-0.542139	0.0131449	0.110513	0.660665
b1281_pyrF	3024.17	2968.88	2030.81	1926.2	2494.29	2877.03	2928.8	2876.56	yes	1.21243	1.03192	0.693393	0.669622	1.12218	0.681508	2996.52	1978.51	-0.719502	0.0401247	0.159498	0.660268
b2066_udk	4511.94	4739.88	3054.54	3044.18	2557.5	2860.43	1933.31	1773.08	yes	1.7642	1.65705	1.57995	1.71689	1.71063	1.64842	4625.91	3049.36	-0.0534427	0.548521	0.663715	0.659191
b0761_modE	773.921	940.771	548.973	581.165	362.716	480.431	388.792	385.559	yes	2.13368	1.95818	1.412	1.50733	2.04593	1.45966	857.346	565.069	-0.487121	0.0278094	0.138588	0.659091
b3646_yicG	1089.73	1064.09	668.621	750.715	1028.19	833.018	717.829	587.515	yes	1.05985	1.27739	0.93145	1.27778	1.16862	1.10461	1076.91	709.668	-0.0812631	0.783908	0.845921	0.658986
b1782_mipA	13175.1	12457.9	8349.69	8537.72	5383.02	5537.31	3853.81	3722.06	yes	2.44754	2.24982	2.1666	2.29382	2.34868	2.23021	12816.5	8443.7	-0.0746695	0.419673	0.557236	0.658813
b1749_xthA	3040.37	3065.22	1935.07	2081.18	1325.34	1209.2	1102.35	1183.57	yes	2.29403	2.53492	1.75541	1.75839	2.41448	1.7569	3052.8	2008.12	-0.458679	0.0319527	0.145287	0.657798
b3781_trxA	25167.3	26706.1	17595.1	16436.8	13228.8	12324.9	8358.95	8157.75	yes	1.90247	2.16684	2.10494	2.01486	2.03465	2.0599	25936.7	17015.9	0.0177911	0.8732	0.911463	0.656055
b4059_ssb	17807.4	17308.7	11262.3	11769.6	5844.16	6004.79	4139.31	3953.26	yes	3.04705	2.88247	2.72082	2.97719	2.96476	2.849	17558.1	11516	-0.0574589	0.526655	0.650006	0.655879
b2812_tcdA	629.446	677.466	416.083	439.332	1157.04	1196.5	891.821	997.117	yes	0.544013	0.566204	0.466555	0.440602	0.555109	0.453578	653.456	427.707	-0.291419	0.027132	0.138448	0.654531
b4055_aphA	649.894	626.26	430.552	402.919	485.735	462.741	231.34	329.852	yes	1.33796	1.35337	1.86112	1.22152	1.34567	1.54132	638.077	416.736	0.195846	0.603053	0.704076	0.653112
b4243_ridA	25492.6	25363.9	15635.5	17479.7	8955.36	8835.21	5536.38	5451.72	yes	2.84664	2.87078	2.82413	3.20627	2.85871	3.0152	25428.3	16557.6	0.0768918	0.499578	0.626829	0.651148
b2169_fruB	828.907	842.903	547.004	541.566	765.539	779.009	456.912	529.265	yes	1.08278	1.08202	1.19718	1.02324	1.0824	1.11021	835.905	544.285	0.0366006	0.779444	0.843957	0.651133
b0131_panD	5247.8	5378.31	3487.01	3422.66	2870.87	2662.05	2353.48	2146.35	yes	1.82795	2.02036	1.48164	1.59465	1.92416	1.53814	5313.06	3454.84	-0.323035	0.0743464	0.207805	0.650254
b4162_orn	2879.75	2890.37	1873.02	1878.76	1270.38	1379.12	847.061	724.899	yes	2.26684	2.09581	2.2112	2.59176	2.18132	2.40148	2885.06	1875.89	0.138721	0.401928	0.541353	0.650209
b1850_eda	7465.74	7340.13	4671.36	4948.1	3569.92	3514.69	2381.72	2567.91	yes	2.09129	2.08841	1.96134	1.9269	2.08985	1.94412	7402.93	4809.73	-0.104284	0.013769	0.110986	0.649707
b2418_pdxK	817.908	804.03	513.779	536.606	409.906	447.913	304.652	337.853	yes	1.99535	1.79506	1.68644	1.58828	1.89521	1.63736	810.969	525.193	-0.21098	0.146943	0.294624	0.647611
b2259_pmrD	1156.56	1382.2	844.143	796.72	1262.6	1554	910.285	955.582	yes	0.916017	0.889448	0.927339	0.833754	0.902733	0.880547	1269.38	820.431	-0.0358997	0.693047	0.776405	0.646324
b3831_udp	4539.69	4271.2	2975.93	2718.1	2059.26	1882.26	1356.35	1472.39	yes	2.20452	2.26919	2.19408	1.84604	2.23685	2.02006	4405.44	2847.02	-0.147073	0.345316	0.491174	0.64625
b2480_bcp	5924.22	5720.22	3621.5	3898.48	2142.07	2360.02	1553.07	1708.44	yes	2.76565	2.42381	2.33183	2.2819	2.59473	2.30686	5822.22	3759.99	-0.16965	0.237539	0.384495	0.6458
b2288_nuoA	4740.87	4697.09	3259.86	2832.07	4648.45	5520.46	3736.14	3455.21	yes	1.01988	0.85085	0.872519	0.819651	0.935366	0.846085	4718.98	3045.96	-0.144728	0.419502	0.557236	0.645471
b1612_fumA	1053.16	964.345	653.046	648.253	621.413	665.575	467.063	484.597	yes	1.69478	1.44889	1.3982	1.33772	1.57183	1.36796	1008.75	650.65	-0.200425	0.248626	0.398401	0.645006
b0967_rlmI	2332.48	2502.94	1542.25	1576.3	1582.24	1509.63	1357.16	1419.92	yes	1.47417	1.65797	1.13638	1.11014	1.56607	1.12326	2417.71	1559.28	-0.479459	0.0412519	0.161368	0.644939
b3244_tldD	1584.63	1678.51	1024.81	1073.69	1467.58	1441.79	969.325	1112.96	yes	1.07976	1.16418	1.05724	0.964708	1.12197	1.01097	1631.57	1049.25	-0.15029	0.218355	0.366718	0.64309
b2905_gcvT	1510.18	1440.68	906.641	988.612	1373.22	1508.66	1219.7	1332.31	yes	1.09974	0.954938	0.74333	0.742029	1.02734	0.742679	1475.43	947.627	-0.468102	0.0590261	0.186177	0.642271
b3622_waaL	1181.08	1253.44	869.444	692.466	916.217	933.015	554.335	586.709	yes	1.28909	1.34343	1.56844	1.18026	1.31626	1.37435	1217.26	780.955	0.0623081	0.794862	0.851981	0.641568
b4235_pmbA	1800.08	1924.32	1243.14	1144.49	1175.89	1162.3	760.396	904.187	yes	1.53082	1.65562	1.63485	1.26577	1.59322	1.45031	1862.2	1193.81	-0.135583	0.539533	0.657827	0.641077
b3438_gntR	978.365	1048.74	658.862	639.38	954.528	1118.6	687.053	778.348	yes	1.02497	0.93754	0.958968	0.821458	0.981257	0.890213	1013.55	649.121	-0.14048	0.380035	0.523779	0.640442
b2277_nuoM	1646.05	1560.64	1047.71	1004.15	3098.97	3108.62	2518.52	2685.24	yes	0.531162	0.502037	0.416003	0.37395	0.516599	0.394977	1603.35	1025.93	-0.387279	0.0414913	0.161512	0.639867
b2471_yffB	3560.04	3610.6	2351.4	2232.13	1453.81	1398.98	760.118	659.704	yes	2.44877	2.58087	3.09346	3.38354	2.51482	3.2385	3585.32	2291.77	0.364872	0.0452332	0.165578	0.639208
b2507_guaA	9064.55	8242.52	5497.51	5558.3	6661.07	6581.58	4862.89	5101.4	yes	1.36083	1.25236	1.1305	1.08956	1.30659	1.11003	8653.53	5527.9	-0.235208	0.0770516	0.210302	0.638803
b0452_tesB	1338.76	1372.44	834.288	897.283	847.862	815.068	608.417	680.04	yes	1.57898	1.68383	1.37125	1.31946	1.6314	1.34535	1355.6	865.786	-0.278132	0.0393333	0.158547	0.638675
b4041_plsB	1700.5	1712.84	1089.52	1088.75	2004.06	1921.97	1409.57	1391.27	yes	0.848529	0.891192	0.772946	0.782561	0.869861	0.777753	1706.67	1089.14	-0.161472	0.0520012	0.1751	0.638164
b2416_ptsI	14137.4	14786	10032.6	8420.73	23158.1	23984.7	19859.2	17729.4	yes	0.610475	0.616473	0.505187	0.474957	0.613474	0.490072	14461.7	9226.66	-0.324009	0.0152371	0.115253	0.638007
b2134_pbpG	907.548	934.877	562.023	612.344	824.023	894.917	647.455	708.197	yes	1.10136	1.04465	0.86805	0.864651	1.07301	0.866351	921.212	587.183	-0.308637	0.0183743	0.12256	0.637403
b3036_ygiA	1400.27	1512.2	845.925	1009.09	1468.18	1628.97	1112.03	1065.28	yes	0.953748	0.928314	0.760704	0.947257	0.941031	0.853981	1456.24	927.508	-0.140039	0.452742	0.584135	0.636922
b0439_lon	6851.17	7042.75	4582.46	4257.5	8837.08	8372.08	5562.01	5175.31	yes	0.775275	0.841218	0.823886	0.822655	0.808247	0.823271	6946.96	4419.98	0.0265715	0.693367	0.776405	0.636247
b0772_ybhC	3168.4	3341.32	2071.78	2060.13	2340.28	2461.48	1824.89	1859.7	yes	1.35385	1.35744	1.13529	1.10778	1.35565	1.12154	3254.86	2065.96	-0.273505	0.0034941	0.0892923	0.634731
b2533_suhB	9321.66	9841.74	6184.44	5969.48	5658.99	5851.94	4317.26	4194.57	yes	1.64723	1.68179	1.43249	1.42315	1.66451	1.42782	9581.7	6076.96	-0.221284	0.00567154	0.096189	0.634226
b1131_purB	4498.48	4507.37	2841.69	2855.93	2092.71	2157.7	1614.42	1529.34	yes	2.1496	2.08897	1.76019	1.86742	2.11928	1.81381	4502.93	2848.81	-0.224556	0.0383285	0.158061	0.632657
b0474_adk	18822.6	19001.7	11208.1	12705.4	7990.26	7628.06	5205.91	5497.36	yes	2.3557	2.49102	2.15296	2.31117	2.42336	2.23206	18912.2	11956.7	-0.11863	0.207509	0.357171	0.632224
b3559_glyS	8534.19	8313.1	5355.97	5287.36	7784.33	7656.43	5518.44	5263.67	yes	1.09633	1.08577	0.970558	1.0045	1.09105	0.987529	8423.64	5321.66	-0.143819	0.0282373	0.139207	0.631753
b1215_kdsA	7033.25	6923.59	4354.04	4438.91	4459.11	4427.46	4252.93	4013.23	yes	1.57728	1.56378	1.02377	1.10607	1.57053	1.06492	6978.42	4396.48	-0.560502	0.00673271	0.0968055	0.630011
b3499_rlmJ	1512.02	1768.8	987.602	1069.45	900.489	871.969	853.736	915.733	yes	1.67911	2.02851	1.1568	1.16786	1.85381	1.16233	1640.41	1028.53	-0.67347	0.0583587	0.185872	0.626995
b0492_cnoX	2559.9	2660.24	1665.94	1601.8	1475.02	1602.63	1228.13	1251.03	yes	1.7355	1.65991	1.35648	1.28039	1.69771	1.31844	2610.07	1633.87	-0.36476	0.0194117	0.123979	0.625987
b3956_ppc	941.595	955.223	570.05	616.493	623.696	660.586	563.224	606.843	yes	1.5097	1.44602	1.01212	1.0159	1.47786	1.01401	948.409	593.271	-0.54344	0.00469477	0.0925044	0.625544
b2614_grpE	23139.7	22578.3	15200.7	13371	9186.67	8727.11	6085.88	5418.68	yes	2.51884	2.58714	2.49771	2.46758	2.55299	2.48264	22859	14285.9	-0.0403111	0.200163	0.351441	0.624957
b2793_syd	1093.54	1192.4	709.053	713.657	501.935	567.596	393.278	473.281	yes	2.17865	2.10079	1.80293	1.50789	2.13972	1.65541	1142.97	711.355	-0.370231	0.0865496	0.224242	0.622375
b1930_yedF	3525.55	3299.48	2217.95	2023.06	1782.68	1838.82	1341.18	1202.17	yes	1.97766	1.79434	1.65373	1.68284	1.886	1.66828	3412.51	2120.51	-0.176967	0.143582	0.290801	0.621392
b0755_gpmA	21573.1	20452.1	12590.7	13490.2	8876.59	8962.56	5590.51	5542.94	yes	2.43034	2.28195	2.25215	2.43376	2.35614	2.34295	21012.6	13040.4	-0.00809819	0.92072	0.949883	0.6206
b4258_valS	4447.89	4601.97	2836.71	2771.96	3667.64	3818.51	3437.05	3547.05	yes	1.21274	1.20517	0.825331	0.781483	1.20896	0.803407	4524.93	2804.33	-0.58956	0.0029959	0.0886651	0.619752
b2276_nuoN	2619.88	2284.2	1579.51	1453.92	4428.05	4012.22	3228.77	3277.76	yes	0.591656	0.569311	0.489199	0.443571	0.580483	0.466385	2452.04	1516.71	-0.315734	0.0461621	0.166685	0.618552
b3038_ygiC	1461.12	1556.49	900.002	963.822	2137	2029.56	1329.22	1456.61	yes	0.683723	0.766908	0.67709	0.661689	0.725315	0.66939	1508.8	931.912	-0.115762	0.317071	0.462988	0.61765
b0410_yajD	1109.2	1216.38	704.937	729.651	439.059	338.552	467.866	469.976	yes	2.52632	3.5929	1.50671	1.55253	3.05961	1.52962	1162.79	717.294	-1.00018	0.103215	0.248801	0.616871
b0388_aroL	951.905	936.885	582.631	581.414	1108.7	1102.54	1006.79	1077.88	yes	0.858578	0.849749	0.5787	0.539404	0.854164	0.559052	944.395	582.023	-0.61153	0.00462407	0.0925044	0.616291
b3916_pfkA	6399.26	5892.66	3750.31	3812.06	4301.53	4058.59	3158.48	3091	yes	1.48767	1.4519	1.18738	1.23328	1.46978	1.21033	6145.96	3781.18	-0.280208	0.0123433	0.110513	0.615231
b3634_coaD	993.238	1017.27	681.972	554.321	1258.11	1392.66	840.633	735.982	yes	0.789466	0.730447	0.81126	0.753173	0.759956	0.782216	1005.25	618.147	0.0416512	0.644657	0.736487	0.614917
b1929_yedE	2806.05	2600.83	1704.23	1613.25	1538.42	1588.55	1029.18	960.153	yes	1.82398	1.63724	1.65592	1.6802	1.73061	1.66806	2703.44	1658.74	-0.0531049	0.574854	0.683656	0.613568
b0884_infA	31746.9	36174.9	18797.9	22840.5	16246.1	16864.3	12391	12546.4	yes	1.95413	2.14506	1.51707	1.82048	2.04959	1.66877	33960.9	20819.2	-0.296551	0.167553	0.317594	0.613035
b2232_ubiG	2015.15	2166.27	1273.46	1286.18	915.769	981.269	877.941	877.704	yes	2.2005	2.20763	1.4505	1.46539	2.20406	1.45795	2090.71	1279.82	-0.596225	0.000122321	0.0643746	0.612145
b1650_nemA	820.534	793.847	455.922	527.705	432.928	457.194	283.676	360.469	yes	1.89531	1.73635	1.60719	1.46394	1.81583	1.53557	807.191	491.814	-0.241858	0.120056	0.265755	0.609291
b2898_ygfZ	3545.49	3779.58	2225.62	2222.83	1822.05	1853.68	1111.28	1143.69	yes	1.94588	2.03895	2.00275	1.94355	1.99242	1.97315	3662.54	2224.22	-0.0140196	0.760171	0.828711	0.60729
b3238_yhcN	1651.9	1772.79	946.659	1125.53	532.827	688.812	348.588	483.22	yes	3.10025	2.57369	2.7157	2.32922	2.83697	2.52246	1712.34	1036.09	-0.169522	0.437143	0.572368	0.605072
b3035_tolC	7178.18	7352.32	4436.77	4349.45	4677.09	4455.34	2866	2970.85	yes	1.53475	1.65023	1.54807	1.46404	1.59249	1.50606	7265.25	4393.11	-0.0805084	0.349744	0.494412	0.604674
b4246_pyrL	769.572	905.34	437.257	575.269	3323.53	2940.66	3775.47	4022.16	yes	0.231552	0.30787	0.115815	0.143025	0.269711	0.12942	837.456	506.263	-1.05935	0.0742221	0.207805	0.604525
b3572_avtA	1028.24	1177.66	649.854	681.778	789.086	800.636	694.353	701.68	yes	1.30308	1.47091	0.935913	0.971636	1.38699	0.953774	1102.95	665.816	-0.54024	0.0370538	0.155269	0.603668
b2472_dapE	1199.16	1149.06	710.21	704.052	1292.19	1307.86	891.152	945.351	yes	0.928004	0.878582	0.796957	0.744752	0.903293	0.770855	1174.11	707.131	-0.228734	0.0664069	0.19871	0.602271
b3279_yrdA	757.651	786.339	436.49	486.714	541.864	516.858	471.934	341.837	yes	1.39823	1.52138	0.924895	1.42382	1.45981	1.17436	771.995	461.602	-0.313907	0.382261	0.525485	0.597933
b0842_mdfA	868.574	1002.85	602.477	514.839	737.615	851.662	576.043	570.374	yes	1.17754	1.17752	1.04589	0.902634	1.17753	0.974261	935.714	558.658	-0.273388	0.104976	0.248801	0.597039
b4383_deoB	4972.31	4731.6	2874.82	2905.4	3792.47	3500.75	2282.56	2659.05	yes	1.3111	1.3516	1.25947	1.09265	1.33135	1.17606	4851.96	2890.11	-0.178926	0.212152	0.36136	0.595659
b1638_pdxH	1719.44	1730.52	973.152	1080.3	764.129	927.808	750.641	791.619	yes	2.2502	1.86517	1.29643	1.36467	2.05769	1.33055	1724.98	1026.73	-0.629001	0.0652961	0.197553	0.595209
b2479_gcvR	838.482	904.184	499.038	533.888	787.264	817.981	840.092	833.456	yes	1.06506	1.10539	0.594028	0.640571	1.08522	0.6173	871.333	516.463	-0.813947	0.00430236	0.0907122	0.592728
b3607_cysE	1137.51	1078.53	636.052	675.315	1782.08	1707.48	1340.59	1269.41	yes	0.638303	0.631649	0.474456	0.53199	0.634976	0.503223	1108.02	655.683	-0.335504	0.045069	0.165578	0.591763
b0134_panB	3068.19	3369.47	1826.39	1980.08	1418.56	1401.42	1234.75	1304.3	yes	2.16289	2.40432	1.47916	1.51812	2.2836	1.49864	3218.83	1903.23	-0.607661	0.0234165	0.136198	0.591281
b3699_gyrB	5319.8	5248.04	3140.12	3072.61	4541.25	4709.88	3753.98	3569.01	yes	1.17144	1.11426	0.836479	0.860915	1.14285	0.848697	5283.92	3106.37	-0.429315	0.010988	0.108587	0.587891
b0893_serS	9223.71	9544.27	5388.87	5623.97	6326.73	6310.94	4401.8	4816.74	yes	1.45789	1.51234	1.22424	1.16759	1.48512	1.19592	9383.99	5506.42	-0.312459	0.0179582	0.122462	0.586789
b3459_panZ	864.057	886.536	499.101	517.038	549.477	646.974	350.264	332.214	yes	1.57251	1.37028	1.42493	1.55634	1.47139	1.49064	875.297	508.07	0.018744	0.887881	0.923824	0.580454
b3729_glmS	9309.44	9182.78	5696.02	5027.22	7767.52	8032.15	6239.59	6009.4	yes	1.19851	1.14325	0.912885	0.83656	1.17088	0.874722	9246.11	5361.62	-0.420697	0.0243849	0.136918	0.579879
b0686_ybfF	706.947	739.599	393.832	444.031	386.777	358.236	268.355	307.862	yes	1.82779	2.06456	1.46758	1.44231	1.94618	1.45494	723.273	418.931	-0.419679	0.0540241	0.177987	0.579216
b3500_gor	2003.43	2176.81	1194.97	1224.85	1858.84	1828.63	1360.34	1300.68	yes	1.07778	1.19041	0.878437	0.941704	1.13409	0.91007	2090.12	1209.91	-0.317491	0.0740115	0.207805	0.578872
b2619_ratA	3163.74	3795.93	1978.42	2045.77	2704.92	2754.52	2216.21	2571.56	yes	1.16962	1.37807	0.892706	0.795534	1.27385	0.84412	3479.84	2012.1	-0.593674	0.0647315	0.197533	0.578215
b2250_yfaZ	1202.43	1211.06	729.912	665.366	879.89	952.792	612.732	530.112	yes	1.36657	1.27107	1.19124	1.25514	1.31882	1.22319	1206.75	697.639	-0.108596	0.237937	0.384749	0.578115
b3633_waaA	726.173	779.071	442.096	428.017	1026.66	1098.24	758.861	675.706	yes	0.707313	0.709383	0.582578	0.633437	0.708348	0.608007	752.622	435.056	-0.22037	0.0587229	0.186098	0.578054
b3357_crp	6245.25	6270.93	3686.56	3545.14	4865.88	5187.18	3761.31	3477.73	yes	1.28348	1.20893	0.980126	1.01938	1.2462	0.999754	6258.09	3615.85	-0.317893	0.0279967	0.138766	0.577788
b0381_ddlA	2295.84	2333.07	1288.9	1377.15	1506.11	1436.15	939.558	940.981	yes	1.52435	1.62453	1.37182	1.46353	1.57444	1.41767	2314.46	1333.03	-0.151317	0.147284	0.294937	0.575956
b2014_plaP	2548.45	2582.22	1501.65	1453	3653.09	3880.46	3651.5	3557.46	yes	0.697616	0.66544	0.411242	0.408437	0.681528	0.409839	2565.33	1477.32	-0.733715	0.00351439	0.0892923	0.575879
b4232_fbp	1679.97	1519.44	917.795	914.616	1536.74	1602.36	1254.24	1208.22	yes	1.0932	0.948251	0.731754	0.756996	1.02073	0.744375	1599.71	916.205	-0.455497	0.0641255	0.196062	0.572733
b0444_queC	1369.39	1368.86	753.402	806.303	982.656	1070.85	610.26	690.864	yes	1.39356	1.27829	1.23456	1.16709	1.33593	1.20083	1369.13	779.852	-0.153812	0.180415	0.330588	0.569598
b2478_dapA	3333.25	3324.2	1868.14	1916.08	5463.09	5705.19	4821.35	5008.88	yes	0.61014	0.582663	0.387473	0.382537	0.596401	0.385005	3328.73	1892.11	-0.631406	0.00433173	0.0907122	0.56842
b3356_yhfA	1480.34	1448.54	798.798	857.067	754.531	1037.14	710.814	686.512	yes	1.96193	1.39668	1.12378	1.24844	1.6793	1.18611	1464.44	827.933	-0.501627	0.230476	0.378435	0.565358
b0222_lpcA	5961.03	6241.05	3478.25	3419.73	4029.57	4012.13	2596.04	2559.2	yes	1.47932	1.55554	1.33983	1.33625	1.51743	1.33804	6101.04	3448.99	-0.181513	0.042374	0.162147	0.565312
b3255_accB	17911.3	18670.8	9974.19	10594.3	11379.8	12496.1	8141.11	8972.76	yes	1.57396	1.49413	1.22516	1.18072	1.53404	1.20294	18291	10284.2	-0.350775	0.018512	0.12256	0.562255
b0727_sucB	10066.1	9136.34	5314.09	5451.31	5983.55	5294.87	2871.13	3066.93	yes	1.6823	1.72551	1.85087	1.77745	1.7039	1.81416	9601.22	5382.7	0.0904614	0.122441	0.269168	0.560627
b0161_degP	4314.47	4097.67	2343.97	2357.21	2035.53	2038.19	1281.67	1345.14	yes	2.11958	2.01044	1.82884	1.75239	2.06501	1.79061	4206.07	2350.59	-0.205696	0.0542018	0.177987	0.558856
b0733_cydA	6033.21	5816.08	3155.4	3466.53	8402.69	8124.4	8086.65	10132.1	yes	0.718009	0.715878	0.390199	0.342135	0.716944	0.366167	5924.64	3310.97	-0.969357	0.00467011	0.0925044	0.558847
b3425_glpE	1574.75	1759.43	846.329	1016.07	1097.68	1347.19	938.095	990.312	yes	1.43462	1.306	0.902178	1.02601	1.37031	0.964094	1667.09	931.2	-0.507256	0.0450558	0.165578	0.558578
b0159_mtn	6269.47	6472.9	3442.66	3629.7	3438.41	3620.15	2444.06	2517.62	yes	1.82336	1.78802	1.40858	1.44172	1.80569	1.42515	6371.19	3536.18	-0.341438	0.00402782	0.0907122	0.555027
b1637_tyrS	8371.6	8571.25	4665.25	4734.09	4816.32	4837.19	3671.83	3866.23	yes	1.73817	1.77195	1.27055	1.22447	1.75506	1.24751	8471.42	4699.67	-0.492467	0.00315265	0.0886651	0.554768
b4000_hupA	144039	142787	80335	78734.8	33403.1	31729.1	19620.7	19230.8	yes	4.31214	4.50018	4.0944	4.09421	4.40616	4.0943	143413	79534.9	-0.105903	0.0801246	0.21349	0.554588
b0930_asnS	13377.6	12687	7249.23	7188.9	10783.1	10868.3	8520.75	8904.86	yes	1.24062	1.16734	0.850774	0.807301	1.20398	0.829037	13032.3	7219.07	-0.538303	0.0126636	0.110513	0.553936
b0637_rsfS	7917.11	8275.55	4532.22	4427.77	3942.99	4719.73	3242.69	3127.02	yes	2.0079	1.7534	1.39767	1.41597	1.88065	1.40682	8096.33	4479.99	-0.418789	0.0654597	0.197553	0.553337
b4129_lysU	7009.84	6929.74	3857.34	3855.7	3749.76	3749.03	2123.39	2094.49	yes	1.86941	1.84841	1.81659	1.84088	1.85891	1.82873	6969.79	3856.52	-0.0236124	0.2009	0.351962	0.553319
b3643_rph	3531.39	4105.71	2063.29	2155.7	3057.19	3280.75	3898.44	3742.4	yes	1.15511	1.25146	0.529261	0.576021	1.20328	0.552641	3818.55	2109.49	-1.12256	0.00670496	0.0968055	0.552433
b4394_yjjX	662.789	737.986	385.551	387.023	538.951	564.167	496.773	382.577	yes	1.22978	1.3081	0.776112	1.01162	1.26894	0.893867	700.388	386.287	-0.505489	0.0942478	0.233209	0.551533
b0729_sucD	5172.19	4643.5	2774.81	2637.61	3902.75	3559.21	2232.19	2353.64	yes	1.32527	1.30464	1.24309	1.12065	1.31496	1.18187	4907.85	2706.21	-0.153944	0.165263	0.314374	0.551405
b3931_hslU	4483.14	4219.5	2578.42	2192.75	3186.37	3303.43	1959.31	1701.82	yes	1.40698	1.27731	1.31599	1.28847	1.34214	1.30223	4351.32	2385.58	-0.0435539	0.608219	0.70907	0.548244
b2599_pheA	728.26	801.609	423.258	411.239	344.678	447.827	213.407	214.124	yes	2.11287	1.79	1.98334	1.92056	1.95143	1.95195	764.934	417.248	0.000381852	0.997779	0.998528	0.54547
b2796_sdaC	10857.2	10656.7	6403.95	5298.35	8712.21	8344.81	5478.46	4944.58	yes	1.2462	1.27705	1.16893	1.07155	1.26162	1.12024	10756.9	5851.15	-0.171476	0.109489	0.252437	0.543941
b2388_glk	1825.36	1775.64	1010.26	942.365	1295.49	1201.07	854.953	765.272	yes	1.40901	1.47838	1.18165	1.23141	1.44369	1.20653	1800.5	976.31	-0.2589	0.0309049	0.144726	0.542245
b3965_trmA	1762.66	2060.98	1048.62	1022.48	1539.76	1374.82	1558.11	1491.42	yes	1.14477	1.49909	0.673006	0.685573	1.32193	0.67929	1911.82	1035.55	-0.960543	0.0683798	0.200909	0.541656
b0008_talB	28657.9	30070.6	15576.7	16182.1	10987.5	10803.3	9530.2	9302.21	yes	2.60823	2.78346	1.63445	1.7396	2.69585	1.68703	29364.3	15879.4	-0.676258	0.010103	0.108587	0.540772
b0726_sucA	2282.12	2353.52	1305.33	1195.42	3040.69	2969.81	1728.07	1747.58	yes	0.750528	0.792483	0.755371	0.684041	0.771505	0.719706	2317.82	1250.38	-0.100268	0.337174	0.481333	0.539462
b2504_yfgG	1302.5	1745.13	718.706	918.007	593.688	573.606	233.509	221.476	yes	2.19392	3.04238	3.07785	4.14495	2.61815	3.6114	1523.81	818.356	0.464012	0.282405	0.430896	0.537045
b1676_pykF	28953.3	27604.5	14768.7	15557.6	10234.9	9592.33	6284.1	6352.23	yes	2.82887	2.87777	2.35016	2.44915	2.85332	2.39966	28278.9	15163.1	-0.249812	0.0144858	0.112876	0.5362
b0356_frmA	2351.75	2229.57	1288.75	1165.68	1769.8	1749.01	1190.46	1193.48	yes	1.32883	1.27476	1.08256	0.976703	1.30179	1.02963	2290.66	1227.21	-0.338372	0.0445253	0.165261	0.535747
b2935_tktA	10651.3	10414.3	5353.25	5833.41	6378.53	6341.33	4330.8	4788.32	yes	1.66987	1.6423	1.23609	1.21826	1.65608	1.22717	10532.8	5593.33	-0.432435	0.00146195	0.0848588	0.531038
b0728_sucC	3885.08	3562.89	1972.06	1982.55	4385.04	3932.91	2390	2547.87	yes	0.885985	0.905918	0.825129	0.778118	0.895952	0.801623	3723.99	1977.3	-0.160497	0.0660781	0.198234	0.530964
b2669_stpA	14661.4	13475.6	8315.45	6608.09	6335.67	6349.29	2767.51	2334.14	yes	2.31411	2.12238	3.00466	2.83105	2.21824	2.91786	14068.5	7461.77	0.395495	0.0325131	0.145287	0.530389
b3942_katG	1437.15	1361.61	706.865	775.637	1119.79	1066.29	692.43	817.383	yes	1.28341	1.27696	1.02085	0.948928	1.28018	0.984887	1399.38	741.251	-0.378321	0.0146213	0.112876	0.5297
b2914_rpiA	8163.67	7690.97	4106.06	4187.98	4832.19	4990.49	2388.27	2557.35	yes	1.68944	1.54112	1.71926	1.63762	1.61528	1.67844	7927.32	4147.02	0.0553376	0.533351	0.653336	0.52313
b1854_pykA	4841.47	4609.7	2533.62	2392.85	2600.07	2312.73	1455.38	1351.03	yes	1.86205	1.99319	1.74087	1.77113	1.92762	1.756	4725.58	2463.23	-0.134526	0.125461	0.2728	0.521255
b1241_adhE	8321.77	7975.17	4181.17	4311.57	4546.04	4353.88	2760.88	2926.33	yes	1.83055	1.83174	1.51443	1.47337	1.83115	1.4939	8148.47	4246.37	-0.293662	0.00368794	0.0892923	0.521125
b4042_dgkA	1665.93	1782.14	845.567	944.343	1045.04	1089.73	863.294	948.51	yes	1.59414	1.63539	0.979465	0.995607	1.61476	0.987536	1724.04	894.955	-0.709416	0.00124467	0.0848588	0.519105
b0019_nhaA	861.396	979.872	521.59	433.429	951.824	1031.51	822.953	683.917	yes	0.904996	0.949939	0.633803	0.633744	0.927468	0.633774	920.634	477.509	-0.549329	0.00580349	0.096189	0.518674
b0477_gsk	1462.89	1683.06	811.265	814.518	1178.26	1285.52	994.497	1012.64	yes	1.24157	1.30925	0.815754	0.804351	1.27541	0.810053	1572.98	812.892	-0.654875	0.00539459	0.096189	0.516786
b3863_polA	1869.47	2039.53	975.122	1032.24	1132.15	1208.47	769.623	700.684	yes	1.65126	1.6877	1.26701	1.47319	1.66948	1.3701	1954.5	1003.68	-0.285119	0.10361	0.248801	0.513522
b2463_maeB	1658.95	1598.76	853.368	812.155	1113.71	1155.92	804.151	731.678	yes	1.48957	1.3831	1.0612	1.10999	1.43634	1.0856	1628.86	832.762	-0.403905	0.0267578	0.138448	0.511256
b3833_ubiE	4259.59	4250.68	2125.44	2220.68	3137.46	3177.81	2684.28	2492.21	yes	1.35765	1.33761	0.791811	0.891047	1.34763	0.841429	4255.13	2173.06	-0.679515	0.00985217	0.108587	0.510691
b2508_guaB	11249.9	10442.2	5438.97	5622.56	5943.34	5590.33	4581.01	4486.24	yes	1.89287	1.86791	1.18729	1.25329	1.88039	1.22029	10846.1	5530.77	-0.623806	0.00284477	0.0886651	0.509932
b0526_cysS	4560.01	4625.06	2289.9	2317.8	3265.2	3069.4	2186.02	2074.48	yes	1.39655	1.50683	1.04752	1.11729	1.45169	1.08241	4592.54	2303.85	-0.42349	0.0298304	0.143835	0.501651
b3847_pepQ	3645.83	3711.48	1856.69	1833.29	1522.17	1570.96	1140.86	1144.37	yes	2.39515	2.36256	1.62745	1.60201	2.37885	1.61473	3678.65	1844.99	-0.558975	0.000731065	0.0791078	0.50154
b2903_gcvP	914.012	954.666	458.798	476.762	946.821	949.986	819.398	842.228	yes	0.965349	1.00493	0.55992	0.566073	0.985138	0.562997	934.339	467.78	-0.807199	0.0022431	0.0873166	0.500653
b3409_feoB	1163.48	1130.01	597.91	543.277	1395.42	1497.9	747.94	755.07	yes	0.833785	0.754391	0.799409	0.719506	0.794088	0.759457	1146.74	570.594	-0.0643303	0.601266	0.702504	0.497577
b2765_queD	4472.17	4911.32	2035.94	2620.08	1471.07	1238.62	625.377	813.289	yes	3.04008	3.96515	3.25554	3.22158	3.50261	3.23856	4691.74	2328.01	-0.113079	0.625889	0.720258	0.496192
b3697_yidA	1712.27	1793	850.542	887.961	924.768	919.896	606.607	696.049	yes	1.85156	1.94913	1.40213	1.27571	1.90035	1.33892	1752.63	869.251	-0.50519	0.0196322	0.123979	0.495969
b3433_asd	1555.9	1543.96	774.952	762.177	1337.86	1373.41	1355.1	1291.82	yes	1.16298	1.12418	0.571878	0.590002	1.14358	0.58094	1549.93	768.564	-0.977097	0.00144473	0.0848588	0.49587
b3526_kdgK	1933.55	1980.28	994.957	944.715	1259.58	1250.32	647.006	601.447	yes	1.53507	1.58382	1.53778	1.57074	1.55945	1.55426	1956.91	969.836	-0.00480708	0.876288	0.914089	0.495595
b0006_yaaA	875.717	1008.24	456.814	476.284	539.991	593.332	315.837	336.786	yes	1.62172	1.69929	1.44636	1.41421	1.66051	1.43028	941.981	466.549	-0.215325	0.0316828	0.145287	0.495285
b2551_glyA	8160.1	7835.22	3921.13	3997.5	3960.9	3668.22	2310.75	2423.28	yes	2.06016	2.13597	1.69691	1.64963	2.09807	1.67327	7997.66	3959.32	-0.326392	0.0108798	0.108587	0.495059
b0014_dnaK	23288.3	22989.3	12131.1	10717.3	14132.9	13693.2	8089.6	6905.51	yes	1.64781	1.67888	1.4996	1.552	1.66334	1.5258	23138.8	11424.2	-0.124522	0.0457059	0.165615	0.493726
b3399_yrfG	1043.48	1097.93	484.723	572.352	1428.34	1271.04	1036.99	894.766	yes	0.730556	0.863809	0.467435	0.639667	0.797182	0.553551	1070.71	528.538	-0.526193	0.154681	0.304029	0.493634
b3005_exbD	2953.53	2955.81	1500.85	1395.02	5533.74	6276.79	2370.75	2295.86	yes	0.533732	0.470911	0.633069	0.607622	0.502321	0.620345	2954.67	1447.93	0.304461	0.0734785	0.206828	0.490049
b3932_hslV	4465.24	4213.82	2158.37	2093.35	2877.45	2947.09	1848.63	1718.68	yes	1.5518	1.42982	1.16755	1.218	1.49081	1.19278	4339.53	2125.86	-0.321776	0.0457047	0.165615	0.489883
b4322_uxuA	1097.82	1089.76	540.192	531.134	452.31	494.953	268.823	309.161	yes	2.42713	2.20175	2.00947	1.71799	2.31444	1.86373	1093.79	535.663	-0.312473	0.134238	0.282391	0.489732
b2029_gnd	16052.4	14602.9	7285.88	7650.21	10547.5	10443.3	5547.82	6042.22	yes	1.52192	1.3983	1.31329	1.26613	1.46011	1.28971	15327.6	7468.05	-0.179034	0.123421	0.270206	0.487228
b0126_can	7869.69	8866.56	3996.13	4129.3	4440.86	4446.4	2897.09	3083.55	yes	1.77211	1.9941	1.37936	1.33914	1.8831	1.35925	8368.13	4062.72	-0.470302	0.0433724	0.16326	0.485499
b0903_pflB	9011.44	8525.68	4015.1	4476.07	5046.03	4972.11	3109.02	3329.77	yes	1.78585	1.7147	1.29144	1.34426	1.75028	1.31785	8768.56	4245.58	-0.4094	0.0103352	0.108587	0.484183
b0720_gltA	2582.18	2637.39	1243.07	1282.78	1129.53	1266.65	661.59	664.906	yes	2.28606	2.08219	1.87891	1.92927	2.18412	1.90409	2609.79	1262.93	-0.197952	0.116529	0.263427	0.48392
b0839_dacC	1754.19	1719.71	864.12	813.41	1040.27	930.384	586.485	728.708	yes	1.68628	1.84839	1.47339	1.11624	1.76733	1.29481	1736.95	838.765	-0.448833	0.137578	0.283881	0.482896
b3052_rfaE	1981.9	1950.33	889.578	1007.79	1875.62	1996.82	1308.19	1288.79	yes	1.05667	0.976717	0.680009	0.781965	1.01669	0.730987	1966.12	948.685	-0.475965	0.0477604	0.168939	0.482518
b0026_ileS	9286.15	9454.32	4349.62	4674.47	7442	7325.43	6018.54	6352.79	yes	1.2478	1.29062	0.722703	0.735813	1.26921	0.729258	9370.23	4512.04	-0.799429	0.00171483	0.0873166	0.481529
b0473_htpG	12144	11729.4	6186.11	5125.19	7066.29	6806.69	4267.54	3651.34	yes	1.71858	1.72321	1.44957	1.40365	1.7209	1.42661	11936.7	5655.65	-0.270573	0.00609382	0.096189	0.473803
b2114_metG	4257.63	4351.91	2025.1	2003.37	2664.95	2878.54	2395.63	2692.09	yes	1.59764	1.51185	0.845328	0.74417	1.55474	0.794749	4304.77	2014.23	-0.968106	0.00752923	0.0998821	0.467908
b3401_hslO	5351.42	5259.99	2435.91	2480.77	2753.62	2511.68	1385.2	1302.46	yes	1.94341	2.09421	1.75853	1.90468	2.01881	1.8316	5305.7	2458.34	-0.140397	0.216537	0.364935	0.463339
b3870_glnA	3718.2	3592.84	1795.85	1590.1	1606.53	1631.19	1300.33	1343.21	yes	2.31442	2.20259	1.38107	1.18381	2.25851	1.28244	3655.52	1692.98	-0.816479	0.0132255	0.110513	0.463129
b1380_ldhA	818.794	805.171	405.766	344.479	467.907	437.218	345.608	280.846	yes	1.7499	1.84158	1.17406	1.22658	1.79574	1.20032	811.982	375.123	-0.58116	0.00777883	0.0998821	0.461984
b1914_uvrY	1502.56	1548.12	703.61	693.817	3193.1	3286.31	2079.53	2260.35	yes	0.470564	0.471082	0.338351	0.306952	0.470823	0.322651	1525.34	698.713	-0.54521	0.0110438	0.108587	0.45807
b0767_pgl	1725.85	1653.32	758.922	785.156	757.291	792.023	443.03	449.931	yes	2.27897	2.08746	1.71303	1.74506	2.18322	1.72904	1689.58	772.039	-0.336483	0.0427852	0.162147	0.456941
b0238_gpt	8787.18	9171.6	3963.37	4204.9	3392.22	3096.9	2544.74	2772.18	yes	2.59039	2.96154	1.55747	1.51682	2.77597	1.53715	8979.39	4084.14	-0.852735	0.0219641	0.132321	0.454835
b4054_tyrB	990.147	948.227	422.475	453.604	794.208	750.776	383.397	334.226	yes	1.24671	1.263	1.10193	1.35718	1.25485	1.22955	969.187	438.04	-0.029386	0.861452	0.90393	0.451966
b2779_eno	55119.8	53236.6	23695.6	25184.7	29928.6	29423.4	18601.3	18576.1	yes	1.84171	1.80933	1.27387	1.35576	1.82552	1.31481	54178.2	24440.1	-0.473448	0.00735102	0.0994256	0.451107
b2094_gatA	4694.73	4626.14	2078.16	2060.23	5123.6	5444.71	1578.32	1566.92	yes	0.916294	0.849658	1.31669	1.31483	0.882976	1.31576	4660.43	2069.2	0.575453	0.00587896	0.096189	0.443993
b2936_loiP	945.719	1018.02	448.457	422.628	664.635	739.008	413.486	400.798	yes	1.42291	1.37755	1.08458	1.05447	1.40023	1.06952	981.868	435.543	-0.388699	0.00670916	0.0968055	0.443586
b2597_raiA	6165.62	5867.86	2622.65	2626.23	2340.18	2463.86	965.947	994.699	yes	2.63468	2.38157	2.7151	2.64022	2.50812	2.67766	6016.74	2624.44	0.094366	0.327619	0.47234	0.436189
b1062_pyrC	3161.58	3137.02	1357.51	1389.33	1378.26	1301.4	978.125	931.01	yes	2.29389	2.41049	1.38787	1.49228	2.35219	1.44008	3149.3	1373.42	-0.707861	0.00728162	0.0993287	0.436103
b2780_pyrG	20428.8	20062.2	8374.31	9238.38	16478	16058.4	13247.6	12754.6	yes	1.23976	1.24933	0.632139	0.724316	1.24454	0.678228	20245.5	8806.34	-0.875776	0.00662804	0.0968055	0.434978
b0970_yccA	5462.15	5706.35	2435.76	2414.76	2958.11	2972.57	1172.68	1224.16	yes	1.8465	1.91967	2.07708	1.97259	1.88309	2.02484	5584.25	2425.26	0.104704	0.156327	0.305757	0.434304
b3363_ppiA	3069.42	3213.03	1273.69	1453.17	1904.67	1877.33	786.557	861.999	yes	1.61152	1.71148	1.61932	1.68581	1.6615	1.65256	3141.22	1363.43	-0.00778405	0.895264	0.930236	0.434043
b0411_tsx	15612.7	15318.6	6777.43	6644.8	6075.53	6213.49	2871.6	2568.77	yes	2.56977	2.46538	2.36016	2.58676	2.51758	2.47346	15465.7	6711.12	-0.0255056	0.75739	0.826809	0.433936
b2093_gatB	6495.33	6024.75	2754.45	2663.35	5599.42	5095.48	1655.91	1342.84	yes	1.16	1.18237	1.66341	1.98336	1.17119	1.82339	6260.04	2708.9	0.638648	0.0554786	0.179602	0.432728
b3616_tdh	4432.2	4541.23	1921.78	1916.68	4387.25	4321.12	2327.47	2250.83	yes	1.01025	1.05094	0.825694	0.851547	1.03059	0.83862	4486.72	1919.23	-0.297383	0.0154034	0.115358	0.427759
b1252_tonB	1541.62	1757.13	697.411	705.329	2176.01	2169.92	1114.29	1172.12	yes	0.708458	0.809768	0.62588	0.601756	0.759113	0.613818	1649.37	701.37	-0.306505	0.108022	0.251684	0.425234
b2095_gatZ	7052.1	6740.41	2843.11	3010.85	6344.52	6430.42	2051.4	2216.95	yes	1.11153	1.04821	1.38594	1.35811	1.07987	1.37202	6896.25	2926.98	0.345449	0.0137246	0.110986	0.42443
b1814_sdaA	4236.67	4630.26	1931.99	1804.3	2913.89	2731.97	1469.39	1416.25	yes	1.45396	1.69485	1.31483	1.274	1.5744	1.29441	4433.47	1868.15	-0.282506	0.148969	0.297153	0.421374
b2143_cdd	1557.19	1585.82	676.531	645.556	855.014	862.422	589.251	569.196	yes	1.82124	1.8388	1.14812	1.13415	1.83002	1.14114	1571.51	661.043	-0.681391	0.000265092	0.0683359	0.420643
b4207_fklB	9420.94	9650.56	3818.28	4074.73	2839.26	2726.19	1512.32	1527.53	yes	3.3181	3.53994	2.52479	2.66752	3.42902	2.59616	9535.75	3946.51	-0.40142	0.0241731	0.136809	0.413864
b3006_exbB	8811.19	9451.59	3819.54	3675.19	6193.54	6704.47	2494.51	2576.77	yes	1.42264	1.40974	1.53118	1.42628	1.41619	1.47873	9131.39	3747.36	0.0623375	0.35828	0.500421	0.410383
b4381_deoC	3279.34	3221.77	1315.05	1316	1184.66	1211.65	550.59	507.429	yes	2.76818	2.65899	2.38843	2.59346	2.71358	2.49095	3250.55	1315.52	-0.123503	0.195307	0.347398	0.404707
b0154_hemL	7918.87	7630.52	3144.28	3100.86	6179.64	6352.06	3288.07	3324.65	yes	1.28145	1.20127	0.956269	0.932687	1.24136	0.944478	7774.69	3122.57	-0.394327	0.0192426	0.123979	0.401633
b2777_queE	1721.39	2045	730.114	780.833	1183.77	1398.76	740.908	696.067	yes	1.45416	1.46201	0.98543	1.12178	1.45809	1.0536	1883.2	755.473	-0.468743	0.0273384	0.138448	0.401166
b2937_speB	2895	2572.53	1066.28	1115.99	1419.35	1387.67	589.277	642.841	yes	2.03966	1.85384	1.80946	1.73603	1.94675	1.77275	2733.76	1091.13	-0.135079	0.223676	0.370704	0.399133
b1623_add	3878.14	3706.31	1426.13	1581.13	1384.49	1393.08	692.358	776.951	yes	2.80113	2.66052	2.05981	2.03504	2.73083	2.04743	3792.23	1503.63	-0.415527	0.0107361	0.108587	0.396502
b3498_prlC	1874.92	1864.77	737.35	719.279	896.273	966.568	531.301	528.36	yes	2.09191	1.92926	1.38782	1.36134	2.01058	1.37458	1869.84	728.315	-0.548624	0.0163713	0.118766	0.389506
b3337_bfd	1012.91	1226.03	463.903	387.873	547.243	604.185	145.21	117.422	yes	1.85094	2.02923	3.19469	3.30325	1.94009	3.24897	1119.47	425.888	0.743863	0.00629837	0.0968055	0.380436
b3925_glpX	969.536	994.256	393.546	352.687	515.762	554.804	361.769	349.428	yes	1.87981	1.79208	1.08784	1.00933	1.83595	1.04858	981.896	373.117	-0.808085	0.00554279	0.096189	0.379996
b0759_galE	1341.35	1272.13	494.496	496.028	558.029	556.568	273.787	382.746	yes	2.40372	2.28566	1.80614	1.29597	2.34469	1.55105	1306.74	495.262	-0.596151	0.0937764	0.232764	0.379007
b3408_feoA	2103.64	2071.01	806.968	767.134	914.798	1145.81	548.52	358.666	yes	2.29956	1.80747	1.47117	2.13886	2.05351	1.80502	2087.32	787.051	-0.186084	0.609875	0.709446	0.377063
b1101_ptsG	11500.5	11116.6	4340.97	4151.26	11382.2	11191.5	4523.52	4436.65	yes	1.01039	0.993307	0.959643	0.935674	1.00185	0.947659	11308.6	4246.11	-0.0802268	0.0664856	0.19871	0.375478
b3770_ilvE	1324.65	1653.97	568.782	517.742	1178.74	1173.2	558.202	619.034	yes	1.12379	1.40979	1.01895	0.836371	1.26679	0.927663	1489.31	543.262	-0.449504	0.183657	0.334227	0.364774
b0945_pyrD	2039.4	2061.64	726.431	768.831	1026.73	1069.07	576.497	569.437	yes	1.98631	1.92843	1.26008	1.35016	1.95737	1.30512	2050.52	747.631	-0.584737	0.00666976	0.0968055	0.364606
b2925_fbaA	40591.1	36635.4	13126.9	14998.9	21281.8	19695.3	7437.33	8162.43	yes	1.90731	1.86011	1.76501	1.83755	1.88371	1.80128	38613.2	14062.9	-0.0645561	0.197095	0.348354	0.364199
b0237_pepD	6336.49	6082.22	2203.11	2255.22	3260.32	3356.99	1310.93	1375.27	yes	1.94352	1.81181	1.68057	1.63984	1.87766	1.66021	6209.35	2229.17	-0.177575	0.0874979	0.224901	0.359001
b3553_ghrB	1479.99	1454.73	564.546	486.227	853.201	704.007	433.211	479.751	yes	1.73464	2.06635	1.30317	1.0135	1.90049	1.15833	1467.36	525.387	-0.714326	0.0778828	0.211396	0.358049
b4142_groS	52298.1	45840.4	18808.3	16129.5	23823.8	22153.7	10265.4	8133.07	yes	2.1952	2.0692	1.8322	1.9832	2.1322	1.9077	49069.3	17468.9	-0.16051	0.149869	0.297454	0.356004
b4025_pgi	8352.69	7901.63	2819.3	2831	4030.37	3840.28	1630.32	1758.43	yes	2.07244	2.05757	1.7293	1.60996	2.065	1.66963	8127.16	2825.15	-0.306615	0.0223546	0.133115	0.347619
b2096_gatY	13188.5	12836.8	4477.77	4557.39	9343.71	9594.83	3333.9	3389.63	yes	1.41149	1.33788	1.34311	1.34451	1.37469	1.34381	13012.7	4517.58	-0.0327758	0.489827	0.617507	0.347168
b2955_yggW	1528.8	1753.99	555.58	557.12	1533.66	1626.38	1255.59	1343.51	yes	0.996828	1.07846	0.442487	0.414675	1.03764	0.428581	1641.39	556.35	-1.27567	0.00497488	0.0956615	0.33895
b0337_codA	1638.41	1710.13	604.22	528.05	1240.97	1194.84	571.54	476.388	yes	1.32026	1.43126	1.05718	1.10845	1.37576	1.08281	1674.27	566.135	-0.345449	0.0408977	0.161167	0.338139
b0928_aspC	5144.22	5142.53	1626.57	1830.89	2292.92	2333.27	1594.91	1642.38	yes	2.24353	2.20401	1.01985	1.11478	2.22377	1.06732	5143.38	1728.73	-1.05902	0.00197057	0.0873166	0.336108
b0104_guaC	2364.33	2163.79	791.586	701.189	2332.36	2156.43	2158.51	2124.29	yes	1.01371	1.00342	0.366728	0.330082	1.00856	0.348405	2264.06	746.388	-1.53346	0.000830121	0.0791078	0.329667
b4143_groL	39085.7	35231.9	13520.3	10525.8	26611.8	25052.4	11271.1	9620.44	yes	1.46874	1.40633	1.19956	1.09411	1.43753	1.14683	37158.8	12023.1	-0.32594	0.0416592	0.161772	0.323559
b0171_pyrH	7871.75	7081.31	2450.86	2356.16	10703.3	9560.47	6354.21	6803.38	yes	0.735451	0.740686	0.385706	0.346322	0.738069	0.366014	7476.53	2403.51	-1.01185	0.00283874	0.0886651	0.321474
b2518_ndk	5865.89	5397.54	1719.57	1883.69	2419.67	2626.43	1261.77	1302.35	yes	2.42426	2.05508	1.36283	1.44637	2.23967	1.4046	5631.72	1801.63	-0.673127	0.047717	0.168939	0.319908
b3919_tpiA	9974.62	9795.37	3174.28	3135.64	4607.4	4725.58	1911.09	1831.44	yes	2.16491	2.07284	1.66098	1.71212	2.11888	1.68655	9885	3154.96	-0.329222	0.0145154	0.112876	0.319167
b2393_nupC	5154.69	5175.98	1730.79	1490.41	3566.35	3504.38	1220.05	1171.92	yes	1.44537	1.47701	1.41863	1.27177	1.46119	1.3452	5165.34	1610.6	-0.119321	0.262533	0.411999	0.311809
b1779_gapA	107942	106815	32214.9	33671.5	43133.9	42931.3	15792.7	16834.6	yes	2.50249	2.48806	2.03986	2.00013	2.49527	2.02	107379	32943.2	-0.304845	0.00197115	0.0873166	0.306795
b0459_maa	2254.81	2375.08	711.067	665.528	1098.41	1215.65	487.323	580.726	yes	2.0528	1.95375	1.45913	1.14603	2.00327	1.30258	2314.94	688.298	-0.620991	0.0507673	0.174247	0.297328
b3528_dctA	1639.37	1550.95	508.101	396.689	2299.02	2208.98	962.57	881.933	yes	0.713075	0.702114	0.527859	0.449795	0.707594	0.488827	1595.16	452.395	-0.533598	0.0309613	0.144726	0.283604
b2497_uraA	1582.4	1350	410.052	416.183	1376.21	1320.32	534.127	537.565	yes	1.14983	1.02248	0.767706	0.7742	1.08615	0.770953	1466.2	413.117	-0.494515	0.0385636	0.15822	0.281761
b2091_gatD	3771.51	3736.41	1005.96	1092.44	2155.03	2047.01	500.948	505.894	yes	1.7501	1.82531	2.00811	2.15943	1.7877	2.08377	3753.96	1049.2	0.221087	0.0726724	0.205283	0.279491
b1705_ydiE	1366.67	1683.02	387.302	446.693	631.583	493.568	245.799	51.1098	yes	2.16387	3.40991	1.57569	8.73986	2.78689	5.15777	1524.84	416.998	0.888093	0.581276	0.689429	0.273469
b3908_sodA	53630	56874.2	15000.3	15196.2	18215	17388.2	5733.89	5699.28	yes	2.94428	3.27084	2.61608	2.66634	3.10756	2.64121	55252.1	15098.3	-0.234583	0.105924	0.249504	0.273261
b1818_manY	14122.8	12393.7	3602.44	3621.92	10888	9723.68	2969.47	3205.69	yes	1.29709	1.27459	1.21316	1.12984	1.28584	1.1715	13258.2	3612.18	-0.134355	0.117794	0.263897	0.272448
b0032_carA	16926	15556.7	4212.74	4371.04	15556.4	14633.9	5144.45	5258.13	yes	1.08804	1.06306	0.818889	0.831291	1.07555	0.82509	16241.4	4291.89	-0.382449	0.00308609	0.0886651	0.264257
b2926_pgk	43836.3	40888.3	10395.5	11945.7	21285.8	20478.7	8226.41	9220.15	yes	2.05942	1.99662	1.26367	1.2956	2.02802	1.27964	42362.3	11170.6	-0.664337	0.00220789	0.0873166	0.263691
b3617_kbl	6090.66	5826.02	1522.35	1594.35	4350.1	4172.41	2511.46	2358.31	yes	1.40012	1.39632	0.606161	0.676057	1.39822	0.641109	5958.34	1558.35	-1.12495	0.00213018	0.0873166	0.261541
b0004_thrC	6261.72	6777.77	1826.31	1583.61	5483.73	5715.48	1897.64	1784.2	yes	1.14187	1.18586	0.96241	0.887573	1.16387	0.924992	6519.75	1704.96	-0.331415	0.0314662	0.145145	0.261506
b1819_manZ	12278.7	11100.4	2864.03	3183.97	10387.1	9388.13	3295.78	3727.9	yes	1.18211	1.18238	0.868997	0.854092	1.18225	0.861544	11689.6	3024	-0.456535	0.000539727	0.0783095	0.258692
b0033_carB	21575.1	19231.2	4950.43	4825.09	16473.4	14748.1	4695.17	4545.13	yes	1.30969	1.30398	1.05437	1.0616	1.30684	1.05798	20403.2	4887.76	-0.304768	0.000342536	0.0683359	0.239559
b0003_thrB	2946.23	3409.78	829.066	689.068	5292.46	5800.49	1995.48	1724.92	yes	0.556684	0.587843	0.415473	0.399479	0.572263	0.407476	3178	759.067	-0.489965	0.0111058	0.108587	0.23885
b1817_manX	12684.2	11860.8	2915.05	2940.96	11480.2	10961.6	3194.78	3166.71	yes	1.10488	1.08203	0.91244	0.928711	1.09346	0.920576	12272.5	2928	-0.248291	0.00651766	0.0968055	0.238582
b0002_thrA	5741.64	6073.59	1406.25	1250.01	5722.01	6074.96	2306.98	2053.19	yes	1.00343	0.999773	0.609562	0.608811	1.0016	0.609186	5907.61	1328.13	-0.717354	2.26434e-05	0.0361388	0.224816
b4239_treC	2980.12	3334.9	664.311	553.791	1944.91	2203.95	448.85	412.829	yes	1.53227	1.51315	1.48003	1.34145	1.52271	1.41074	3157.51	609.051	-0.110188	0.250558	0.399696	0.192889
b0150_fhuA	4019.31	4161.97	676.087	728.883	4859.21	5117.87	908.536	995.594	yes	0.827153	0.813223	0.74415	0.732109	0.820188	0.738129	4090.64	702.485	-0.152081	0.0123542	0.110513	0.17173
b4139_aspA	3874.66	3731.95	551.625	501.904	5454.77	5190.17	1474.59	1413.58	yes	0.710325	0.719043	0.374087	0.35506	0.714684	0.364573	3803.3	526.764	-0.971096	0.000892193	0.0791078	0.138502
b1452_yncE	9893.28	9966.97	1148.49	1097.55	4261.37	4439.93	802.11	723.815	yes	2.32162	2.24485	1.43183	1.51633	2.28324	1.47408	9930.13	1123.02	-0.631263	0.00494028	0.0956615	0.113092
b4240_treB	5698.44	6165.76	732.655	552.315	4156.4	4486.63	726.818	639.484	yes	1.371	1.37425	1.00803	0.863688	1.37263	0.935859	5932.1	642.485	-0.552575	0.0262473	0.138448	0.108307
b4244_pyrI	7694.63	6821.45	443.046	416.591	3107.72	3143.31	306.451	247.805	yes	2.47598	2.17015	1.44573	1.68112	2.32306	1.56343	7258.04	429.818	-0.571315	0.0588845	0.186098	0.0592196
b4245_pyrB	8046.55	7267.14	396.414	384.555	2671.44	2517.44	189.076	157.261	yes	3.01207	2.88672	2.09659	2.44533	2.9494	2.27096	7656.84	390.484	-0.37712	0.0671639	0.19958	0.0509981
