# Supplementary material for: Assembly and functionality of the ribosome with tethered subunits
Source: Nat Commun. 2019 Feb 25;10:930. doi: 10.1038/s41467-019-08892-w (PMC6389949; doi:10.1038/s41467-019-08892-w)
Supplement: Supplementary file 5 — Supplementary Data 2 [file 41467_2019_8892_MOESM5_ESM.xlsx]

## Sheet: RNA-seq master file
	tpm_avg_WT	tpm_avg_RIBOT	log2FC	qval	tpm_WTrep1	tpm_WTrep2	tpm_RIBOTrep1	tpm_RIBOTrep2
b4291_fecA	269.727	19.8528	-3.76409	0.000383125	265.505	273.949	20.8064	18.8992
b3471_yhhQ	13.5213	176.362	3.70523	0.000383125	13.6487	13.3939	177.626	175.097
b3417_malP	53.0372	6.00039	-3.14388	0.000383125	53.4637	52.6107	5.96107	6.03971
b1452_yncE	171.821	31.7227	-2.43732	0.000383125	170.448	173.195	32.9259	30.5195
b0150_fhuA	189.179	36.795	-2.36217	0.000383125	187.75	190.609	36.4858	37.1041
b3418_malT	144.32	36.072	-2.00032	0.000383125	143.113	145.526	37.0365	35.1075
b3162_deaD	419.568	1560.53	1.89505	0.000383125	423.721	415.416	1612.21	1508.85
b4289_fecC	147.801	14.8413	-3.31597	0.00043876	149.778	145.825	15.6423	14.0402
b4036_lamB	81.2895	5.0638	-4.00478	0.000441733	84.6159	77.9632	5.36999	4.75762
b2095_gatZ	263.261	88.2499	-1.57683	0.000441733	267.196	259.326	86.5003	89.9995
b1779_gapA	1719.1	643.709	-1.41717	0.000441733	1754.78	1683.42	641.603	645.815
b2096_gatY	436.536	153.117	-1.51147	0.000462332	441.978	431.094	154.199	152.035
b4034_malE	117.975	2.74897	-5.42345	0.000508089	116.923	119.027	3.12337	2.37456
b4367_fhuF	172.692	25.1967	-2.7769	0.000508089	170.549	174.836	27.0862	23.3073
b4111_proP	98.0611	248.472	1.34133	0.000508089	96.8291	99.2931	246.214	250.731
b4288_fecD	122.041	15.5466	-2.97269	0.000615533	113.861	130.222	16.1776	14.9157
b1817_manX	443.444	124.986	-1.82698	0.000615533	460.194	426.694	129.611	120.362
b2155_cirA	105.337	6.50684	-4.01691	0.000644248	100.122	110.552	7.31718	5.69649
b0584_fepA	30.3205	3.23623	-3.22791	0.000644248	28.0192	32.6217	3.05159	3.42086
b4033_malF	28.3673	3.33956	-3.0865	0.000644248	29.1119	27.6227	3.57028	3.10883
b0805_fiu	34.1943	4.07261	-3.06973	0.000644248	33.362	35.0266	4.45244	3.69277
b4239_treC	89.545	20.3366	-2.13853	0.000644248	86.7524	92.3375	21.6694	19.0039
b2091_gatD	87.2118	21.4581	-2.023	0.000644248	90.6918	83.7319	22.2193	20.6968
b4685_yrbN	1961.8	7861.51	2.00263	0.000644248	1909.71	2013.9	8232.06	7490.96
b0153_fhuB	51.437	13.3306	-1.94806	0.000644248	49.9092	52.9647	14.0739	12.5873
b2094_gatA	233.697	69.7873	-1.7436	0.000644248	232.745	234.649	73.4269	66.1477
b3908_sodA	813.677	259.109	-1.6509	0.000644248	849.265	778.089	266.423	251.794
b0032_carA	617.791	208.322	-1.5683	0.000644248	646.328	589.254	212.239	204.405
b4314_fimA	94.5812	277.436	1.55253	0.000644248	96.6064	92.556	285.416	269.456
b2393_nupC	138.45	47.2031	-1.55241	0.000644248	143.184	133.716	49.1656	45.2406
b3006_exbB	290.915	113.709	-1.35525	0.000644248	286.884	294.946	115.738	111.681
b1101_ptsG	451.819	176.79	-1.35371	0.000644248	463.522	440.117	183.411	170.17
b0237_pepD	144.564	57.8036	-1.32247	0.000644248	146.703	142.424	57.0364	58.5709
b1095_fabF	416.499	1030.24	1.30659	0.000644248	419.864	413.134	1072.24	988.228
b3919_tpiA	219.268	89.3914	-1.29449	0.000644248	223.072	215.464	91.3034	87.4794
b1634_dtpA	91.4546	200.042	1.12917	0.000644248	93.1902	89.7189	202.928	197.155
b3163_nlpI	586.569	1240.78	1.08087	0.000644248	569.024	604.113	1247.36	1234.19
b4139_aspA	221.074	59.4372	-1.89509	0.000688569	232.711	209.436	61.8743	57.0001
b0595_entB	55.5289	3.77384	-3.87913	0.00068896	58.36	52.6978	4.00325	3.54444
b3184_yhbE	121.406	247.113	1.02534	0.000705006	119.991	122.82	249.492	244.734
b4287_fecE	95.2668	11.4526	-3.0563	0.000743287	90.9136	99.6199	12.6261	10.2791
b0004_thrC	227.345	72.5219	-1.64839	0.000743287	226.292	228.398	77.0712	67.9727
b0154_hemL	280.757	147.283	-0.930734	0.000743287	282.741	278.773	149.099	145.466
b4245_pyrB	119.659	9.16387	-3.70682	0.000752245	125.634	113.683	10.3564	7.97134
b3005_exbD	303.931	119.772	-1.34345	0.000798075	296.488	311.374	122.818	116.727
b4025_pgi	154.517	66.1988	-1.22289	0.000806263	161.584	147.449	65.3797	67.0179
b4663_azuC	312.243	2391.7	2.93729	0.000847662	282.869	341.618	2446.2	2337.19
b4352_yjiA	55.5728	17.3297	-1.68113	0.000847662	56.0316	55.114	17.1531	17.5064
b0970_yccA	141.875	57.4852	-1.30336	0.000868532	144.009	139.742	57.7156	57.2548
b1245_oppC	90.6455	181.278	0.999898	0.000888303	89.9938	91.2971	179.016	183.541
b4035_malK	68.795	2.13441	-5.0104	0.000888968	65.772	71.8181	2.56155	1.70727
b0151_fhuC	57.5566	12.9188	-2.15551	0.000888968	57.032	58.0811	12.366	13.4717
b3183_obgE	127.718	252.883	0.985507	0.000888968	129.293	126.143	260.267	245.498
b0596_entA	61.9896	6.73443	-3.2024	0.000980202	59.2163	64.7629	7.54763	5.92123
b1818_manY	426.67	126.388	-1.75526	0.000980202	459.271	394.068	125.79	126.986
b2914_rpiA	227.443	114.364	-0.991872	0.000980202	231.911	222.974	114.833	113.894
b1247_oppF	118.887	224.172	0.915023	0.000980202	116.781	120.992	220.377	227.968
b1243_oppA	175.757	311.931	0.827639	0.000980202	171.674	179.841	308.197	315.664
b2497_uraA	59.0652	23.4583	-1.33221	0.00105464	61.0143	57.1161	23.8282	23.0884
b2832_ygdQ	41.5685	105.242	1.34015	0.00106026	42.1572	40.9798	109.064	101.421
b2029_gnd	441.162	241.105	-0.871649	0.00106026	455.773	426.551	237.391	244.818
b1819_manZ	423.322	146.255	-1.53327	0.00111267	450.894	395.75	142.692	149.817
b1874_cutC	36.3971	91.3551	1.32766	0.00111267	37.7021	35.0921	90.891	91.8193
b1089_rpmF	5497.41	9636.73	0.809791	0.00111267	5631.73	5363.1	9844.6	9428.86
b1090_plsX	570.667	968.319	0.762834	0.00111267	573.755	567.578	992.318	944.319
b0585_fes	22.9177	2.40105	-3.25472	0.00113696	21.0331	24.8023	2.5942	2.2079
b4240_treB	191.07	31.0083	-2.62338	0.00114519	188.15	193.99	34.6576	27.3589
b2211_yojI	54.9598	22.3555	-1.29775	0.00114519	53.2469	56.6728	23.321	21.39
b1246_oppD	127.325	231.042	0.859636	0.00114519	129.309	125.341	236.3	225.783
b0015_dnaJ	204.016	112.829	-0.854547	0.00114519	203.715	204.317	115.706	109.952
b0152_fhuD	44.9523	11.7637	-1.93405	0.00118795	47.3282	42.5764	11.8027	11.7247
b0726_sucA	121.144	69.556	-0.800478	0.0011955	124.656	117.632	70.6544	68.4577
b2926_pgk	917.231	380.673	-1.26873	0.00122255	959.922	874.539	364.814	396.531
b0589_fepG	30.1082	5.25698	-2.51785	0.00125959	28.873	31.3434	5.71461	4.79935
b4037_malM	51.5899	12.1553	-2.0855	0.00125959	56.0562	47.1235	12.8194	11.4913
b0033_carB	628.266	184.573	-1.76719	0.00125959	675.052	581.481	192.756	176.39
b0590_fepD	32.8212	5.72375	-2.5196	0.00128148	30.247	35.3954	5.78855	5.65895
b1780_yeaD	41.5071	9.79341	-2.08347	0.00128148	44.7124	38.3017	10.0681	9.5187
b1018_efeO	45.1713	14.0471	-1.68513	0.00128148	44.8504	45.4921	12.8668	15.2275
b2925_fbaA	888.68	338.265	-1.39351	0.00128148	945.57	831.79	329.128	347.401
b0411_tsx	277.557	123.229	-1.17144	0.00128148	282.782	272.333	130.317	116.142
b1244_oppB	60.5857	129.686	1.09798	0.00128148	57.4581	63.7132	125.963	133.409
b3409_feoB	58.8511	30.5442	-0.946173	0.00128148	58.6431	59.0591	31.6848	29.4036
b3178_ftsH	450.175	782.663	0.797904	0.00128148	454.029	446.322	810.898	754.427
b4172_hfq	838.085	1358.52	0.696871	0.00128148	841.949	834.222	1389.33	1327.72
b1147_ymfL	594.247	1034.23	0.799427	0.00134365	619.121	569.373	1033.55	1034.92
b1274_topA	88.4058	141.753	0.681165	0.00134365	90.0114	86.8002	140.271	143.235
b3472_dcrB	193.527	341.617	0.819845	0.00134684	192.779	194.275	351.833	331.402
b0588_fepC	27.1281	4.50763	-2.58935	0.00136668	27.4454	26.8108	4.39979	4.61547
b4244_pyrI	160.942	17.1687	-3.22869	0.00138878	164.968	156.917	19.9606	14.3768
b4366_bglJ	33.7722	5.96076	-2.50227	0.0014232	31.4589	36.0855	6.59783	5.32369
b4293_fecI	65.673	19.3457	-1.76329	0.0014232	65.1518	66.1943	19.5716	19.1198
b4290_fecB	172.352	21.8158	-2.98191	0.00144835	174.062	170.641	25.2968	18.3349
b2573_rpoE	269.254	427.888	0.668265	0.00146268	269.523	268.986	428.678	427.099
b1206_dauA	33.1273	59.9752	0.856347	0.00147872	33.5901	32.6644	60.0278	59.9226
b0607_uspG	46.4069	127.463	1.45767	0.00162517	49.1576	43.6561	126.298	128.629
b2081_yegQ	58.7459	102.9	0.80868	0.00162517	58.11	59.3818	105.928	99.8717
b0755_gpmA	406.263	256.382	-0.664117	0.00162517	413.283	399.243	260.924	251.841
b0651_rihA	27.2382	4.5828	-2.57133	0.00165535	27.1334	27.343	3.98191	5.18369
b0586_entF	28.7366	3.96745	-2.85661	0.00166828	27.7323	29.7409	4.58174	3.35315
b0797_rhlE	30.1842	56.4434	0.903014	0.00166828	29.9148	30.4535	56.3587	56.5281
b0565_ompT	359.681	214.057	-0.748721	0.00166828	372.715	346.648	217.583	210.532
b0591_entS	31.1535	4.37784	-2.8311	0.00170813	28.4224	33.8846	4.95218	3.80351
b3260_dusB	385.143	577.998	0.585672	0.00180388	384.242	386.043	590.977	565.02
b0124_gcd	10.6675	23.4468	1.13618	0.00184604	11.1342	10.2007	23.0211	23.8725
b2937_speB	66.9934	31.0109	-1.11125	0.00185619	69.6942	64.2926	30.628	31.3937
b1088_yceD	2642.77	4580.81	0.793555	0.00196483	2591.39	2694.15	4782.4	4379.23
b3363_ppiA	92.7576	40.7086	-1.18813	0.00200246	96.8563	88.6589	39.3851	42.032
b1211_prfA	55.5052	99.2274	0.838117	0.00200246	56.342	54.6683	101.854	96.6012
b4129_lysU	150.563	85.5744	-0.815113	0.00200246	155.654	145.471	88.4505	82.6984
b1667_ydhR	110.954	220.061	0.987947	0.00203991	109.177	112.73	221.007	219.115
b2779_eno	1276.13	794.999	-0.682749	0.00203991	1326.45	1225.8	807.756	782.241
b1446_ydcY	190.322	377.827	0.98928	0.00216088	187.935	192.71	390.257	365.397
b3616_tdh	196.382	102.98	-0.931293	0.00216088	205.29	187.474	106.723	99.2382
b1252_tonB	96.4732	50.6043	-0.930869	0.00216088	99.3125	93.6339	50.4971	50.7115
b1656_sodB	366.503	698.527	0.93049	0.00216088	387.276	345.73	687.439	709.616
b1019_efeB	29.907	12.0072	-1.31658	0.00222362	28.4805	31.3334	12.3073	11.7071
b1913_uvrC	71.2982	43.7414	-0.704867	0.00224751	70.5039	72.0926	44.3121	43.1707
b0002_thrA	226.63	83.5522	-1.43959	0.00226163	224.051	229.21	90.9757	76.1288
b0903_pflB	207.936	133.319	-0.641265	0.00227192	215.746	200.126	131.268	135.369
b3097_yqjC	59.8273	123.621	1.04705	0.00230902	59.5819	60.0727	122.831	124.412
b1629_rsxC	36.0078	58.0947	0.690097	0.00231158	35.8154	36.2002	59.3679	56.8214
b3256_accC	502.683	333.146	-0.593493	0.00231158	515.092	490.273	341.337	324.955
b2518_ndk	134.124	66.9024	-1.00343	0.00235031	131.635	136.613	68.7855	65.0194
b1269_rluB	137.885	215.728	0.645746	0.00238883	141.354	134.415	216.205	215.25
b3089_sstT	36.0374	66.2586	0.878614	0.00239367	34.6755	37.3993	65.42	67.0971
b2741_rpoS	344.432	502.028	0.543549	0.00240902	351.561	337.302	510.289	493.767
b3770_ilvE	52.1765	25.4672	-1.03476	0.00242142	53.1894	51.1635	24.8903	26.0441
b4243_ridA	524.603	343.63	-0.610372	0.00248957	535.319	513.887	351.324	335.935
b1212_prmC	38.3102	77.0362	1.00781	0.00257996	36.1532	40.4671	76.2191	77.8534
b4032_malG	19.6403	3.23057	-2.60395	0.00260967	19.5249	19.7557	3.71783	2.74331
b2597_raiA	115.311	49.0246	-1.23395	0.00260967	112.462	118.16	47.2207	50.8285
b0623_cspE	13896.8	7262.8	-0.936158	0.00260967	14707.9	13085.8	7262.26	7263.34
b0003_thrB	238.995	81.1865	-1.55767	0.0026114	231.972	246.019	88.9996	73.3734
b1222_narX	21.8003	37.4782	0.781702	0.0026114	21.9247	21.676	36.9873	37.9692
b4484_cpxP	70.5188	32.2718	-1.12774	0.00262245	70.7523	70.2853	33.2664	31.2771
b0720_gltA	50.665	28.2225	-0.844143	0.00262245	50.3271	51.003	29.0124	27.4326
b2572_rseA	197.168	333.994	0.760397	0.00262245	199.993	194.342	318.221	349.766
b0161_degP	83.5973	53.2042	-0.651918	0.00262245	85.0727	82.1219	52.9392	53.4691
b3416_malQ	48.597	9.63758	-2.33412	0.00265031	48.0081	49.1858	11.151	8.1242
b3528_dctA	97.1232	40.8725	-1.24869	0.00265031	101.269	92.9772	43.7961	37.9489
b4207_fklB	128.077	70.6548	-0.858155	0.00265031	132.469	123.685	72.2975	69.0122
b3498_prlC	41.9009	23.9217	-0.808665	0.002728	41.468	42.3339	24.9567	22.8866
b4381_deoC	53.4867	23.3608	-1.19509	0.00280651	54.3875	52.5859	24.8678	21.8537
b3526_kdgK	58.2569	30.4408	-0.936422	0.0028569	59.3153	57.1986	31.8749	29.0068
b1683_sufB	15.9031	5.39689	-1.55911	0.00285877	15.535	16.2713	5.9103	4.88349
b2284_nuoF	206.847	147.082	-0.491944	0.00288847	205.111	208.584	147.628	146.536
b4292_fecR	31.0718	12.827	-1.27642	0.0029941	30.342	31.8017	12.3565	13.2975
b0336_codB	35.1526	15.7316	-1.15997	0.0029941	37.8337	32.4715	15.692	15.7711
b1958_yedI	19.0819	39.5734	1.05233	0.0029941	19.7148	18.4489	40.9366	38.2102
b0598_cstA	24.3296	13.059	-0.897664	0.0029941	23.4059	25.2533	12.8435	13.2746
b4000_hupA	1735.94	1021.47	-0.765073	0.0029941	1816.78	1655.11	1054.74	988.198
b2587_kgtP	197.757	333.246	0.752857	0.0029941	195.078	200.436	316.144	350.347
b3364_tsgA	19.2338	36.5282	0.925362	0.00299879	19.5638	18.9038	36.1109	36.9455
b3536_bcsE	24.0535	12.8866	-0.90038	0.00314567	24.6188	23.4882	12.8523	12.9208
b0945_pyrD	40.1329	21.1997	-0.920742	0.00316832	39.6963	40.5695	21.7168	20.6825
b2964_nupG	20.267	7.22312	-1.48844	0.00317892	20.1513	20.3827	8.00941	6.43682
b3035_tolC	175.078	112.094	-0.643295	0.00317892	182.301	167.856	113.952	110.235
b4213_cpdB	15.7679	6.59727	-1.25705	0.00319769	16.3636	15.1722	7.07016	6.12437
b1814_sdaA	114.886	58.1203	-0.983091	0.00319769	120.51	109.263	61.1391	55.1016
b3703_rpmH	5564.94	7702.68	0.468994	0.00322235	5625.13	5504.76	7616.6	7788.76
b1241_adhE	180.019	115.266	-0.643175	0.00327898	188.78	171.258	114.894	115.639
b0474_adk	333.111	225.444	-0.563233	0.00330445	344.758	321.464	225.617	225.271
b3705_yidC	415.107	576.691	0.474314	0.00330445	425.846	404.369	579.483	573.9
b1125_potB	58.6719	98.5154	0.74768	0.00334744	58.072	59.2717	102.586	94.4449
b2898_ygfZ	80.414	49.9727	-0.686308	0.00334744	81.1014	79.7266	51.1909	48.7544
b3560_glyQ	329.104	230.709	-0.51247	0.00334744	337.09	321.117	227.569	233.848
b4171_miaA	316.565	446.987	0.497734	0.00334744	322.485	310.644	456.71	437.264
b0893_serS	252.927	180.922	-0.483349	0.00334744	256.652	249.201	176.732	185.113
b0556_rzpD	175.193	289.272	0.72348	0.00338161	176.292	174.094	303.462	275.082
b3225_nanA	34.2192	14.127	-1.27635	0.00346	33.7871	34.6513	12.8977	15.3564
b3401_hslO	112.453	57.318	-0.972266	0.0035538	118.726	106.181	60.1684	54.4676
b1210_hemA	69.1051	114.227	0.725045	0.0035538	65.6685	72.5417	117.667	110.788
b1126_potA	78.2041	124.032	0.665393	0.0035538	79.3632	77.045	129.567	118.497
b4665_ibsC	27694.4	51642.3	0.89896	0.00357347	28850.5	26538.3	54412	48872.6
b4354_btsT	405.054	7.68896	-5.71918	0.00360722	422.793	387.315	10.9342	4.44368
b2093_gatB	275.069	74.4979	-1.88452	0.00360722	297.163	252.975	83.3609	65.6348
b3934_cytR	54.0501	26.5407	-1.02609	0.00360722	51.9582	56.1421	24.5921	28.4893
b4466_yghJ	66.8687	37.0894	-0.850323	0.00360722	65.854	67.8834	39.5116	34.6672
b1840_yebZ	40.2952	71.3959	0.825235	0.00360722	38.1422	42.4482	72.1178	70.6741
b3099_yqjE	105.159	176.831	0.749802	0.00360722	105.348	104.969	179.895	173.767
b0381_ddlA	73.2348	47.0778	-0.637483	0.00360722	74.6409	71.8286	47.7336	46.4219
b3052_rfaE	87.1462	58.6474	-0.571371	0.00360722	86.7955	87.4969	60.4021	56.8927
b2935_tktA	283.181	201.814	-0.488693	0.00360722	290.85	275.511	197.062	206.567
b3495_uspA	113.637	183.199	0.688973	0.00364643	116.416	110.859	178.636	187.762
b4179_rnr	63.0479	120.503	0.93455	0.00365712	65.6413	60.4544	127.052	113.954
b1663_mdtK	26.0948	54.6956	1.06766	0.00369048	24.734	27.4556	58.2925	51.0987
b4154_frdA	34.045	15.4454	-1.14027	0.00369605	34.119	33.9709	16.7908	14.1
b0222_lpcA	178.461	114.141	-0.644789	0.00369605	183.755	173.167	116.462	111.82
b2630_rnlA	34.7219	54.3462	0.646334	0.00374517	34.5902	34.8536	54.1811	54.5112
b2285_nuoE	289.237	188.087	-0.620855	0.00374766	277.424	301.051	191.619	184.555
b4391_ettA	215.75	154.87	-0.478308	0.00376885	220.14	211.361	158.995	150.745
b4054_tyrB	32.1349	14.7494	-1.12348	0.00381145	33.198	31.0717	15.9284	13.5704
b4208_cycA	37.9588	57.7455	0.605276	0.00381145	37.7784	38.1391	56.1906	59.3005
b4014_aceB	86.2606	150.782	0.805686	0.00384289	81.9574	90.5639	156.615	144.948
b1713_pheT	179.724	240.905	0.42268	0.00384289	183.227	176.221	242.593	239.216
b2586_yfiM	149.555	251.691	0.750981	0.00388752	151.457	147.652	241.757	261.624
b4382_deoA	41.6765	23.8565	-0.804854	0.00395028	41.8334	41.5195	25.1027	22.6102
b1914_uvrY	147.507	97.1767	-0.602104	0.00395907	150.922	144.092	95.4698	98.8836
b1623_add	59.8649	34.3888	-0.799771	0.00397886	60.9711	58.7586	32.4303	36.3473
b2571_rseB	96.351	138.691	0.525506	0.00397886	97.286	95.416	135.586	141.797
b1378_ydbK	33.1593	23.4082	-0.5024	0.00397886	32.9628	33.3559	23.1872	23.6292
b0592_fepB	23.3088	5.02811	-2.21279	0.00398271	22.7387	23.8789	5.91964	4.13659
b4060_yjcB	20.6711	70.0506	1.76078	0.00398271	22.6826	18.6597	65.9624	74.1388
b1682_sufC	19.0882	5.98873	-1.67236	0.00404243	17.5663	20.6101	5.59011	6.38734
b0159_mtn	166.685	115.605	-0.527923	0.00404243	168.128	165.242	116.572	114.637
b3100_yqjK	120.52	211.766	0.813203	0.00414485	117.42	123.619	218.64	204.892
b3255_accB	574.458	407.39	-0.495789	0.00414485	557.01	591.905	401.186	413.595
b0356_frmA	84.1109	55.6327	-0.596359	0.00414532	87.0565	81.1652	56.6485	54.6169
b1284_yciT	15.6644	32.2086	1.03996	0.00419882	15.9348	15.394	33.3175	31.0997
b4666_ibsE	17986.1	24939.2	0.471538	0.00419961	18124.4	17847.7	25552.7	24325.8
b1801_yeaV	10.9093	3.72562	-1.55	0.00422083	10.2789	11.5396	4.12849	3.32276
b0409_secF	149.608	243.434	0.702342	0.00422083	154.367	144.849	255.271	231.598
b3748_rbsD	94.4132	41.8545	-1.1736	0.0042475	94.691	94.1354	45.9179	37.7912
b1109_ndh	51.8698	76.7519	0.565309	0.0042475	50.5924	53.1471	78.3333	75.1705
b2910_zapA	302.3	425.916	0.494587	0.00424861	299.957	304.643	422.75	429.082
b0337_codA	50.924	22.0679	-1.2064	0.0042802	52.8633	48.9846	24.1355	20.0002
b0729_sucD	158.178	97.6523	-0.695822	0.0042802	167.686	148.67	96.5702	98.7344
b2620_smpB	69.9463	36.2605	-0.947851	0.00435476	70.9772	68.9155	37.5681	34.9529
b1185_dsbB	119.342	180.421	0.596271	0.00435476	122.875	115.809	184.087	176.756
b4178_nsrR	82.7034	133.479	0.690595	0.00436735	81.1184	84.2884	135.314	131.644
b1133_mnmA	109.695	156.978	0.517067	0.00436735	105.497	113.893	155.985	157.971
b1415_aldA	20.7171	11.1465	-0.894234	0.0043908	19.8745	21.5597	10.9942	11.2988
b3617_kbl	192.481	109.902	-0.808496	0.0043908	202.752	182.211	114.483	105.321
b3209_elbB	94.235	57.4513	-0.713922	0.0043908	97.4161	91.0539	57.7478	57.1549
b3771_ilvD	43.091	21.6469	-0.993225	0.00442719	41.1174	45.0646	23.1571	20.1368
b3224_nanT	11.8466	4.93314	-1.26389	0.00443793	12.3445	11.3487	5.1238	4.74249
b1967_hchA	30.3607	85.8219	1.49914	0.00447068	28.3493	32.3722	95.034	76.6097
b4669_ilvX	1593.8	512.94	-1.63561	0.00452771	1479.39	1708.21	533.028	492.852
b1033_ghrA	13.6343	29.0695	1.09226	0.00452771	12.6257	14.6429	30.289	27.8499
b4613_dinQ	5431.56	7881.98	0.537193	0.00452806	5273.92	5589.19	7913.83	7850.14
b2415_ptsH	1863.9	1297.07	-0.523072	0.00452806	1869.57	1858.24	1353.69	1240.45
b0928_aspC	100.698	72.1595	-0.48078	0.00453057	99.9757	101.421	72.3292	71.9898
b1631_rsxG	36.1417	63.1537	0.805205	0.0046357	36.9749	35.3084	63.4454	62.8621
b1676_pykF	382.973	239.825	-0.675261	0.0046357	404.588	361.359	245.071	234.58
b0955_ycbZ	81.1934	124.204	0.613272	0.0046357	76.8032	85.5837	124.852	123.555
b4059_ssb	292.167	196.189	-0.574554	0.0046357	291.324	293.011	205.838	186.539
b0376_ampH	22.972	11.9433	-0.943678	0.00464083	22.0805	23.8636	11.7099	12.1767
b0727_sucB	241.049	128.497	-0.907588	0.00464083	260.64	221.458	128.474	128.52
b0197_metQ	47.0695	72.9758	0.632626	0.00464083	46.8473	47.2917	73.6334	72.3182
b1528_ydeA	6.50125	14.1909	1.12618	0.00473308	6.59677	6.40573	13.8652	14.5165
b4662_sgrT	374.722	1815.83	2.27674	0.00476894	348.852	400.592	2151.92	1479.74
b0987_gfcA	23.7929	62.5891	1.39538	0.00476894	23.4534	24.1325	64.5743	60.6039
b4143_groL	1018.35	404.565	-1.33179	0.00476894	1066.08	970.617	449.35	359.78
b0459_maa	56.1559	26.7725	-1.06868	0.00476894	54.0361	58.2756	24.7067	28.8383
b3704_rnpA	648.765	911.507	0.490558	0.00476894	641.092	656.437	941.534	881.481
b2287_nuoB	310.299	221.648	-0.485386	0.00476894	307.352	313.246	229.752	213.544
b3321_rpsJ	8941.48	6702.71	-0.41577	0.00476894	9207.53	8675.43	6822.32	6583.1
b3070_nfeF	24.2946	10.0489	-1.2736	0.00480807	25.5622	23.0271	10.2535	9.84427
b1635_gstA	15.5905	33.1562	1.08861	0.00480815	16.0306	15.1504	34.3024	32.0099
b1329_mppA	26.2109	15.7008	-0.739325	0.00480815	27.5198	24.902	15.8808	15.5209
b3252_csrD	21.3113	32.9319	0.627869	0.00483931	20.5276	22.095	33.6403	32.2236
b2901_bglA	52.7644	35.864	-0.557026	0.00483931	54.0071	51.5217	35.4877	36.2404
b2283_nuoG	241.199	178.88	-0.431227	0.00483931	247.933	234.464	183.632	174.129
b1626_ydgK	53.4225	91.6437	0.778587	0.00486128	54.2038	52.6412	95.3262	87.9611
b0259_insH-1	485.924	353.679	-0.458292	0.00486128	475.39	496.459	364.801	342.556
b1763_topB	68.5663	92.2995	0.428823	0.00489291	69.3985	67.734	93.4574	91.1416
b0199_metN	26.606	45.8058	0.783776	0.00499464	27.561	25.6511	48.5874	43.0242
b0950_pqiA	32.2725	49.1531	0.606978	0.00499464	31.4934	33.0516	48.1329	50.1734
b0470_dnaX	152.578	196.098	0.36203	0.00499464	151.677	153.478	198.547	193.649
b1242_ychE	16.3278	33.7693	1.04838	0.00501549	15.3874	17.2682	34.7999	32.7387
b1564_relB	82.3668	157.507	0.935281	0.00501549	85.6325	79.101	154.353	160.661
b2616_recN	31.3001	16.4674	-0.926555	0.00501549	33.526	29.0741	17.2523	15.6824
b1841_yobA	51.139	91.1089	0.833169	0.00501549	52.0488	50.2292	89.291	92.9268
b1627_rsxA	62.824	101.057	0.68578	0.00501549	60.2658	65.3822	104.308	97.8054
b1929_yedE	65.3845	41.9418	-0.64056	0.00501549	66.0869	64.6821	44.3907	39.4929
b0016_insL-1	165.152	113.287	-0.543816	0.00501549	163.981	166.324	118.811	107.763
b0576_pheP	46.9029	67.3705	0.52244	0.00501549	46.8307	46.9752	69.0797	65.6614
b0406_tgt	163.658	234.102	0.516457	0.00501549	169.352	157.964	241.22	226.984
b2286_nuoC	194.683	149.681	-0.379233	0.00501549	194.666	194.7	153.364	145.999
b1905_ftnA	12.1117	35.3565	1.54557	0.0050276	13.7801	10.4434	36.5074	34.2056
b1765_ydjA	43.7055	80.8549	0.88752	0.0050276	45.2379	42.1732	86.5112	75.1987
b1830_prc	133.747	176.541	0.400498	0.0050276	133.704	133.79	181.526	171.556
b4511_ybdZ	48.4706	5.08877	-3.25172	0.005048	48.9765	47.9647	6.09226	4.08528
b3590_selB	41.1442	27.5784	-0.577153	0.005048	40.9789	41.3095	28.4903	26.6664
b1091_fabH	515.302	714.701	0.471922	0.005048	530.13	500.474	741.51	687.892
b1823_cspC	2136.63	1575.57	-0.439467	0.005048	2155.69	2117.58	1618.35	1532.79
b1069_murJ	24.6461	38.0126	0.62512	0.00508486	23.9942	25.2979	36.6953	39.3298
b4041_plsB	86.0697	61.7219	-0.479725	0.00508486	88.9246	83.2149	63.5893	59.8544
b3320_rplC	6865.87	5054.6	-0.441844	0.00508486	7030.95	6700.78	5167.97	4941.24
b3440_yhhX	21.0086	10.0625	-1.062	0.00508605	20.7337	21.2835	10.7326	9.39237
b0408_secD	175.456	233.167	0.410256	0.00508605	177.491	173.42	241.275	225.058
b2150_mglB	25.3348	6.63474	-1.93301	0.00508797	25.7649	24.9048	7.8331	5.43638
b4510_rzoD	380.816	685.392	0.847834	0.00513468	373.707	387.926	737.282	633.501
b0241_phoE	19.0427	9.5896	-0.989696	0.00517858	19.4552	18.6303	9.97789	9.20131
b1563_relE	65.8224	121.188	0.880593	0.00517858	64.9602	66.6846	121.61	120.765
b2175_mepS	799.214	517.462	-0.62713	0.00517858	812.646	785.782	544.875	490.048
b1963_yedR	11.9481	36.7022	1.61908	0.00521028	11.2081	12.6881	37.1931	36.2112
b2703_srlE	34.1227	56.8065	0.735325	0.0052311	35.9818	32.2635	54.5852	59.0277
b0010_satP	47.5168	76.8334	0.693297	0.00542204	49.0842	45.9494	77.4534	76.2135
b2533_suhB	248.567	181.94	-0.45017	0.00546202	250.438	246.695	189.289	174.591
b1594_mlc	34.4546	20.274	-0.765062	0.00547706	34.0028	34.9063	21.4281	19.12
b0179_lpxD	555.964	726.697	0.386363	0.00556624	563.736	548.192	748.95	704.445
b3088_alx	17.9635	6.93828	-1.37242	0.00556747	16.1327	19.7943	6.45493	7.42164
b2669_stpA	335.163	133.147	-1.33185	0.00556747	342.072	328.255	150.457	115.837
b1216_chaA	43.7254	28.5245	-0.616272	0.00559295	43.8757	43.5752	29.0529	27.996
b1633_nth	22.3654	40.245	0.84754	0.00565388	22.5489	22.1819	40.5358	39.9541
b4353_yjiX	88.5384	12.5819	-2.81495	0.00566359	85.263	91.8139	15.9842	9.17967
b1712_ihfA	821.419	1266.51	0.624662	0.00569482	874.812	768.027	1272.95	1260.07
b0954_fabA	694.33	996.327	0.520997	0.00569837	687.451	701.209	1045.62	947.03
b0085_murE	138.558	105.277	-0.396305	0.00578534	142.177	134.939	104.229	106.324
b4342_yjiT	14.0508	6.65759	-1.07758	0.00578998	13.1194	14.9822	7.16239	6.1528
b4557_yidD	535.281	725.314	0.438311	0.00578998	545.283	525.278	726.351	724.277
b2507_guaA	292.835	218.279	-0.423914	0.00578998	304.7	280.971	220.39	216.169
b1637_tyrS	205.954	158.069	-0.381767	0.00578998	211.95	199.957	157.602	158.536
b2125_btsR	27.9418	13.7572	-1.02224	0.0057955	29.2109	26.6728	14.3098	13.2046
b0557_borD	884.828	1566.78	0.824332	0.0057955	882.193	887.464	1684.4	1449.16
b0960_yccS	23.3459	32.7783	0.489567	0.0057955	23.3806	23.3112	32.5773	32.9792
b0890_ftsK	48.1791	62.7477	0.381155	0.00587849	47.1377	49.2205	63.6744	61.8211
b2042_galF	255.461	198.334	-0.365173	0.00589875	252.915	258.007	200.017	196.65
b2844_yqeF	28.0233	12.3304	-1.18441	0.00590962	29.1325	26.9141	10.9029	13.7579
b3538_bcsG	11.8931	5.65212	-1.07327	0.00590962	11.8824	11.9039	5.16589	6.13835
b1962_yedJ	17.5375	35.3585	1.01161	0.00590962	18.2235	16.8515	38.1356	32.5814
b2332_yfcO	24.7976	40.7015	0.714877	0.00590962	25.9109	23.6844	41.2871	40.1158
b3098_yqjD	126.882	205.006	0.692183	0.00590962	126.933	126.831	193.432	216.58
b2927_epd	470.727	311.318	-0.5965	0.00590962	489.159	452.295	297.383	325.253
b3942_katG	44.803	30.4224	-0.558461	0.00590962	46.4114	43.1946	29.0696	31.7753
b2742_nlpD	153.776	202.803	0.399246	0.00590962	152.418	155.134	197.069	208.537
b3161_mtr	10.9812	19.6417	0.838879	0.00591384	11.1786	10.7838	19.8044	19.4789
b2154_yeiG	25.2948	12.246	-1.04654	0.00598937	24.0219	26.5677	12.8561	11.6359
b1850_eda	185.226	131.184	-0.497692	0.00598937	193.785	176.666	129.95	132.418
b2584_patZ	15.4704	9.95286	-0.636331	0.00599758	15.3239	15.617	10.1937	9.71198
b1092_fabD	538.482	704.612	0.38793	0.00600653	556.343	520.622	720.611	688.613
b2551_glyA	173.951	108.157	-0.685553	0.00602253	186.124	161.777	108.076	108.237
b0699_ybfA	201.353	328.432	0.705869	0.00607437	190.729	211.977	333.54	323.325
b0728_sucC	173.631	102.794	-0.756269	0.00610826	187.193	160.07	102.079	103.509
b3932_hslV	142.301	85.7879	-0.730097	0.00610826	145.704	138.897	92.3627	79.2132
b3749_rbsA	25.8018	16.2953	-0.663011	0.00610826	25.9282	25.6753	15.6114	16.9793
b1272_sohB	31.5896	47.5758	0.590776	0.00610826	31.7361	31.4431	48.9063	46.2452
b1124_potC	65.3546	98.6655	0.594258	0.00611282	67.6888	63.0204	103.156	94.1751
b0194_proS	275.473	214.903	-0.358227	0.00611282	281.379	269.568	219.421	210.385
b1273_yciN	169.027	294.627	0.801634	0.00616528	165.938	172.116	316.186	273.068
b3038_ygiC	83.4433	56.5084	-0.562331	0.00618375	87.9614	78.9252	55.5062	57.5106
b3244_tldD	66.0565	46.2508	-0.514222	0.00618375	68.863	63.2501	45.6645	46.8371
b0884_infA	1095.47	853.359	-0.360329	0.00618375	1104.99	1085.95	850.796	855.922
b4226_ppa	882.113	703.188	-0.327052	0.00618375	886.238	877.988	717.997	688.38
b2972_pppA	40.8239	25.1196	-0.700601	0.00627161	40.6337	41.0141	25.1486	25.0906
b2309_hisJ	19.542	8.39396	-1.21916	0.00632906	20.6395	18.4446	9.05515	7.73278
b0606_ahpF	87.4534	124.18	0.505848	0.00634005	91.9755	82.9313	124.908	123.452
b3936_rpmE	2941.87	3716.99	0.337404	0.00634005	2976.63	2907.1	3701.34	3732.65
b0593_entC	43.517	3.33062	-3.70772	0.00634187	43.1039	43.93	2.06612	4.59512
b1055_yceA	73.9066	51.8789	-0.510557	0.00637859	73.2189	74.5944	53.8715	49.8863
b0030_rihC	21.4092	9.97838	-1.10136	0.00642577	21.3549	21.4636	8.89166	11.0651
b2205_napG	13.9471	28.7154	1.04186	0.00642577	13.9871	13.9072	31.0448	26.3861
b1820_yobD	32.1943	14.2484	-1.17601	0.00643688	34.3139	30.0747	14.6755	13.8213
b3559_glyS	341.789	240.185	-0.508959	0.00643688	351.993	331.585	250.488	229.882
b1562_hokD	153.574	300.492	0.968388	0.00650409	143.442	163.706	289.346	311.637
b0597_entH	53.5438	4.66923	-3.51946	0.00650514	47.0869	60.0008	6.30676	3.03169
b0741_pal	451.935	581.345	0.363281	0.00650514	463.653	440.217	581.574	581.117
b3608_gpsA	189.438	149.407	-0.342479	0.00650514	190.091	188.784	148.881	149.932
b1658_purR	98.5355	150.963	0.615474	0.00652855	97.254	99.817	160.383	141.542
b1764_selD	103.389	139.912	0.436429	0.00652855	102.179	104.599	144.695	135.128
b1684_sufA	24.7499	6.18729	-2.00005	0.00654441	22.7489	26.751	6.43356	5.94101
b2796_sdaC	338.784	205.587	-0.720617	0.00654441	351.684	325.884	218.96	192.213
b3037_ygiB	88.225	55.4875	-0.669026	0.00654441	89.2108	87.2393	58.9828	51.9921
b3185_rpmA	5020.47	6606.76	0.396119	0.00654441	5023.39	5017.56	6842.71	6370.8
b0594_entE	41.6452	3.17758	-3.71215	0.00661096	39.1056	44.1849	4.39282	1.96234
b0048_folA	102.386	66.3624	-0.625583	0.00661096	98.2179	106.554	65.4657	67.2592
b2472_dapE	53.1575	37.9448	-0.48637	0.00661096	53.9832	52.3319	38.184	37.7057
b3637_rpmB	6731.43	8451.17	0.328237	0.00661096	6764.34	6698.52	8623.44	8278.9
b0632_dacA	95.5821	70.4209	-0.440738	0.00661701	94.6106	96.5536	72.9622	67.8795
b3066_dnaG	92.1015	117.809	0.355153	0.00672258	90.0134	94.1895	118.04	117.578
b2295_yfbV	36.951	63.8483	0.789034	0.00675842	38.5935	35.3086	66.154	61.5426
b2675_nrdE	23.3249	14.5532	-0.680537	0.0067858	22.8737	23.776	15.5591	13.5473
b2684_mprA	174.206	123.951	-0.491025	0.0067858	166.869	181.543	125.923	121.979
b3189_murA	199.539	154.232	-0.371564	0.00678815	205.809	193.268	155.049	153.415
b2172_yeiQ	7.11075	2.99078	-1.24948	0.00678845	7.48406	6.73743	3.06845	2.91312
b1478_adhP	9.32986	18.3914	0.979104	0.00678845	9.69379	8.96593	19.5786	17.2042
b4016_aceK	29.5731	53.6805	0.860113	0.00678845	28.0114	31.1347	57.8158	49.5452
b1632_rsxE	27.6212	46.8288	0.761623	0.00678845	26.115	29.1273	45.1367	48.521
b3863_polA	45.421	28.5316	-0.6708	0.00678845	44.58	46.2621	30.4647	26.5985
b3772_ilvA	43.5685	29.352	-0.569826	0.00678845	42.1578	44.9792	30.7983	27.9057
b1718_infC	5092.46	7024.58	0.464048	0.00678845	5236.74	4948.19	7311.4	6737.76
b3176_glmM	147.275	108.5	-0.440823	0.00678845	149.169	145.381	113.643	103.356
b1413_hrpA	31.9772	41.3247	0.369957	0.00678845	32.3882	31.5663	41.8636	40.7857
b0126_can	239.556	186.854	-0.358454	0.00678845	242.378	236.734	187.972	185.735
b0914_msbA	103.156	131.005	0.344794	0.00678845	101.584	104.728	129.875	132.135
b2471_yffB	68.2591	34.0522	-1.00327	0.00680223	68.6688	67.8494	37.2828	30.8216
b0772_ybhC	105.907	81.5724	-0.376646	0.00680223	106.021	105.793	81.9663	81.1785
b2777_queE	59.3319	35.3158	-0.748494	0.00697736	55.3234	63.3403	36.0085	34.623
b1628_rsxB	68.8412	110.996	0.689159	0.00698981	63.8557	73.8266	112.887	109.104
b1717_rpmI	9958.94	14047.9	0.496294	0.00700586	10322.7	9595.2	14593.5	13502.3
b1131_purB	92.6971	68.2033	-0.442683	0.00700586	92.1918	93.2025	71.1647	65.2419
b1432_insQ	23.8909	37.1695	0.637659	0.00703178	22.9284	24.8533	38.2382	36.1008
b1782_mipA	250.426	172.67	-0.536367	0.00726005	253.971	246.882	182.373	162.967
b1824_yobF	2598.99	1976.5	-0.395003	0.0072728	2615.16	2582.82	2033.25	1919.75
b4315_fimI	8.27881	21.1206	1.35116	0.00732982	9.34384	7.21378	21.2146	21.0266
b0882_clpA	100.511	126.987	0.33733	0.0073718	100.696	100.325	130.14	123.833
b0172_frr	1024.03	765.162	-0.420416	0.00739298	1054.11	993.939	795.189	735.136
b1866_aspS	198.084	249.437	0.332557	0.00739875	203.387	192.782	247.797	251.076
b3315_rplV	7620.81	6060.27	-0.330562	0.00739875	7762.76	7478.86	6011.82	6108.72
b3400_hslR	87.9249	50.9965	-0.785875	0.00759502	88.0055	87.8444	54.8723	47.1206
b3527_yhjJ	63.5999	47.7788	-0.412656	0.00765202	64.9901	62.2097	47.3202	48.2373
b3223_nanE	17.6245	6.54287	-1.42959	0.00767748	18.9186	16.3304	7.41002	5.67572
b4142_groS	1268.17	501.466	-1.33853	0.00767748	1335.21	1201.13	569.356	433.576
b3929_rraA	224.912	326.874	0.539375	0.0076787	233.703	216.121	340.059	313.69
b4153_frdB	26.6635	14.9796	-0.831864	0.00769859	26.3881	26.9388	14.893	15.0662
b0930_asnS	466.414	376.853	-0.30761	0.00769859	478.628	454.2	377.056	376.65
b4469_ygiQ	30.3061	41.2949	0.446355	0.00774325	30.7765	29.8357	39.8209	42.7689
b2265_menF	35.2639	52.0136	0.560695	0.00777611	33.1593	37.3686	53.1854	50.8418
b1540_ydfH	28.7816	46.0326	0.677511	0.00783736	29.8875	27.6756	47.052	45.0133
b3634_coaD	66.3398	41.969	-0.660549	0.00784032	66.7082	65.9714	43.067	40.8711
b3319_rplD	7292.99	5444.66	-0.421669	0.00784664	7522.5	7063.48	5661.73	5227.59
b0915_lpxK	86.3593	120.279	0.477958	0.00788785	85.1306	87.588	126.026	114.531
b1002_agp	9.87722	4.71206	-1.06775	0.00790042	9.91579	9.83864	4.57333	4.85078
b3847_pepQ	61.3974	46.0305	-0.41559	0.00792657	61.9619	60.833	47.163	44.8979
b3261_fis	420.537	590.378	0.489405	0.00807944	442.668	398.406	598.175	582.58
b3669_uhpA	45.4263	74.1214	0.70636	0.00822605	48.7909	42.0618	74.7397	73.5031
b2579_grcA	42.7488	72.2018	0.756153	0.00829106	41.8143	43.6833	75.931	68.4727
b2169_fruB	35.5312	22.6129	-0.651939	0.00829106	37.8191	33.2434	22.2507	22.9751
b1923_fliC	10.7358	17.4381	0.699819	0.00834743	10.1113	11.3602	17.9659	16.9103
b0984_gfcD	3.84868	7.57513	0.976907	0.00845552	4.20051	3.49685	7.68015	7.47011
b1654_grxD	306.832	422.635	0.461963	0.00845552	315.157	298.508	436.969	408.302
b3486_rbbA	31.1119	42.0843	0.435814	0.00848135	29.8095	32.4143	42.2398	41.9288
b0439_lon	329.636	203.043	-0.699089	0.0085462	343.667	315.605	217.385	188.7
b4383_deoB	152.807	102.506	-0.575996	0.00855213	161.644	143.97	98.703	106.31
b0888_trxB	181.445	143.584	-0.337643	0.00855213	181.519	181.371	146.262	140.905
b3654_xanP	13.6549	24.4358	0.839571	0.0085763	12.974	14.3359	26.4479	22.4236
b3343_tusB	77.8142	127.608	0.713615	0.0085763	80.354	75.2744	133.702	121.514
b3781_trxA	625.838	398.983	-0.649462	0.0085763	661.955	589.72	418.35	379.616
b0171_pyrH	451.433	288.526	-0.64581	0.0085763	484.845	418.021	286.302	290.75
b0463_acrA	104.677	73.7465	-0.505298	0.0085763	105.37	103.984	78.2249	69.2681
b2806_rlmM	48.3554	67.5661	0.482624	0.0085763	50.7026	46.0081	67.9693	67.163
b2820_recB	35.2067	27.8117	-0.340159	0.0085763	35.1094	35.3041	27.5547	28.0687
b3118_tdcA	4.91812	0.88141	-2.48022	0.00864342	3.93515	5.90109	0.85565	0.907171
b4411_ecnB	171.96	331.218	0.945705	0.00864342	188.466	155.454	324.114	338.321
b0526_cysS	126.926	84.1118	-0.593608	0.00864342	132.193	121.659	89.1519	79.0717
b4001_yjaH	95.5721	67.6378	-0.498759	0.00864342	96.0999	95.0443	70.6801	64.5955
b1719_thrS	422.563	522.509	0.306289	0.00871256	433.358	411.768	531.223	513.795
b4321_gntP	11.884	6.43924	-0.884055	0.00877024	11.6333	12.1346	6.73041	6.14807
b0176_rseP	277.908	338.938	0.286416	0.00877024	277.777	278.039	342.517	335.36
b2126_btsS	23.3704	14.0842	-0.730601	0.00884771	22.0873	24.6535	15.0067	13.1618
b1112_bhsA	12.6883	48.3405	1.92973	0.0090252	10.0003	15.3764	53.5541	43.127
b0680_glnS	198.294	160.366	-0.306279	0.00917175	204.388	192.201	159.638	161.094
b0034_caiF	37.2784	11.1876	-1.73644	0.00920733	44.6997	29.8571	11.0991	11.276
b2537_hcaR	8.2096	2.96504	-1.46926	0.00920733	7.44989	8.96932	3.07255	2.85752
b2835_lplT	19.0171	28.1982	0.568307	0.00920733	18.9948	19.0394	28.7	27.6964
b1186_nhaB	28.3547	40.7908	0.524653	0.00920733	29.0618	27.6477	38.5132	43.0683
b0957_ompA	6487.94	8731.89	0.428532	0.00920733	6758.93	6216.96	8807.61	8656.16
b3729_glmS	340.044	263.82	-0.366167	0.00920733	344.128	335.961	275.306	252.334
b3313_rplP	7568.24	6082.46	-0.315302	0.00920733	7706.36	7430.11	6265.89	5899.04
b1334_fnr	278.949	342.808	0.2974	0.00922943	276.432	281.466	339.368	346.249
b4316_fimC	4.05589	11.9088	1.55394	0.00930633	4.5716	3.54018	10.3957	13.4219
b2463_maeB	48.8289	32.228	-0.599419	0.00930633	49.0778	48.5799	34.5541	29.9019
b3603_lldP	11.3266	6.69872	-0.757757	0.00943045	11.0606	11.5926	6.76669	6.63075
b0457_pdeB	23.5353	38.6541	0.715798	0.00943045	21.4502	25.6203	38.5076	38.8007
b0767_pgl	36.6045	24.5171	-0.578232	0.00943045	35.7635	37.4456	25.2279	23.8063
b0344_lacZ	15.2065	10.8514	-0.48681	0.00943045	15.5434	14.8696	10.9714	10.7313
b2149_mglA	6.8728	3.44261	-0.997395	0.00945919	7.09448	6.65111	3.34885	3.53637
b0981_etk	7.26411	12.4795	0.780706	0.00946982	7.95808	6.57014	12.3617	12.5974
b4108_yjdM	57.7902	113.632	0.975472	0.00948771	57.8399	57.7404	127.006	100.258
b3222_nanK	16.1161	7.24487	-1.15347	0.00951572	17.2883	14.9439	6.69419	7.79555
b0525_ppiB	303.695	240.182	-0.338495	0.00957905	310.529	296.86	239.001	241.362
b3599_mtlA	16.3315	23.792	0.542822	0.00961392	17.1612	15.5017	24.4706	23.1134
b0014_dnaK	538.955	287.807	-0.905063	0.00963216	557.23	520.68	318.323	257.291
b2936_loiP	37.8186	22.8173	-0.728965	0.00963216	37.1962	38.441	24.6216	21.0131
b4162_orn	62.8302	38.1752	-0.718821	0.00963258	61.0362	64.6241	40.9053	35.4451
b2956_yggM	89.3104	46.5579	-0.939803	0.00970423	99.3594	79.2615	46.1002	47.0156
b1223_narK	2.90683	6.82564	1.23152	0.00973346	2.65065	3.16301	6.27727	7.37402
b1681_sufD	13.213	6.15968	-1.10103	0.00973346	11.7844	14.6415	6.65412	5.66523
b2699_recA	265.084	210.744	-0.330956	0.00973346	274.514	255.654	214.076	207.413
b1344_ttcA	50.9649	68.6865	0.430523	0.00975174	50.9308	50.9989	70.7255	66.6474
b3019_parC	76.2882	61.9015	-0.301484	0.00975611	76.183	76.3933	61.7092	62.0938
b0095_ftsZ	336.805	260.262	-0.371945	0.00992345	343.658	329.952	271.221	249.303
b0245_ykfI	24.4032	49.2657	1.01351	0.00993763	22.292	26.5145	46.1601	52.3713
b3317_rplB	6605.4	5132.44	-0.364001	0.0100117	6768.04	6442.76	5309.27	4955.61
b0440_hupB	1454.14	1764.05	0.278727	0.0100117	1469.78	1438.5	1782.11	1745.99
b0287_yagU	20.4567	34.9348	0.772089	0.0100155	20.8066	20.1068	32.2851	37.5844
b4147_efp	786.402	588.122	-0.419153	0.0100155	811.53	761.274	612.337	563.906
b1102_fhuE	5.19939	2.69668	-0.947157	0.0102671	5.05617	5.34262	2.81587	2.5775
b2511_der	91.2193	114.79	0.331582	0.0102671	90.1025	92.3361	111.337	118.242
b2033_wbbJ	65.7301	88.2302	0.424719	0.0103264	65.9052	65.555	87.5622	88.8983
b1854_pykA	99.3863	56.857	-0.805708	0.0105083	106.987	91.786	60.7366	52.9775
b4392_slt	15.6478	10.4738	-0.579171	0.010511	16.2762	15.0194	10.408	10.5397
b2527_hscB	156.067	209.297	0.423391	0.010512	163.808	148.326	209.809	208.786
b0006_yaaA	25.88	15.6026	-0.730051	0.0105233	25.4219	26.338	14.7578	16.4474
b4322_uxuA	20.3425	12.6162	-0.689219	0.0105744	19.8791	20.8059	12.0494	13.1831
b1605_ydgI	12.2757	19.9056	0.69737	0.0106231	11.9705	12.5809	18.3944	21.4168
b1829_htpX	101.648	77.6582	-0.388373	0.0106231	99.6321	103.664	78.5747	76.7418
b0211_mltD	228.481	338.595	0.567482	0.0106521	228.832	228.131	361.799	315.391
b1343_dbpA	11.0061	17.311	0.653393	0.0106815	11.4153	10.5968	16.6889	17.9332
b0814_ompX	1997.39	2450.34	0.294862	0.0106815	2057.84	1936.94	2432.56	2468.11
b3428_glgP	33.1229	42.1679	0.348317	0.0107161	33.3408	32.9049	41.8572	42.4786
b4401_arcA	301.223	422.329	0.487537	0.0107245	317.074	285.372	438.479	406.179
b2260_menE	39.3143	53.0638	0.432672	0.0107245	40.4646	38.1641	54.533	51.5945
b0026_ileS	293.754	243.064	-0.273273	0.0107245	301.796	285.712	243.524	242.604
b1783_yeaG	2.54993	5.09699	0.999191	0.010726	2.73702	2.36283	4.95808	5.23591
b1680_sufS	11.8433	6.51665	-0.861864	0.010726	11.5385	12.148	6.78107	6.25222
b2196_ccmF	11.5305	17.2882	0.584334	0.010726	12.0803	10.9807	17.3161	17.2603
b2281_nuoI	175.925	136.532	-0.365721	0.010726	177.987	173.863	136.985	136.079
b0405_queA	59.9943	81.0152	0.433366	0.0107603	56.9662	63.0224	80.1705	81.8599
b1268_yciQ	9.77255	16.4118	0.747923	0.0107767	9.41438	10.1307	14.9618	17.8617
b1097_mltG	22.8171	33.7326	0.564029	0.0107767	21.7549	23.8793	34.3999	33.0652
b2066_udk	122.498	83.1954	-0.558183	0.0107767	121.328	123.668	88.9287	77.4621
b3500_gor	75.229	53.7903	-0.483943	0.0107767	76.8039	73.6541	56.9328	50.6478
b3730_glmU	311.636	254.632	-0.291452	0.0107767	309.595	313.678	263.863	245.4
b0242_proB	76.4733	59.3052	-0.366798	0.0108101	75.9804	76.9662	58.7216	59.8889
b3826_yigL	44.449	29.2855	-0.601964	0.0108851	44.5351	44.3629	31.1791	27.3919
b2426_ucpA	110.713	82.5737	-0.423074	0.0110065	115.223	106.204	84.8028	80.3446
b1653_lhr	5.86771	8.56095	0.544972	0.0110192	5.86496	5.87046	8.12483	8.99707
b2493_yfgO	28.2817	39.9447	0.498132	0.0110969	28.3675	28.196	41.3254	38.5639
b3404_envZ	75.4395	51.0481	-0.563462	0.0111349	79.5286	71.3503	53.5869	48.5092
b1447_ydcZ	25.5923	43.0061	0.748829	0.0111552	26.0675	25.1172	43.3418	42.6703
b1687_ydiJ	9.2548	13.671	0.562841	0.0111655	8.7329	9.77669	14.3067	13.0352
b2264_menD	36.4397	59.0838	0.697252	0.0113064	33.1894	39.6901	58.2376	59.9301
b1805_fadD	20.93	29.4444	0.492419	0.0113405	19.691	22.1691	29.2848	29.604
b3831_udp	87.3339	61.197	-0.513079	0.0114012	92.858	81.8097	59.9062	62.4879
b1630_rsxD	26.332	36.9678	0.489454	0.0114196	25.9423	26.7217	38.1798	35.7559
b1096_pabC	17.3738	30.2571	0.800358	0.0114373	18.1321	16.6155	27.3301	33.1841
b0125_hpt	180.696	140.588	-0.362098	0.0114373	178.473	182.92	139.838	141.337
b3870_glnA	72.8681	57.6674	-0.337529	0.0114373	73.3115	72.4246	59.0037	56.3312
b3553_ghrB	36.549	24.1096	-0.600228	0.0114865	39.1394	33.9586	23.7626	24.4565
b1248_yciU	68.8879	103.981	0.594003	0.0114865	71.6041	66.1718	102.795	105.168
b4602_ynhF	424.769	809.54	0.930422	0.0114871	444.084	405.455	782.334	836.745
b3697_yidA	43.9481	31.0253	-0.502356	0.0114871	44.1871	43.7091	29.8961	32.1545
b0178_skp	1089.95	1278.04	0.229676	0.0114871	1094.14	1085.76	1298.05	1258.04
b0247_ykfG	7.54847	18.9184	1.32553	0.0115833	8.0974	6.99953	18.9488	18.888
b0722_sdhD	137.511	96.0221	-0.518113	0.0115833	141.698	133.324	99.5019	92.5423
b1175_minD	236.219	193.442	-0.288228	0.0115833	236.581	235.857	196.633	190.25
b2185_rplY	2070.89	2526.86	0.287091	0.0115833	2122.34	2019.44	2517.64	2536.07
b1262_trpC	7.97989	13.0728	0.712126	0.0115879	8.35635	7.60344	13.2594	12.8861
b2765_queD	64.433	33.75	-0.932913	0.0117125	69.9679	58.8982	30.5786	36.9214
b3931_hslU	142.984	82.84	-0.787452	0.0117125	144.359	141.608	91.6047	74.0753
b3605_lldD	14.4562	8.66319	-0.738719	0.0117125	14.639	14.2735	8.45284	8.87354
b2143_cdd	36.2609	24.6636	-0.556033	0.0117125	36.4408	36.0811	25.514	23.8132
b1333_uspE	35.7514	49.7341	0.476237	0.0117323	35.703	35.7998	47.3015	52.1667
b3916_pfkA	176.671	130.056	-0.44194	0.0117323	185.155	168.187	134.371	125.74
b1865_nudB	248.276	334.686	0.430863	0.0117323	252.804	243.749	353.313	316.06
b0473_htpG	272.931	156.187	-0.805257	0.0117358	284.388	261.474	171.703	140.672
b2250_yfaZ	47.6395	30.2722	-0.654164	0.0117358	47.3704	47.9086	31.382	29.1624
b1908_yecA	40.6614	60.6715	0.577358	0.0117358	40.8294	40.4934	56.5146	64.8283
b1132_hflD	80.7427	105.314	0.383294	0.0117358	80.986	80.4993	105.237	105.391
b1207_prs	586.395	701.538	0.258648	0.011752	597.377	575.413	692.454	710.622
b2174_lpxT	53.1996	37.4919	-0.504836	0.0117656	52.9953	53.404	36.1668	38.8171
b1657_ydhP	5.7018	10.6482	0.901117	0.0117724	5.25286	6.15074	10.7066	10.5898
b3022_mqsR	31.3826	56.2381	0.841582	0.0117724	30.4515	32.3137	60.7231	51.753
b3962_sthA	77.4312	61.3998	-0.334681	0.0117724	75.3765	79.4859	60.8852	61.9144
b3667_uhpC	9.08682	15.0761	0.730417	0.0119064	8.49252	9.68113	15.4221	14.7301
b0444_queC	48.183	31.2434	-0.624971	0.0119064	48.0469	48.319	28.5682	33.9186
b1203_ychF	150.18	113.959	-0.39818	0.0119064	155.519	144.841	118.896	109.021
b3843_ubiD	142.131	113.143	-0.329071	0.0119064	135.983	148.278	112.843	113.443
b0246_yafW	14.9729	34.3867	1.1995	0.0119728	14.1831	15.7626	33.805	34.9684
b1642_slyA	93.5632	126.611	0.43639	0.0119728	95.9394	91.1871	124.556	128.666
b0184_dnaE	125.654	148.64	0.242356	0.0119728	123.415	127.894	148.446	148.833
b0031_dapB	47.5747	33.7823	-0.493927	0.0120718	46.656	48.4934	33.1579	34.4067
b2201_ccmA	22.0894	35.1023	0.668211	0.0122145	22.3046	21.8741	36.5867	33.6178
b0951_pqiB	30.3778	44.8663	0.562617	0.0122145	32.1905	28.565	46.9657	42.767
b0684_fldA	195.216	153.144	-0.350182	0.0122145	193.234	197.198	157.6	148.688
b3806_cyaA	92.1547	116.744	0.341215	0.0123161	92.6605	91.6489	121.887	111.6
b3430_glgC	30.0195	40.358	0.426952	0.0123449	30.6578	29.3813	39.2928	41.4231
b4233_mpl	111.632	84.1753	-0.407277	0.0123449	113.987	109.277	79.5319	88.8188
b0636_rlmH	183.601	139.868	-0.392506	0.0123449	176.982	190.219	137.202	142.534
b2188_yejM	62.1462	76.2017	0.294157	0.0123449	61.4626	62.8297	76.3817	76.0217
b3337_bfd	43.0164	13.5485	-1.66676	0.0125557	40.9159	45.1169	14.568	12.529
b2614_grpE	426.146	273.18	-0.641497	0.0126148	447.186	405.106	293.862	252.497
b1612_fumA	27.7618	20.5373	-0.434851	0.0126148	28.2825	27.2411	20.9018	20.1728
b1224_narG	2.56911	5.57454	1.11758	0.0126316	2.35528	2.78294	4.85595	6.29313
b4323_uxuB	18.4922	12.0172	-0.621819	0.0126316	19.3828	17.6016	11.8228	12.2115
b1340_smrA	28.7799	43.7681	0.604817	0.0126316	27.9675	29.5923	44.179	43.3572
b3672_ivbL	1806.63	2458.08	0.444236	0.0127012	1830.64	1782.61	2491.38	2424.79
b4005_purD	19.0667	12.4355	-0.616594	0.012706	18.5184	19.615	12.8965	11.9744
b2515_ispG	174.413	139.292	-0.324395	0.0127488	178.718	170.108	144.18	134.403
b1524_glsB	26.9586	37.9081	0.491761	0.012931	26.9137	27.0034	39.3451	36.471
b1863_ruvC	221.307	302.43	0.450547	0.012931	223.631	218.984	320.013	284.846
b0114_aceE	353.183	417.385	0.240964	0.0129435	356.647	349.719	422.933	411.837
b0426_yajQ	282.368	348.701	0.304417	0.0129777	287.75	276.985	353.944	343.459
b1110_ycfJ	9.73886	23.5945	1.27663	0.0129993	11.4777	8.00007	24.3079	22.8811
b0489_qmcA	12.8578	21.2924	0.72769	0.0129993	13.8238	11.8918	21.2011	21.3836
b0845_ybjJ	16.3757	10.0093	-0.710219	0.0129993	16.5546	16.1968	10.8713	9.14722
b3925_glpX	25.3259	16.8331	-0.589309	0.0129993	24.5451	26.1067	17.0087	16.6576
b1221_narL	40.5736	58.4882	0.527605	0.0129993	43.0066	38.1406	58.736	58.2404
b0223_yafJ	42.0508	29.2954	-0.521458	0.0129993	40.9292	43.1724	30.0052	28.5856
b1036_ycdZ	68.1362	97.1251	0.511422	0.0129993	65.7549	70.5176	92.4793	101.771
b0637_rsfS	246.391	175.268	-0.491385	0.0129993	236.72	256.062	185.396	165.14
b2432_yfeY	60.9122	84.3698	0.469996	0.0129993	63.3345	58.4899	86.9424	81.7972
b1015_putP	29.6162	21.4485	-0.465507	0.0129993	29.1752	30.0572	20.4659	22.4312
b4736_yliM	4880.57	6531.93	0.42046	0.0129993	5085.47	4675.67	6688.73	6375.13
b0912_ihfB	387.722	488.062	0.332041	0.0129993	390.499	384.945	493.479	482.644
b3699_gyrB	203.122	161.572	-0.330162	0.0129993	205.312	200.931	169.048	154.096
b1198_dhaM	58.292	72.6992	0.318641	0.0129993	57.5286	59.0555	71.8843	73.5142
b0820_ybiT	83.9133	102.494	0.28857	0.0129993	82.9631	84.8635	104.432	100.557
b0096_lpxC	835.341	981.163	0.232128	0.0129993	850.18	820.502	979.446	982.881
b2400_gltX	237.666	204.637	-0.215867	0.0129993	237.024	238.308	202.955	206.319
b1225_narH	3.9592	8.41826	1.08831	0.0131368	3.56589	4.3525	7.47207	9.36445
b4235_pmbA	48.8437	34.5024	-0.501478	0.0131368	50.2764	47.411	32.2547	36.75
b3357_crp	208.339	149.732	-0.476547	0.0131368	205.98	210.698	159.299	140.165
b3994_thiC	7.77131	4.09427	-0.924552	0.0131407	7.27342	8.26919	3.61372	4.57481
b0401_brnQ	43.5351	56.7858	0.383352	0.0131655	43.9265	43.1436	58.6931	54.8785
b1825_yebO	319.721	418.169	0.387272	0.0131823	334.511	304.931	425.42	410.917
b3783_rho	397.059	454.226	0.194056	0.0131823	399.185	394.934	457.014	451.437
b2263_menH	42.1688	61.2433	0.538376	0.0132076	43.4172	40.9205	65.1118	57.3749
b1704_aroH	30.2226	41.2774	0.449721	0.0132076	29.9259	30.5194	40.642	41.9127
b3668_uhpB	17.6515	30.6182	0.794595	0.0133206	15.8125	19.4905	31.8494	29.387
b1831_proQ	322.252	403.983	0.326105	0.0133763	323.499	321.006	421.477	386.49
b1061_dinI	147.519	97.5301	-0.596982	0.0133885	150.101	144.937	100.735	94.325
b1678_ldtE	10.3035	16.9668	0.719577	0.0136764	10.3607	10.2464	16.5646	17.369
b3196_yrbG	51.2191	66.3207	0.372778	0.013901	50.8253	51.6129	68.3221	64.3193
b1062_pyrC	60.6466	43.9094	-0.465899	0.0140172	64.0613	57.2319	45.5186	42.3002
b3187_ispB	100.967	78.1764	-0.369074	0.0140172	99.1269	102.806	81.7104	74.6423
b3867_hemN	60.9482	75.9675	0.317798	0.0140209	61.58	60.3165	76.8643	75.0707
b2480_bcp	104.448	76.6827	-0.445805	0.0140581	101.001	107.894	75.4083	77.9571
b4676_yoaK	256.449	521.35	1.02358	0.0140921	225.551	287.347	505.35	537.349
b2838_lysA	11.0428	6.32171	-0.804721	0.0141022	11.7929	10.2927	5.86368	6.77974
b0198_metI	30.5992	50.1851	0.713765	0.0141142	33.5351	27.6634	52.1734	48.1969
b3752_rbsK	39.0208	27.5095	-0.504315	0.0141142	37.874	40.1677	28.2946	26.7244
b2132_bglX	31.8731	25.1815	-0.339975	0.0141201	32.07	31.6762	25.5683	24.7948
b3636_rpmG	8595.4	11104.9	0.369561	0.01431	8794.74	8396.07	11629.1	10580.7
b1266_yciV	55.4538	72.3296	0.383299	0.0143856	55.8392	55.0684	75.1801	69.4791
b0740_tolB	195.725	233.292	0.253312	0.0144129	199.364	192.085	238.775	227.81
b1853_yebK	33.261	21.4603	-0.632162	0.0144233	31.2873	35.2347	20.0198	22.9009
b1716_rplT	8662.86	12270	0.502217	0.0144233	8970.48	8355.24	12986.1	11553.8
b1267_yciO	54.7759	75.3571	0.460201	0.0144588	54.2185	55.3334	78.7814	71.9328
b1600_mdtJ	12.3597	3.78066	-1.70894	0.0144684	11.9237	12.7958	3.72326	3.83806
b2428_murQ	11.6674	6.28107	-0.893395	0.0145454	11.9429	11.3919	6.42034	6.1418
b1862_yebB	13.6858	24.1565	0.819734	0.0145454	12.1894	15.1821	23.2882	25.0247
b2035_wbbH	53.3473	77.1398	0.532059	0.0146798	51.5504	55.1443	82.9109	71.3687
b1445_ortT	39.0024	89.2628	1.1945	0.0146988	36.4292	41.5755	99.806	78.7196
b2731_fhlA	3.19166	5.4119	0.761827	0.0148457	3.23629	3.14703	5.48921	5.33458
b0461_tomB	56.6866	35.9768	-0.65594	0.0148932	56.7797	56.5935	37.2292	34.7244
b3316_rpsS	7290.64	5806.6	-0.328352	0.01503	7488.68	7092.61	6033.05	5580.15
b2280_nuoJ	204.958	155.46	-0.398783	0.0150999	211.231	198.685	162.546	148.374
b2027_wzzB	202.039	231.762	0.19801	0.0151466	202.624	201.454	234.762	228.761
b0999_cbpM	22.9514	42.9259	0.90327	0.0152042	23.6604	22.2423	40.2629	45.589
b2240_glpT	6.82841	3.53687	-0.949074	0.0153688	7.10808	6.54874	3.59026	3.48349
b0842_mdfA	32.2563	23.2018	-0.475346	0.0153688	30.9871	33.5256	23.7379	22.6657
b2412_zipA	229.777	267.787	0.22085	0.0153688	228.779	230.775	271.869	263.705
b2036_glf	87.6585	105.241	0.26373	0.0154102	86.4751	88.842	107.822	102.66
b0468_ybaN	30.6628	14.6689	-1.06372	0.015481	34.0376	27.288	14.941	14.3968
b0248_yafX	12.8196	27.3947	1.09554	0.0155107	14.5106	11.1286	24.6241	30.1652
b0357_frmR	104.722	68.2205	-0.618283	0.0155236	97.4982	111.945	68.5323	67.9088
b2496_hda	129.658	93.909	-0.465376	0.0155236	131.847	127.469	87.4512	100.367
b1808_yoaA	22.9186	29.571	0.367664	0.0156342	22.5349	23.3023	29.4295	29.7125
b3535_yhjR	88.4683	43.0308	-1.03979	0.0156808	93.9267	83.0099	48.5372	37.5244
b3844_fre	141.405	107.128	-0.400496	0.0158132	136.19	146.62	111.643	102.613
b0758_galT	22.285	14.1571	-0.654547	0.0158253	23.7595	20.8104	15.0559	13.2583
b4668_ibsB	6672.26	8569.82	0.361089	0.0159644	6568.48	6776.03	8316.46	8823.17
b3156_yhbS	106.477	77.7734	-0.453195	0.0160723	112.222	100.732	78.969	76.5778
b2922_yggE	67.8436	50.4327	-0.427854	0.0160723	69.0309	66.6563	52.9793	47.886
b2218_rcsC	17.6317	22.1363	0.328248	0.0160723	17.9251	17.3382	22.0953	22.1774
b3623_waaU	13.2726	19.5223	0.55667	0.0162066	12.967	13.5783	21.1054	17.9392
b3460_livJ	11.2017	6.28156	-0.834518	0.0162349	10.6752	11.7281	5.7955	6.76761
b1235_rssB	15.2307	22.65	0.572531	0.0163172	14.4991	15.9623	23.6469	21.6531
b2785_rlmD	66.8547	47.4105	-0.495823	0.0163246	65.2351	68.4744	50.7905	44.0304
b2234_nrdA	72.5917	88.0096	0.277856	0.0163246	75.2002	69.9832	87.9418	88.0773
b1288_fabI	351.03	260.737	-0.428998	0.0163953	361.956	340.103	276.189	245.284
b4348_hsdS	20.0513	26.603	0.407898	0.0163953	20.5578	19.5447	27.5841	25.622
b1208_ispE	152.768	184.59	0.272988	0.0163953	154.751	150.784	188.654	180.527
b0891_lolA	70.7413	92.4939	0.386806	0.0164107	68.7207	72.7618	90.3725	94.6153
b3429_glgA	36.6463	46.9655	0.357935	0.0164111	35.8464	37.4461	46.1944	47.7366
b2526_hscA	222.635	253.757	0.188764	0.0165651	226.981	218.29	255.826	251.687
b0877_ybjX	228.172	197.165	-0.210719	0.0166306	227.515	228.828	193.212	201.117
b0113_pdhR	57.1255	97.8937	0.777081	0.0166903	50.3871	63.8639	99.4613	96.326
b0921_cmoM	123.686	99.2889	-0.316979	0.0166903	121.712	125.66	102.363	96.2145
b4317_fimD	3.7226	5.84151	0.650031	0.0167795	3.44109	4.00412	5.9629	5.72013
b2277_nuoM	137.524	113.465	-0.277441	0.0167933	142.553	132.494	111.625	115.304
b1418_cybB	26.4077	39.2152	0.570454	0.0170065	26.5129	26.3025	39.1184	39.312
b3894_fdoG	343.877	298.005	-0.206558	0.017016	348.463	339.291	304.262	291.747
b2702_srlA	40.1674	60.1966	0.583658	0.0170813	43.6836	36.6511	61.2484	59.1448
b1332_ynaJ	145.573	198.554	0.447789	0.0172852	145.106	146.04	205.377	191.73
b1795_yeaQ	38.3409	75.3887	0.975464	0.0172929	38.9099	37.772	85.6362	65.1413
b1602_pntB	79.6749	98.6836	0.308685	0.0172929	79.2739	80.0759	103.062	94.3048
b3229_sspA	507.975	454.187	-0.161471	0.0173573	513.343	502.606	450.12	458.254
b2941_yqgD	38.1939	65.7495	0.783638	0.0176196	40.7275	35.6603	67.1694	64.3296
b1213_ychQ	57.2071	81.4356	0.509467	0.0177045	60.7744	53.6398	79.5832	83.288
b2204_napH	14.956	23.0909	0.6266	0.0178317	15.7743	14.1378	23.3161	22.8658
b4595_yciY	179.842	353.56	0.975224	0.017902	203.776	155.908	380.579	326.541
b1983_yeeN	64.8106	47.7371	-0.441118	0.017902	63.8948	65.7263	50.1385	45.3356
b0082_rsmH	134.837	113.359	-0.250312	0.017902	135.066	134.607	112.664	114.054
b0200_gmhB	56.8473	36.4325	-0.641865	0.0180322	59.9666	53.728	39.3762	33.4887
b2520_yfhM	17.8698	22.1293	0.308435	0.0180322	17.1318	18.6077	22.2049	22.0536
b0804_ybiX	9.80168	4.31234	-1.18456	0.0180483	9.87705	9.7263	3.87568	4.74899
b0983_gfcE	4.19333	7.79917	0.895222	0.0180483	4.65762	3.72905	7.75646	7.84187
b1000_cbpA	18.5203	27.1501	0.551854	0.0180483	17.5385	19.502	28.0778	26.2225
b3403_pck	213.658	171.806	-0.31452	0.0180483	222.577	204.738	176.989	166.623
b0023_rpsT	4227.61	5157.29	0.286771	0.0180483	4148.95	4306.27	5392.92	4921.66
b3294_rplQ	10593.5	12880.4	0.281999	0.0180483	10743.4	10443.6	13281.6	12479.2
b0143_pcnB	166.375	145.433	-0.194083	0.0180483	163.946	168.804	144.069	146.798
b1902_ftnB	13.3683	22.7717	0.768427	0.0181114	12.5334	14.2032	22.8529	22.6905
b3434_yhgN	28.3359	41.6387	0.555294	0.0181114	26.5208	30.1509	41.0101	42.2672
b1661_cfa	94.2267	135.473	0.5238	0.0181114	99.3471	89.1063	144.046	126.901
b1870_cmoA	43.3687	60.304	0.4756	0.0181114	42.5806	44.1568	64.5807	56.0273
b3607_cysE	85.1193	63.4337	-0.424236	0.0181114	89.9454	80.2932	65.9492	60.9182
b0924_mukB	137.572	119.891	-0.198467	0.0181114	140.008	135.137	122.575	117.207
b2213_ada	9.58187	14.8885	0.635819	0.0181658	9.60126	9.56249	14.3873	15.3897
b0916_ycaQ	10.0856	15.8506	0.652247	0.0182546	9.44925	10.7219	16.8722	14.829
b3570_bax	108.384	132.118	0.285677	0.0182546	106.593	110.174	137.026	127.21
b0639_nadD	37.8626	51.6028	0.446676	0.0183903	37.3621	38.3632	50.1305	53.0751
b4375_prfC	112.081	131.087	0.225991	0.0183903	111.07	113.092	134.282	127.892
b3860_dsbA	184.711	148.507	-0.31474	0.0184341	192.185	177.237	149.221	147.792
b2512_bamB	219.786	247.978	0.174115	0.0184937	221.494	218.078	252.961	242.995
b0679_nagE	40.3997	32.884	-0.296959	0.0185286	40.1084	40.6911	32.7782	32.9898
b3407_yhgF	55.1873	44.9441	-0.296204	0.0185345	55.5115	54.8631	47.0505	42.8378
b1550_gnsB	88.8773	149.857	0.753697	0.0186379	86.5194	91.2352	161.225	138.488
b0397_sbcC	16.0042	12.3873	-0.369584	0.0186379	15.9008	16.1076	12.848	11.9267
b4089_alsR	21.3346	13.6014	-0.649445	0.0186707	22.8439	19.8254	14.1388	13.064
b2129_yehX	1.6224	5.04311	1.63618	0.0188293	1.28543	1.95937	4.98798	5.09823
b3515_gadW	14.426	8.6255	-0.741996	0.0188484	15.173	13.6791	8.70082	8.55018
b1324_tpx	512.403	633.171	0.305316	0.0192424	533.209	491.598	654.136	612.207
b3410_feoC	108.405	69.5722	-0.63985	0.0192602	104.034	112.776	70.0136	69.1308
b3412_bioH	30.4779	20.0524	-0.603989	0.0194196	28.5636	32.3923	19.4933	20.6115
b2182_bcr	41.1745	53.4492	0.376418	0.0194196	40.4437	41.9052	50.5056	56.3927
b2954_rdgB	100.987	78.7609	-0.358613	0.0194196	103.052	98.9215	77.1648	80.3569
b4055_aphA	20.6516	11.6356	-0.827708	0.0195914	21.2164	20.0869	10.0336	13.2376
b4606_ypfM	1280.93	2231.4	0.800757	0.0195914	1137.85	1424.01	2079.77	2383.03
b2955_yggW	65.8554	52.9678	-0.314186	0.0195914	64.988	66.7228	51.7902	54.1454
b2909_ygfB	141.881	115.437	-0.297569	0.0195914	141.46	142.302	115.733	115.141
b2514_hisS	185.361	162.106	-0.193396	0.0196717	186.86	183.862	165.325	158.888
b2687_luxS	205.655	154.86	-0.40926	0.0197654	214.989	196.321	163.261	146.46
b0953_rmf	66.015	118.201	0.840373	0.0198936	69.2791	62.7509	114.42	121.982
b1051_msyB	17.6817	31.6193	0.838548	0.0198969	19.475	15.8884	30.9724	32.2663
b3431_glgX	26.5507	33.2845	0.3261	0.0199314	27.3354	25.7661	33.0617	33.5073
b4384_deoD	189.324	129.745	-0.545187	0.0199551	197.927	180.721	119.829	139.66
b3937_yiiX	25.8137	45.2671	0.810324	0.020094	29.2355	22.392	45.2375	45.2967
b1335_ogt	8.77336	16.5455	0.915236	0.020102	9.2335	8.31323	15.9395	17.1515
b2841_araE	12.0372	17.0881	0.505493	0.020102	11.7834	12.291	18.0237	16.1526
b0898_ycaD	58.3391	73.0735	0.324886	0.020102	56.6417	60.0365	75.3757	70.7714
b2478_dapA	248.578	217.529	-0.19249	0.020102	252.713	244.443	219.176	215.883
b2065_dcd	210.571	173.253	-0.28143	0.0204499	210.2	210.943	179.29	167.216
b3816_corA	38.1568	74.7255	0.969659	0.0204744	38.7154	37.5983	86.3526	63.0985
b3622_waaL	35.2853	27.6024	-0.354274	0.0204744	35.1325	35.4381	28.2044	27.0005
b1414_ydcF	15.0223	23.0412	0.617107	0.020574	13.9779	16.0668	23.5101	22.5723
b3792_wzxE	47.2443	59.5312	0.333504	0.020574	47.3925	47.0961	62.0983	56.9641
b1535_dgcZ	5.16987	10.1343	0.971048	0.0205879	5.33479	5.00495	8.63259	11.636
b3021_mqsA	28.5785	44.3225	0.633107	0.0206365	29.6655	27.4916	47.5094	41.1356
b1531_marA	33.9178	52.1236	0.619897	0.0206365	35.8893	31.9463	53.4184	50.8289
b4214_cysQ	38.3557	27.7692	-0.465954	0.0206365	39.3628	37.3487	27.89	27.6485
b0835_rimO	26.5838	20.0116	-0.409712	0.0206365	26.0919	27.0757	20.6301	19.393
b0243_proA	62.7196	50.9022	-0.301189	0.0206365	62.9999	62.4394	51.9269	49.8776
b1094_acpP	8253.63	9445.74	0.194635	0.0206365	8328.56	8178.69	9606.26	9285.21
b0839_dacC	39.9065	27.2863	-0.548446	0.0207121	42.0435	37.7695	25.1286	29.444
b0280_yagN	29.125	17.7946	-0.710822	0.0207889	28.2537	29.9963	18.516	17.0731
b3251_mreB	327.491	288.396	-0.183402	0.0208239	333.848	321.134	294.137	282.656
b1226_narJ	4.6711	10.2682	1.13635	0.0208601	4.6242	4.71801	11.374	9.1625
b3438_gntR	49.2666	34.5685	-0.511154	0.0208601	46.5739	51.9594	32.2201	36.9169
b3784_rfe	100.143	119.103	0.250155	0.0208601	98.3355	101.95	116.353	121.854
b0369_hemB	89.3994	72.1104	-0.310056	0.0208831	92.2815	86.5173	70.3047	73.9162
b0168_map	172.128	145.402	-0.243432	0.0209685	170.995	173.261	148.762	142.042
b1376_uspF	15.2908	30.8119	1.01082	0.0209699	17.6775	12.9042	28.4525	33.1712
b4209_ytfE	8.21807	14.6697	0.835971	0.0209699	8.07822	8.35792	13.6875	15.6519
b0892_rarA	35.3447	44.1816	0.321954	0.0209699	35.2115	35.4779	43.1531	45.2102
b2517_rlmN	141.657	125.169	-0.178515	0.0209699	142.246	141.067	123.502	126.837
b4258_valS	161.74	151.117	-0.098018	0.0210385	163.184	160.297	151.948	150.285
b0986_gfcB	4.68489	10.1967	1.12202	0.0210648	4.06735	5.30243	11.3462	9.04725
b1476_fdnI	8.42526	14.6741	0.80048	0.0211572	8.36473	8.48579	13.8491	15.4991
b0355_frmB	48.1872	34.5109	-0.481596	0.0211572	51.1779	45.1965	36.2871	32.7348
b1123_potD	107.989	124.592	0.206329	0.0211572	109.313	106.665	124.663	124.521
b3859_srkA	70.64	57.3736	-0.300098	0.0211765	70.1998	71.0801	58.3911	56.356
b1864_yebC	321.08	394.711	0.297862	0.02119	332.714	309.447	409.937	379.485
b0988_insB-4	111.994	160.507	0.519219	0.0213519	105.994	117.994	151.914	169.1
b0688_pgm	163.795	142.337	-0.202588	0.0213519	165.216	162.375	146.53	138.143
b2279_nuoK	238.713	177.684	-0.425965	0.0214376	256.193	221.233	173.954	181.413
b1733_chbG	6.72684	12.5552	0.900278	0.0214384	5.84713	7.60655	12.1782	12.9321
b2206_napA	17.8815	23.5065	0.394588	0.0214384	18.6067	17.1564	24.6377	22.3753
b3347_fkpA	314.394	265.03	-0.246416	0.0214384	324.134	304.653	271.603	258.458
b3221_yhcH	13.3883	6.11478	-1.1306	0.0215651	13.7705	13.0061	6.57937	5.65018
b4150_ampC	11.6719	7.4161	-0.654305	0.0215651	12.3269	11.0168	6.92265	7.90956
b3190_ibaG	246.584	192.726	-0.355533	0.0215651	247.409	245.759	195.563	189.888
b1714_pheS	150.322	173.425	0.206259	0.0215651	147.045	153.598	175.121	171.729
b3175_secG	2817.29	2649.65	-0.0885021	0.0215651	2789.93	2844.64	2653.97	2645.34
b2016_yeeZ	28.773	39.1254	0.44339	0.021621	27.6498	29.8962	40.0834	38.1674
b2552_hmp	12.4584	7.70439	-0.693371	0.0217406	13.1175	11.7994	7.00829	8.40049
b0697_kdpB	4.31115	6.92889	0.684553	0.0217406	4.11612	4.50617	7.4288	6.42898
b1842_holE	78.0385	116.297	0.575562	0.0217406	79.6906	76.3864	126.642	105.953
b0081_mraZ	166.418	135.205	-0.299662	0.0218417	163.813	169.022	133.341	137.068
b2610_ffh	149.557	132.989	-0.169393	0.0219747	150.423	148.692	135.602	130.376
b4151_frdD	38.6205	23.0075	-0.747266	0.0219973	41.0489	36.1921	22.3678	23.6472
b0966_hspQ	246.541	310.593	0.333201	0.0219973	241.966	251.115	317.444	303.743
b4504_ykfH	8.83438	31.4942	1.83389	0.0220216	8.59618	9.07257	23.25	39.7384
b4328_iadA	40.8704	32.3849	-0.335734	0.0220744	40.5884	41.1524	32.483	32.2869
b1786_dgcJ	11.4936	17.8111	0.631955	0.0222051	12.1495	10.8376	19.4389	16.1834
b0029_ispH	159.066	136.381	-0.221985	0.022224	156.386	161.747	138.799	133.963
b1495_yddB	5.63342	3.26271	-0.787941	0.0228026	5.5869	5.67995	3.69881	2.82661
b3116_tdcC	6.44515	3.59801	-0.841014	0.0228913	5.89092	6.99938	3.56781	3.62821
b4255_rraB	208.376	249.908	0.262209	0.0228913	203.981	212.77	250.949	248.866
b0068_thiB	22.0968	15.4351	-0.517625	0.022964	21.8197	22.374	14.7537	16.1165
b3497_rsmJ	36.6429	25.3115	-0.533743	0.0232053	35.016	38.2699	26.6768	23.9461
b1098_tmk	46.3464	61.8841	0.417112	0.0232469	44.962	47.7307	58.8642	64.9039
b0843_ybjH	40.9018	23.9636	-0.771318	0.0233282	41.9637	39.8399	23.8676	24.0596
b3633_waaA	44.8291	29.7996	-0.589143	0.0233282	44.2838	45.3744	32.924	26.6751
b3924_fpr	21.7127	14.1161	-0.621191	0.0234615	20.5785	22.8468	14.9346	13.2977
b2938_speA	95.5046	106.152	0.152486	0.0234615	96.4738	94.5353	104.548	107.756
b2340_sixA	122.246	201.689	0.722349	0.0235609	124.999	119.492	226.409	176.969
b1261_trpB	9.78075	15.0246	0.619311	0.0235778	9.19014	10.3714	13.9309	16.1183
b0224_yafK	36.7638	47.8587	0.380495	0.0235778	36.3745	37.1532	48.634	47.0834
b2780_pyrG	687.742	546.078	-0.332761	0.0235778	718.187	657.297	568.053	524.104
b3186_rplU	4478.23	5585.23	0.318687	0.0235778	4387.59	4568.88	5866.78	5303.68
b4539_yoeB	40.2306	65.9658	0.713425	0.0237132	43.339	37.1223	69.0217	62.91
b2504_yfgG	42.4861	17.4417	-1.28445	0.023737	41.0533	43.9188	21.0872	13.7961
b3408_feoA	67.2956	31.4394	-1.09794	0.0237525	61.8504	72.7408	37.2324	25.6465
b1839_yebY	65.5282	99.1477	0.597464	0.023757	70.9947	60.0617	105.277	93.0185
b3629_waaS	19.3614	27.8978	0.526967	0.0237714	20.0126	18.7102	30.4273	25.3683
b2288_nuoA	257.176	180.958	-0.507105	0.023828	243.306	271.046	194.728	167.187
b1859_znuB	20.4794	28.8017	0.491985	0.023828	20.1579	20.8008	27.9304	29.6731
b0492_cnoX	74.677	60.5772	-0.301891	0.0239153	73.7444	75.6097	60.9832	60.1711
b3207_yrbL	258.389	285.076	0.141806	0.0239675	260.056	256.721	283.138	287.014
b1251_yciI	26.0162	42.6107	0.711808	0.0240626	24.9127	27.1196	42.5606	42.6608
b2231_gyrA	411.477	367.404	-0.163445	0.0240827	421.592	401.362	374.275	360.532
b0642_leuS	160.188	151.108	-0.084186	0.024221	159.145	161.232	153.474	148.743
b1833_yebS	10.1107	14.5454	0.524685	0.024329	9.35844	10.8629	13.9975	15.0933
b1558_cspF	29.8834	54.7534	0.873603	0.0245272	27.3406	32.4262	52.2254	57.2813
b3459_panZ	32.1209	19.171	-0.744584	0.0245272	31.2434	32.9985	19.428	18.9141
b3076_ebgA	3.61029	2.25546	-0.678688	0.0245272	3.68479	3.53578	2.2475	2.26343
b3910_yiiM	21.9912	14.8212	-0.569267	0.0245272	22.5265	21.4559	15.413	14.2294
b3318_rplW	8468.66	6213.22	-0.446792	0.0245272	8628.77	8308.55	6730.43	5696.01
b0818_ybiR	23.6533	31.7816	0.426147	0.0245272	24.7683	22.5383	30.2845	33.2787
b1804_rnd	48.1614	58.344	0.276709	0.0245272	47.8145	48.5083	59.4553	57.2328
b4396_rob	108.278	91.7622	-0.238769	0.0245272	108.144	108.412	92.4109	91.1134
b0091_murC	108.584	95.6899	-0.182379	0.0245272	107.203	109.966	93.7121	97.6676
b0116_lpd	536.72	570.915	0.0891077	0.0245272	547.395	526.044	572.002	569.828
b2891_prfB	284.038	284.894	0.00433923	0.0245272	287.318	280.759	285.41	284.377
b0452_tesB	39.5912	29.8201	-0.408895	0.0245511	41.3107	37.8717	29.1506	30.4896
b0393_rdgC	60.0331	41.3111	-0.53923	0.0246004	59.1587	60.9075	45.3143	37.3078
b3067_rpoD	210.164	198.415	-0.0829962	0.0246004	214.253	206.076	200.609	196.222
b0423_thiI	87.5748	76.1169	-0.2023	0.0246573	86.2136	88.9361	74.7498	77.4839
b1538_dcp	15.719	11.9186	-0.399299	0.0247102	16.1445	15.2935	12.1882	11.649
b0054_lptD	110.524	104.42	-0.081959	0.0247175	109.001	112.046	103.675	105.165
b3164_pnp	455.35	420.948	-0.113332	0.0248286	465.503	445.197	425.211	416.685
b1918_tcyL	11.6519	19.2338	0.72308	0.0250023	11.7064	11.5974	17.2174	21.2502
b2449_yffR	8.22601	15.9677	0.956893	0.0251078	8.93544	7.51658	16.7754	15.1601
b0723_sdhA	141.967	94.189	-0.591928	0.0251078	142.242	141.692	104.354	84.0237
b1871_cmoB	43.823	63.919	0.544558	0.0251078	47.5726	40.0733	67.2724	60.5657
b1761_gdhA	11.2808	17.9331	0.668752	0.0255341	12.406	10.1556	16.6652	19.201
b1214_ychA	112.461	142.977	0.346363	0.0255341	107.413	117.508	149.058	136.896
b3604_lldR	12.9606	7.6693	-0.756966	0.0256008	12.6589	13.2624	7.24444	8.09416
b4349_hsdM	42.6709	50.8111	0.25189	0.0256011	42.9091	42.4328	50.7361	50.8861
b3297_rpsK	9907.43	11892.9	0.263523	0.0256393	10367.2	9447.61	12012.2	11773.7
b0086_murF	97.9178	87.4989	-0.162306	0.0256393	98.2448	97.5908	87.3144	87.6833
b1844_exoX	15.4836	23.9317	0.628183	0.0256565	15.7303	15.2369	26.012	21.8514
b1930_yedF	123.455	83.7295	-0.560182	0.0256565	126.314	120.597	88.3536	79.1055
b2200_ccmB	16.6465	24.4381	0.553914	0.0256565	15.9809	17.3121	25.2943	23.5819
b3963_fabR	120.107	97.519	-0.300562	0.0256565	114.92	125.294	94.5882	100.45
b2566_era	159.269	145.621	-0.129243	0.0256565	159.677	158.861	145.834	145.408
b0098_secA	93.4276	95.7252	0.0350488	0.0256565	93.2558	93.5995	95.4597	95.9906
b2595_bamD	166.022	130.968	-0.342158	0.0257416	160.129	171.915	138.041	123.896
b2330_prmB	116.251	100.548	-0.209361	0.0257416	118.291	114.211	100.454	100.642
b3056_cca	55.6809	67.881	0.285824	0.0257992	58.1181	53.2438	68.0555	67.7065
b0949_uup	84.3297	97.1766	0.204568	0.0258165	82.6397	86.0198	99.7916	94.5616
b3765_yifB	15.8895	11.241	-0.499303	0.0258906	17.0808	14.6983	11.2961	11.186
b3997_hemE	66.9521	55.5863	-0.268399	0.025981	65.2401	68.664	56.7477	54.4249
b0446_cof	11.3745	18.7213	0.718875	0.0260137	9.98544	12.7635	17.6539	19.7886
b1494_pqqL	5.50958	3.78118	-0.543105	0.0261118	5.38582	5.63334	3.98015	3.58221
b3068_mug	33.7191	47.3736	0.490516	0.0261118	34.6406	32.7977	49.3465	45.4007
b4013_metA	8.65778	13.8858	0.681543	0.0261371	9.19321	8.12236	15.1235	12.6482
b2193_narP	164.553	206.603	0.328308	0.0261371	166.484	162.622	218.472	194.733
b3632_waaQ	34.7817	43.3571	0.317939	0.0261371	34.6591	34.9044	44.0902	42.624
b4596_yciZ	21.2006	51.6598	1.28494	0.0263933	22.7683	19.6329	58.1288	45.1909
b0841_ybjG	97.4444	74.5667	-0.386048	0.0263933	94.1378	100.751	78.8574	70.2759
b0438_clpX	360.733	383.989	0.0901349	0.0263933	366.093	355.373	392.631	375.348
b1200_dhaK	100.994	114.377	0.179523	0.0264642	100.77	101.219	115.005	113.749
b1048_opgG	79.687	70.5668	-0.175356	0.0265334	78.6021	80.772	70.7994	70.3341
b3101_yqjF	5.52707	14.3065	1.37208	0.0266243	6.9487	4.10545	14.7014	13.9116
b2523_pepB	118.852	133.608	0.168849	0.0266243	121.279	116.424	133.953	133.264
b0904_focA	51.2716	37.4372	-0.45369	0.0267055	52.9404	49.6028	40.2651	34.6092
b3226_nanR	33.8495	25.1258	-0.429968	0.0267055	35.0439	32.6551	25.4039	24.8476
b3388_damX	199.755	217.438	0.122371	0.0267941	199.433	200.078	223.367	211.509
b0188_tilS	29.5497	22.4928	-0.393683	0.0269215	27.8622	31.2372	23.0262	21.9594
b3822_recQ	42.1945	34.595	-0.286492	0.0270821	43.8077	40.5813	33.8891	35.301
b2276_nuoN	193.508	147.149	-0.395121	0.027127	207.498	179.518	149.318	144.979
b3714_adeP	81.9084	93.4936	0.190856	0.027134	83.4857	80.3311	92.4487	94.5385
b0779_uvrB	41.1786	48.1346	0.225177	0.0271403	41.7209	40.6364	49.1948	47.0744
b3307_rpsN	10090.1	8771.07	-0.202115	0.0271472	9969.37	10210.8	9031.21	8510.93
b1794_dgcP	19.2825	26.371	0.451662	0.0272172	17.9753	20.5897	27.7433	24.9988
b2852_ygeH	1.66902	3.57155	1.09755	0.0272327	1.99892	1.33911	3.84675	3.29636
b4021_pepE	10.1418	4.75632	-1.0924	0.027509	8.85389	11.4298	5.49676	4.01587
b3933_ftsN	100.125	87.5728	-0.193249	0.027509	100.7	99.5499	87.0729	88.0727
b0307_ykgF	7.3121	4.16605	-0.811606	0.0275582	6.32769	8.29652	3.9164	4.4157
b3020_ygiS	14.6655	10.0655	-0.543014	0.0275582	16.03	13.301	10.3358	9.79514
b1286_rnb	103.017	89.4045	-0.204468	0.0275582	104.194	101.841	85.8289	92.9801
b1084_rne	176.038	181.48	0.0439238	0.0275582	179.805	172.27	180.365	182.595
b0952_pqiC	39.0744	55.9195	0.51713	0.0276458	42.0103	36.1384	59.1809	52.6581
b3964_yijD	164.934	132.445	-0.316497	0.0276458	163.116	166.752	129.225	135.664
b2696_csrA	885.093	1057.29	0.256466	0.0276458	903.947	866.239	1094.04	1020.54
b2296_ackA	133.471	120.741	-0.144606	0.0276458	130.698	136.244	122.072	119.411
b2433_yfeZ	35.3742	50.5355	0.514602	0.0276871	32.8245	37.9238	49.8249	51.2462
b3314_rpsC	6436.88	5178.9	-0.313716	0.0276871	6622.2	6251.55	5421.06	4936.73
b4232_fbp	71.3908	57.0957	-0.322357	0.0276976	73.9546	68.827	59.947	54.2443
b0027_lspA	418.321	387.459	-0.110565	0.0277233	413.786	422.855	391.642	383.277
b1592_clcB	3.95031	6.73881	0.770529	0.0279257	4.07049	3.83013	6.26032	7.21731
b4124_dcuR	22.7652	14.335	-0.667293	0.0280028	20.8346	24.6958	15.6464	13.0235
b1280_lapB	42.0957	51.1629	0.281425	0.0281743	43.1143	41.0771	50.5446	51.7813
b1625_cnu	30.2004	64.7936	1.10128	0.028178	23.9609	36.4399	63.9687	65.6185
b1136_icd	195.047	221.165	0.181303	0.0281959	196.757	193.338	230.137	212.194
b3212_gltB	25.8809	30.3081	0.227814	0.0282399	25.5991	26.1627	29.123	31.4932
b2631_rnlB	48.4903	68.0564	0.489034	0.0284079	45.671	51.3096	72.255	63.8578
b0819_ldtB	95.3431	111.872	0.230648	0.0284856	96.9672	93.7189	114.02	109.724
b1399_paaX	11.666	17.4576	0.581548	0.028552	10.4747	12.8574	18.2543	16.661
b1187_fadR	57.2848	44.0878	-0.377773	0.028552	53.9242	60.6455	44.7275	43.4481
b2831_mutH	15.8883	9.63084	-0.722235	0.0285546	17.2017	14.575	9.72406	9.53762
b2981_yghO	24.6854	17.8695	-0.466159	0.0285546	26.6566	22.7143	18.307	17.4321
b3461_rpoH	308.022	270.54	-0.187193	0.0285546	307.353	308.692	282.618	258.461
b0174_ispU	239.183	248.906	0.0574844	0.0285546	242.292	236.074	251.749	246.062
b3871_bipA	482.4	485.818	0.0101874	0.0285546	489.263	475.537	493.099	478.538
b3053_glnE	27.0325	22.6921	-0.252505	0.0286674	26.3044	27.7605	22.8667	22.5174
b0094_ftsA	206.732	177.198	-0.222395	0.0286674	207.451	206.013	185.049	169.347
b3884_yihW	45.7991	32.4116	-0.498809	0.0287898	44.9061	46.6921	35.3432	29.48
b1049_opgH	82.8624	85.8881	0.0517412	0.0287898	81.6696	84.0551	84.937	86.8392
b0724_sdhB	125.806	91.2297	-0.463628	0.0288574	132.545	119.067	97.5148	84.9445
b3485_yhhJ	22.2823	30.0476	0.431355	0.028971	21.7386	22.8259	32.0808	28.0145
b1570_dicA	24.0037	34.9454	0.541844	0.0290384	24.1322	23.8752	34.9614	34.9293
b2388_glk	55.9664	35.9115	-0.640116	0.0290402	59.5544	52.3785	39.6055	32.2174
b4200_rpsF	3360.54	3079.12	-0.126171	0.0290402	3398.9	3322.18	3161.11	2997.14
b2508_guaB	259.804	203.898	-0.349575	0.0290551	274.82	244.788	211.663	196.133
b3287_def	193.776	168.154	-0.204606	0.0290655	192.717	194.836	166.15	170.158
b1565_ydfV	10.3659	22.4281	1.11346	0.0291266	8.30693	12.4249	22.0708	22.7854
b0071_leuD	7.61232	13.0643	0.779217	0.0291665	7.39397	7.83067	13.6343	12.4942
b1650_nemA	19.2709	13.8862	-0.472776	0.029167	19.1991	19.3427	12.9393	14.8331
b0322_yahH	1472.27	1511.02	0.0374828	0.0292529	1499.98	1444.55	1508.58	1513.46
b1227_narI	4.66826	9.23523	0.984263	0.0292985	5.20886	4.12765	8.60443	9.86602
b0822_ybiV	25.5128	17.9518	-0.507088	0.0292989	25.5756	25.4499	19.4055	16.4981
b4371_rsmC	54.9282	43.4553	-0.338015	0.0292989	55.1666	54.6898	45.8719	41.0387
b3651_trmH	138.759	159.174	0.198028	0.0292989	137.321	140.196	161.14	157.208
b1482_osmC	16.7555	26.2292	0.64654	0.0294082	16.5932	16.9178	27.8602	24.5983
b3169_nusA	439.44	464.282	0.0793344	0.0294082	439.241	439.638	476.515	452.048
b1858_znuC	15.4973	22.1921	0.518034	0.0294759	15.1069	15.8876	22.1016	22.2826
b3940_metL	38.8109	33.2592	-0.222711	0.0294759	39.5921	38.0297	34.0538	32.4645
b1233_ychJ	55.3559	72.7982	0.395166	0.029591	51.4202	59.2916	72.1236	73.4727
b2469_narQ	8.09462	11.2275	0.472007	0.0296523	7.79517	8.39407	11.3973	11.0578
b3648_gmk	317.922	314.607	-0.0151187	0.0296523	312.605	323.238	316.191	313.024
b0695_kdpD	13.843	17.4492	0.334004	0.0296792	14.2309	13.4551	18.0948	16.8036
b1530_marR	17.6645	31.93	0.854061	0.029685	15.7361	19.5929	36.0732	27.7869
b0025_ribF	185.029	179.989	-0.0398457	0.0297746	183.62	186.439	181.92	178.058
b0958_sulA	32.6404	22.2733	-0.551342	0.0297868	33.125	32.1558	20.7784	23.7682
b1483_ddpF	2.14215	4.70455	1.135	0.0298009	2.12205	2.16224	4.92176	4.48734
b3030_parE	84.7594	88.4517	0.0615165	0.0298014	85.3584	84.1605	88.4031	88.5004
b4189_bsmA	26.9674	13.9972	-0.946076	0.0298714	26.2921	27.6428	11.6813	16.3132
b0065_yabI	28.3956	38.1197	0.424868	0.0298714	26.549	30.2423	37.7344	38.505
b0185_accA	336.562	309.464	-0.121102	0.0299212	339.406	333.719	320.006	298.922
b4077_gltP	46.1749	54.012	0.226168	0.0299603	46.8213	45.5286	54.0049	54.019
b0115_aceF	409.613	461.48	0.172005	0.0300077	417.765	401.462	476.84	446.12
b2688_gshA	112.651	101.531	-0.149944	0.030153	115.008	110.295	104.226	98.8366
b2609_rpsP	5422.39	5635.17	0.0555298	0.0301901	5473.44	5371.34	5769.55	5500.79
b4472_yhdP	21.9214	25.5506	0.221022	0.0302247	21.77	22.0728	26.494	24.6073
b2477_bamC	305.269	277.34	-0.138425	0.0302374	310.401	300.138	285.947	268.734
b0661_miaB	161.754	154.639	-0.0648999	0.030461	164.888	158.619	157.127	152.15
b0413_nrdR	135.444	160.313	0.243196	0.0305234	132.096	138.791	162.098	158.528
b2037_rfbX	59.1726	67.4859	0.189657	0.0305234	59.5832	58.7621	69.6612	65.3107
b2697_alaS	259.83	262.862	0.0167391	0.0305234	264.501	255.159	267.829	257.895
b3399_yrfG	60.1094	41.5503	-0.532729	0.030604	64.9668	55.2519	44.3054	38.7952
b0067_thiP	15.4867	11.1064	-0.479645	0.030604	15.9424	15.031	12.0466	10.1661
b2509_xseA	44.6517	62.0123	0.47384	0.030604	41.1026	48.2007	58.8364	65.1882
b0876_ybjD	32.4955	26.5029	-0.294086	0.030604	31.508	33.4829	26.3437	26.6622
b4260_pepA	164.772	154.904	-0.089102	0.0306176	165.26	164.284	159.603	150.204
b2560_pgpC	33.8243	24.7066	-0.453164	0.0306453	32.5296	35.1189	25.3556	24.0575
b0657_lnt	20.2954	25.854	0.349239	0.0307535	20.4883	20.1024	26.8022	24.9058
b3928_zapB	540.941	706.159	0.384523	0.0307843	536.509	545.372	760.864	651.454
b0678_nagB	34.6292	26.4444	-0.389027	0.0308073	35.6479	33.6104	26.8951	25.9936
b3349_slyD	848.647	750.085	-0.178112	0.0308073	886.272	811.023	750.758	749.411
b0080_cra	47.1091	37.8472	-0.315819	0.0308836	47.8101	46.4081	36.1879	39.5065
b0923_mukE	134.653	118.673	-0.182245	0.0309153	134.556	134.749	119.44	117.907
b4221_tamB	32.3288	37.1513	0.200594	0.0310764	32.6212	32.0363	38.6522	35.6504
b3700_recF	110.036	97.5635	-0.173561	0.0310764	109.705	110.367	97.8375	97.2896
b3926_glpK	14.8923	10.2281	-0.542032	0.0311983	15.6958	14.0888	9.24539	11.2107
b3966_btuB	43.2534	35.702	-0.276807	0.0311984	45.3148	41.1919	36.1035	35.3005
b2670_alaE	18.3462	30.1904	0.718608	0.0312222	20.3013	16.3912	33.2824	27.0985
b1686_menI	16.544	26.3421	0.671068	0.0312222	17.4644	15.6236	26.1591	26.5252
b3805_hemC	74.4005	62.3236	-0.255534	0.0312222	76.147	72.654	61.8198	62.8274
b3833_ubiE	130.032	107.852	-0.269808	0.0312674	129.98	130.084	113.426	102.278
b1453_ansP	17.5417	22.9993	0.390804	0.0313425	18.8038	16.2796	22.8372	23.1615
b0922_mukF	120.036	98.0148	-0.2924	0.0313425	119.07	121.003	103.852	92.1777
b3202_rpoN	102.483	107.491	0.0688258	0.0313834	101.846	103.121	107.87	107.112
b2812_tcdA	58.6954	46.4116	-0.338761	0.0315029	60.1331	57.2577	44.3248	48.4984
b0380_yaiZ	46.674	26.5034	-0.81644	0.0315111	47.266	46.0821	27.6353	25.3716
b1927_amyA	5.4689	8.562	0.646697	0.031604	5.00926	5.92854	7.73348	9.39052
b2674_nrdI	47.6127	31.2225	-0.608763	0.031604	48.739	46.4864	34.9799	27.465
b2259_pmrD	84.619	57.1684	-0.565764	0.031604	76.2493	92.9887	54.2382	60.0986
b2807_ygdD	47.8761	64.814	0.436999	0.031604	46.8976	48.8546	64.7765	64.8515
b1099_holB	38.5313	51.9519	0.431145	0.031604	35.3476	41.7151	51.0135	52.8904
b0123_cueO	15.5915	11.6347	-0.422323	0.031604	15.868	15.315	12.2619	11.0075
b4125_dcuS	26.1879	19.869	-0.398383	0.031604	25.381	26.9949	21.3182	18.4198
b3197_kdsD	86.7322	96.4841	0.153724	0.031604	85.9059	87.5585	97.9485	95.0197
b1753_ynjA	5.89025	11.1861	0.925304	0.0316232	5.53383	6.24666	12.0232	10.3489
b2429_murP	8.67662	5.58625	-0.635252	0.0316232	8.43563	8.9176	4.92281	6.24969
b0238_gpt	153.972	124.284	-0.309026	0.0316232	162.355	145.589	121.882	126.687
b2167_fruA	39.9535	33.0633	-0.273095	0.0316729	38.8281	41.079	33.8819	32.2446
b2784_relA	57.67	54.316	-0.0864435	0.0319868	57.4104	57.9296	54.3238	54.3082
b2007_yeeX	253.428	297.968	0.233585	0.0320525	260.187	246.668	303.229	292.708
b0453_ybaY	18.4846	27.0491	0.549259	0.0322069	19.0639	17.9053	26.4295	27.6687
b2903_gcvP	42.0537	37.2287	-0.175818	0.032213	43.4238	40.6836	37.8433	36.614
b3780_rhlB	102.887	112.029	0.12281	0.032438	103.502	102.273	113.95	110.109
b0160_dgt	9.89555	7.07182	-0.484698	0.0325045	9.90993	9.88116	6.95678	7.18685
b2261_menC	78.8476	94.6775	0.263955	0.0325045	75.352	82.3433	94.5398	94.8152
b1664_ydhQ	32.5197	40.0123	0.299129	0.0326868	32.8945	32.1449	41.1778	38.8467
b1806_yeaY	82.2238	100.249	0.285961	0.0326868	84.1977	80.2499	102.105	98.3928
b2216_rcsD	40.0334	41.9259	0.066639	0.0329389	40.3092	39.7576	42.0219	41.8299
b4201_priB	3931.38	3702.66	-0.0864755	0.0332224	4064.7	3798.07	3760.66	3644.66
b2292_yfbS	9.48415	14.1992	0.582222	0.0332572	8.43646	10.5318	14.8278	13.5707
b1868_yecE	10.3829	15.2801	0.557444	0.0333411	10.7584	10.0074	15.5185	15.0418
b3288_fmt	121.528	109.665	-0.148192	0.0333411	119.261	123.795	110.793	108.536
b3298_rpsM	10697	12466	0.22079	0.0333987	10951.6	10442.5	12945.1	11986.9
b0008_talB	437.882	376.17	-0.219155	0.0333987	449.879	425.884	391.401	360.94
b3787_wecC	102.75	109.641	0.0936535	0.0333987	101.994	103.505	111.076	108.206
b4019_metH	13.5466	11.3371	-0.256882	0.0334334	13.6999	13.3933	11.0799	11.5943
b4152_frdC	32.3925	18.1286	-0.837388	0.0334573	35.63	29.1549	20.6256	15.6316
b2529_iscU	431.98	449.967	0.0588562	0.0334573	437.859	426.1	451.16	448.775
b0460_hha	90.2123	62.2012	-0.536382	0.0334834	92.5765	87.8482	60.3785	64.0239
b3041_ribB	82.0709	99.162	0.272918	0.0336352	79.9192	84.2225	95.8295	102.495
b2208_napF	8.21855	14.9838	0.866448	0.0339685	7.66764	8.76946	13.5326	16.435
b2144_sanA	18.4385	12.2975	-0.584362	0.0339685	17.2278	19.6492	11.2016	13.3933
b1919_dcyD	14.503	20.3523	0.488836	0.0339685	14.6761	14.3299	18.7102	21.9944
b3390_aroK	517.542	453.3	-0.191209	0.0339685	513.902	521.181	473.496	433.104
b2418_pdxK	21.5554	15.5904	-0.467396	0.0340637	21.8856	21.2253	14.74	16.4407
b3295_rpoA	9220.72	11040.2	0.25981	0.0340637	9509.42	8932.02	11287.8	10792.5
b2041_rfbB	151.591	134.123	-0.176626	0.0340637	151.108	152.075	139.539	128.707
b3437_gntK	19.1511	11.7768	-0.701485	0.0340826	20.4391	17.8631	10.8304	12.7231
b4470_cyuA	9.9066	6.80779	-0.541204	0.0341141	10.1829	9.63028	6.784	6.83157
b0851_nfsA	50.9088	39.9584	-0.349414	0.0341141	51.3663	50.4512	38.3908	41.526
b2014_plaP	163.448	156.127	-0.0661106	0.0341141	163.359	163.538	160.654	151.601
b3236_mdh	246.914	239.573	-0.0435392	0.0341447	250.799	243.028	245.708	233.438
b3813_uvrD	64.091	66.185	0.0463815	0.0342128	63.755	64.4271	67.0071	65.3629
b0177_bamA	394.516	419.419	0.0883067	0.0342302	406.798	382.234	422.647	416.191
b3865_yihA	101.016	82.0166	-0.300588	0.0342533	103.329	98.7018	85.4643	78.569
b3769_ilvM	42.7347	25.3327	-0.754407	0.0342993	38.4751	46.9942	25.8901	24.7752
b1054_lpxL	22.4609	29.8019	0.407988	0.0342993	22.3947	22.5271	31.2896	28.3142
b3032_cpdA	129.56	116.589	-0.152191	0.0343082	128.042	131.078	118.479	114.699
b2341_fadJ	5.33232	3.58625	-0.572289	0.034411	5.0356	5.62905	3.57419	3.59831
b1189_dadA	36.3956	29.1485	-0.320342	0.0345499	37.7423	35.0489	30.656	27.6409
b3650_spoT	233.39	242.644	0.0561003	0.0345499	234.203	232.576	251.417	233.871
b1614_ydgA	65.7536	73.3781	0.15828	0.0345929	67.4152	64.092	71.8436	74.9126
b2114_metG	110.104	98.896	-0.154883	0.0345929	108.25	111.958	94.9471	102.845
b1128_roxA	62.448	72.1653	0.208648	0.0346628	61.8573	63.0388	70.4554	73.8751
b2745_truD	140.857	139.734	-0.0115469	0.0346628	139.122	142.592	142.114	137.355
b2244_rpnE	4.39766	7.42523	0.755699	0.0346853	3.99901	4.79631	7.32285	7.5276
b2817_amiC	62.634	54.3072	-0.205801	0.0347378	63.7499	61.518	55.2079	53.4065
b1711_btuC	23.9895	31.7374	0.403778	0.0348104	23.6136	24.3655	29.3808	34.0939
b2845_yqeG	30.9573	25.1745	-0.298314	0.0348104	30.8457	31.0688	25.5136	24.8355
b2435_amiA	47.1273	56.1631	0.253062	0.0348642	46.5203	47.7342	56.999	55.3273
b0269_yagF	18.1729	14.1796	-0.357973	0.0349225	17.1455	19.2004	13.9198	14.4394
b2134_pbpG	38.2663	30.1152	-0.345584	0.0349225	36.5839	39.9488	29.3433	30.8871
b4116_adiY	2.9448	0.839495	-1.81058	0.0349577	2.92073	2.96887	0.968601	0.710389
b3105_yhaJ	43.4731	33.8965	-0.358989	0.0350876	40.4654	46.4809	33.3883	34.4047
b1583_ynfB	45.3981	62.9256	0.471013	0.03515	46.9098	43.8864	61.479	64.3722
b1852_zwf	100.704	90.2222	-0.158562	0.03515	104.469	96.9386	88.9155	91.5289
b3447_ggt	3.99175	2.42081	-0.721531	0.0351967	4.1197	3.86379	2.4309	2.41072
b0786_ybhL	41.3118	56.0956	0.441332	0.0351967	41.8486	40.7751	61.3891	50.8021
b2320_pdxB	88.9411	79.1133	-0.168931	0.0351967	86.3922	91.49	80.1427	78.0838
b0462_acrB	106.435	92.5611	-0.201491	0.0352681	107.064	105.805	96.7883	88.334
b1129_phoQ	40.4425	46.4635	0.200225	0.0352745	39.8329	41.0521	46.0956	46.8313
b3741_mnmG	128.911	129.009	0.00109934	0.0352745	125.959	131.862	132.223	125.795
b1117_lolD	58.3054	70.6366	0.276788	0.0354137	58.2077	58.403	70.9611	70.3121
b2431_yfeX	81.8111	96.4712	0.237802	0.0354137	78.9563	84.666	98.9378	94.0047
b0059_rapA	44.8806	47.8647	0.0928698	0.0354137	43.8033	45.958	47.8853	47.8441
b3228_sspB	547.555	509.23	-0.104687	0.0354957	560.808	534.303	524.959	493.501
b1611_fumC	9.57296	6.5864	-0.539475	0.0356224	10.265	8.88088	6.77705	6.39575
b0674_asnB	17.751	22.3045	0.329435	0.0356503	18.478	17.024	21.7991	22.8099
b3786_wecB	102.741	110.786	0.108764	0.0356503	100.455	105.027	111.515	110.057
b0225_yafQ	36.1895	51.7307	0.515451	0.0357871	36.0508	36.3282	51.5824	51.8791
b3619_rfaD	167.166	155.862	-0.10101	0.0357871	163.553	170.778	159.192	152.532
b0491_fetB	14.7093	9.65289	-0.607693	0.035839	15.6485	13.7701	9.82018	9.4856
b1435_rlhA	34.997	39.045	0.157908	0.035839	34.8503	35.1437	39.2362	38.8539
b2351_yfdH	88.8793	79.296	-0.164598	0.0358919	88.5383	89.2202	81.4835	77.1086
b0102_zapD	66.3253	52.4436	-0.338793	0.0359047	61.8795	70.771	52.0556	52.8315
b3240_aaeB	3.63037	5.57204	0.618089	0.0360259	3.2128	4.04794	5.51449	5.62959
b0077_ilvI	110.252	71.6129	-0.622512	0.0363514	118.305	102.199	79.5837	63.6421
b2676_nrdF	11.1159	7.19729	-0.627092	0.036515	10.3017	11.93	6.53374	7.86084
b3250_mreC	148.644	157.916	0.0873006	0.0365308	145.979	151.309	153.624	162.208
b0417_thiL	32.4212	40.601	0.32458	0.0369263	33.6554	31.1869	41.4528	39.7492
b3835_ubiB	65.7213	60.2181	-0.126162	0.0369263	64.5918	66.8507	61.8016	58.6347
b1662_ribC	40.3209	50.854	0.334831	0.037014	41.0531	39.5888	52.7087	48.9992
b0308_ykgG	11.0403	6.16226	-0.841246	0.0370275	12.2986	9.78198	5.52046	6.80407
b2704_srlB	92.7926	121.611	0.390191	0.0370275	99.6519	85.9333	116.702	126.52
b3382_yhfY	12.0755	5.28414	-1.19235	0.0370649	12.295	11.8561	4.52085	6.04743
b0698_kdpA	3.95318	6.10894	0.627909	0.0370649	4.1239	3.78246	5.68465	6.53324
b3312_rpmC	14207.3	11017.8	-0.366797	0.0370649	14495.1	13919.5	11859.6	10176
b0183_rnhB	143.245	169.528	0.243038	0.0370649	139.18	147.311	162.757	176.3
b4043_lexA	186.466	162.544	-0.198084	0.0370649	191.183	181.749	157.067	168.021
b2532_trmJ	175.041	161.713	-0.114254	0.0370649	170.317	179.766	160.918	162.509
b3117_tdcB	3.51448	1.51875	-1.21043	0.0371793	3.61778	3.41119	1.6945	1.343
b0721_sdhC	72.2941	54.1476	-0.416979	0.03719	77.7548	66.8334	53.6988	54.5964
b3652_recG	59.1597	62.2856	0.0742824	0.037423	59.788	58.5314	61.1311	63.44
b3455_livG	6.83737	3.4344	-0.993384	0.0374394	7.35156	6.32318	3.96424	2.90456
b4079_fdhF	19.4071	23.3104	0.264391	0.0374394	19.3147	19.4995	23.8546	22.7663
b1232_purU	58.6626	70.5993	0.267213	0.0374913	55.9428	61.3823	70.4902	70.7083
b3405_ompR	104.26	87.0552	-0.260177	0.0374913	109.689	98.8297	87.5276	86.5828
b4234_yjgA	171.303	188.671	0.139323	0.0374913	168.408	174.198	185.327	192.015
b3194_mlaE	134.166	142.104	0.082932	0.0374913	135.335	132.997	140.713	143.496
b4138_dcuA	131.319	137.466	0.0659988	0.0374913	134.067	128.572	140.583	134.35
b1491_yddW	12.3873	16.4877	0.412534	0.0375387	13.1464	11.6281	16.4461	16.5293
b2907_ubiH	102.58	105.193	0.0362975	0.0375387	103.4	101.759	106.229	104.158
b1419_ydcA	32.6506	61.5101	0.913716	0.0376453	36.4292	28.8719	64.7094	58.3108
b0537_intD	18.2904	25.6552	0.488167	0.0377825	16.4408	20.1399	24.7272	26.5832
b1014_putA	22.5144	17.1169	-0.395421	0.037838	23.8424	21.1863	18.1887	16.0451
b3967_murI	73.0567	62.7863	-0.218568	0.037838	72.9235	73.19	61.432	64.1405
b0175_cdsA	175.987	196.072	0.155914	0.037838	168.468	183.506	198.459	193.685
b3927_glpF	9.07665	5.60249	-0.696091	0.0384654	9.58966	8.56364	5.25676	5.94823
b0087_mraY	110.663	109.801	-0.0112728	0.0386559	110.919	110.406	110.91	108.693
b4058_uvrA	46.7581	42.4508	-0.139424	0.0387317	48.5563	44.9599	42.9167	41.9849
b3809_dapF	102.956	88.3715	-0.22037	0.0387834	104.041	101.87	92.3608	84.3823
b4362_dnaT	26.9621	37.2264	0.465396	0.0388407	26.6938	27.2303	35.7823	38.6705
b3065_rpsU	5101.81	5412.56	0.0853009	0.0388407	5250.24	4953.39	5601.61	5223.51
b0471_ybaB	545.235	561.985	0.043654	0.0388407	561.696	528.774	567.188	556.782
b1822_rlmA	30.2359	38.9897	0.366831	0.0389485	28.4591	32.0128	40.4093	37.5701
b3628_waaB	22.6718	29.2472	0.367401	0.0390275	22.864	22.4795	31.6695	26.8249
b3643_rph	159.998	189.077	0.240917	0.0390477	159.593	160.403	198.488	179.666
b2489_hyfI	2.5615	5.31961	1.05433	0.0391399	2.80944	2.31356	5.43802	5.2012
b3115_tdcD	4.41633	2.46273	-0.842589	0.0391399	4.08506	4.74759	2.16123	2.76422
b2791_truC	33.243	24.7725	-0.424308	0.0391399	32.913	33.5729	22.5387	27.0063
b1093_fabG	1452.66	1853.82	0.351802	0.0391399	1507.37	1397.96	1987.32	1720.33
b3613_envC	95.332	79.2182	-0.267128	0.0391399	97.9079	92.7561	83.4289	75.0076
b2576_srmB	55.7233	64.1682	0.203579	0.0391399	55.2186	56.2279	66.7812	61.5552
b2569_lepA	194.021	183.737	-0.0785707	0.0391399	199.079	188.962	189.796	177.677
b4359_opgB	61.5873	61.4731	-0.00267728	0.0391399	61.2776	61.8969	59.5301	63.416
b3558_insK	4.85041	7.82455	0.689901	0.0391565	4.54992	5.1509	7.97741	7.67168
b4346_mcrB	19.2426	14.719	-0.386623	0.0391565	20.2495	18.2356	15.6619	13.7761
b2032_wbbK	46.6319	65.6326	0.493094	0.0392111	45.4644	47.7994	72.835	58.4302
b2133_dld	16.7435	21.8013	0.380812	0.0392111	18.0662	15.4209	21.0966	22.506
b2168_fruK	29.6615	23.1227	-0.359283	0.0392111	30.4997	28.8234	22.5811	23.6643
b2585_pssA	81.1006	77.7564	-0.060752	0.0392111	82.454	79.7473	76.7026	78.8102
b0089_ftsW	97.147	100.93	0.055121	0.0392111	95.0626	99.2314	101.042	100.819
b0093_ftsQ	145.925	138.341	-0.0770029	0.0393772	143.757	148.094	140.717	135.964
b0677_nagA	48.395	41.9584	-0.205899	0.0393822	47.3695	49.4206	41.5343	42.3825
b0005_yaaX	30.1613	14.9938	-1.00834	0.0394753	26.437	33.8857	17.8484	12.1391
b2865_ygeR	31.0744	23.8507	-0.381695	0.0394753	30.1063	32.0425	24.3112	23.3903
b0812_dps	56.8301	69.7999	0.296571	0.0394753	56.5593	57.1009	67.6067	71.9932
b3785_wzzE	102.043	114.32	0.163904	0.0394753	98.8138	105.271	117.049	111.59
b4174_hflK	273.669	239.196	-0.194238	0.0395546	279.828	267.51	249.738	228.654
b1323_tyrR	55.5565	60.0146	0.111357	0.0395546	55.9364	55.1767	59.8151	60.2142
b0853_ybjN	64.3794	79.6476	0.307032	0.0396097	65.0796	63.6791	80.2718	79.0234
b3107_yhaL	77.4508	145.565	0.910315	0.0397546	82.7553	72.1463	171.914	119.217
b1345_intR	5.23743	7.66524	0.549472	0.0397546	5.75039	4.72447	7.70696	7.62351
b3280_yrdB	59.9271	83.2679	0.474551	0.0397546	60.4136	59.4407	80.7142	85.8216
b1363_trkG	7.23181	9.79381	0.437514	0.0397546	6.79202	7.67159	10.1585	9.42915
b3671_ilvB	15.4242	12.2964	-0.326963	0.0397546	15.3362	15.5122	12.3318	12.261
b1119_nagK	46.3975	55.0117	0.24569	0.0397546	45.1678	47.6272	55.434	54.5893
b3640_dut	169.18	145.984	-0.212752	0.0397546	169.846	168.514	151.654	140.314
b3911_cpxA	55.1083	48.4573	-0.185554	0.0397546	54.9026	55.314	49.8437	47.071
b3165_rpsO	5182.01	5807.34	0.164365	0.0397546	5370.65	4993.37	5915.32	5699.36
b3308_rplE	8048.3	7213.69	-0.157947	0.0397546	8204.72	7891.87	7260.3	7167.08
b1876_argS	113.612	112.712	-0.0114773	0.0397546	112.866	114.358	116.646	108.777
b2606_rplS	5537.66	5522.12	-0.00405443	0.0397546	5643.71	5431.61	5591.39	5452.85
b0488_ybbJ	20.584	31.1275	0.596663	0.0399663	21.5642	19.6038	33.5654	28.6895
b3432_glgB	26.5154	31.4394	0.245741	0.0399663	25.2187	27.8121	31.9539	30.9248
b3793_wzyE	19.7586	25.2101	0.351517	0.0399893	20.3282	19.1891	23.5763	26.8439
b4280_yjhC	7.92281	5.30478	-0.57872	0.0399909	7.92581	7.91982	5.24566	5.3639
b3999_yjaG	65.074	53.0224	-0.295479	0.0399909	65.9861	64.1619	52.5285	53.5164
b0529_folD	79.3596	69.369	-0.194114	0.0399909	77.4484	81.2707	69.2774	69.4605
b0762_acrZ	876.02	1036.39	0.242529	0.0400566	909.942	842.098	1054.55	1018.23
b3271_yhdZ	7.39355	12.7819	0.789764	0.0401129	8.2774	6.5097	14.416	11.1478
b3728_pstS	41.5891	50.3327	0.275293	0.0401129	41.8324	41.3457	52.4678	48.1977
b3866_yihI	55.074	43.0069	-0.356804	0.040217	53.5276	56.6203	43.2242	42.7895
b3795_yifK	31.7274	38.2138	0.268365	0.0403493	31.8048	31.6499	40.0052	36.4223
b3955_eptC	21.4714	17.8365	-0.267584	0.0403493	20.9709	21.972	17.9028	17.7702
b2617_bamE	204.77	235.33	0.20068	0.0403493	210.148	199.392	237.453	233.207
b0477_gsk	54.3344	48.4047	-0.166718	0.0403493	53.7203	54.9485	48.1147	48.6948
b3157_yhbT	101.879	76.8778	-0.40622	0.0404102	106.8	96.9584	82.6269	71.1286
b3624_waaZ	18.5829	25.2648	0.443154	0.0404155	18.6797	18.4861	27.9034	22.6262
b0753_ybgS	4.62103	10.519	1.18671	0.0404239	4.28486	4.95719	9.70011	11.3379
b2322_yfcJ	15.4326	20.4944	0.409246	0.0406263	15.2455	15.6196	21.5461	19.4426
b3834_ubiJ	127.626	101.867	-0.325244	0.0406263	126.994	128.259	109.166	94.5669
b0272_xynR	42.4322	53.1136	0.323922	0.0406263	42.2	42.6645	51.7374	54.4899
b3644_yicC	87.5671	77.9743	-0.167391	0.0406263	89.2042	85.9301	78.1689	77.7796
b0053_surA	151.176	150.966	-0.00201214	0.0406263	151.263	151.089	157.056	144.875
b1755_ynjC	4.11795	6.25862	0.603918	0.0408464	3.73427	4.50163	5.96544	6.5518
b4118_melR	7.81652	4.92564	-0.666214	0.0408631	7.72118	7.91185	4.67929	5.172
b1916_sdiA	31.5799	23.1791	-0.446182	0.0408631	31.9408	31.2191	25.4267	20.9316
b2034_wbbI	76.2344	92.4524	0.278269	0.0408631	77.2791	75.1896	98.6067	86.2981
b3956_ppc	29.5304	27.0849	-0.124708	0.0408631	30.0613	28.9994	26.8563	27.3136
b0478_ybaL	55.0722	59.6839	0.116019	0.0408631	53.9398	56.2046	58.8765	60.4913
b3415_gntT	45.5682	35.2174	-0.37174	0.0410176	48.8769	42.2596	36.5864	33.8484
b3789_rffH	81.6506	90.5445	0.149163	0.0410176	80.9884	82.3128	90.1212	90.9679
b0182_lpxB	164.182	173.633	0.0807488	0.0410736	163.362	165.001	179.71	167.557
b0472_recR	474.654	474.105	-0.00166906	0.0410736	477.918	471.391	493.803	454.408
b0092_ddlB	137.315	122.407	-0.165804	0.0410797	136.725	137.905	127.544	117.27
b0475_hemH	25.2067	18.7103	-0.429971	0.04126	27.1444	23.2689	17.9354	19.4852
b3131_agaR	56.6005	47.5179	-0.252341	0.04126	55.2664	57.9345	48.7952	46.2407
b2278_nuoL	184.917	155.312	-0.251712	0.0414293	195.008	174.826	159.13	151.493
b3264_envR	3.6062	1.37542	-1.39061	0.0414694	3.50644	3.70596	1.54661	1.20423
b4566_topAI	19.3302	9.16406	-1.0768	0.0414694	19.4494	19.211	8.18916	10.139
b0759_galE	26.0657	15.9555	-0.708096	0.0414694	26.5812	25.5501	13.3774	18.5336
b2008_yeeA	8.86773	12.4355	0.487833	0.0414694	9.29828	8.43718	12.8371	12.0339
b1907_tyrP	26.3525	32.3182	0.294408	0.0414694	25.6944	27.0106	33.6293	31.0072
b0118_acnB	209.647	189.654	-0.144589	0.0416771	219.36	199.934	189.908	189.4
b2392_mntH	19.325	24.306	0.330841	0.0417626	19.3202	19.3299	25.6997	22.9122
b3621_waaC	56.7503	46.5518	-0.285791	0.0417626	54.2946	59.206	48.4612	44.6424
b3464_ftsY	110.923	101.855	-0.123041	0.0417626	116.017	105.829	101.563	102.148
b1174_minE	281.187	237.05	-0.246338	0.0417715	288.258	274.116	244.122	229.978
b4161_rsgA	83.4897	75.8229	-0.138963	0.0419213	82.0938	84.8855	74.1816	77.4643
b3788_rffG	89.8194	97.4022	0.116927	0.0419213	88.5613	91.0775	94.9979	99.8065
b0415_ribE	225.954	215.149	-0.0706932	0.0419213	225.979	225.929	217.109	213.189
b4040_ubiA	58.1434	47.5542	-0.290043	0.0419665	59.8038	56.4829	49.7667	45.3417
b3299_rpmJ	42726.6	53683.6	0.329345	0.04234	45413.2	40040.1	55843.7	51523.4
b3473_yhhS	28.684	35.8311	0.320967	0.04234	30.3059	27.062	36.1935	35.4686
b0932_pepN	47.976	43.9206	-0.127416	0.04234	49.0016	46.9505	42.2044	45.6368
b3665_adeD	9.62831	7.09281	-0.440924	0.0425767	9.12587	10.1307	7.2147	6.97092
b3001_gpr	9.01722	5.59321	-0.689006	0.0425781	7.8062	10.2282	5.80602	5.3804
b3753_rbsR	16.077	11.7932	-0.447041	0.0425781	15.0194	17.1347	11.9614	11.625
b2316_accD	350.594	382.777	0.126706	0.0426232	340.597	360.591	396.766	368.789
b0145_dksA	702.218	755.284	0.1051	0.0426232	707.028	697.409	789.006	721.563
b3733_atpG	1191.09	1147.94	-0.0532318	0.0426232	1226.94	1155.25	1174.09	1121.8
b2892_recJ	91.3356	91.0802	-0.00404039	0.042903	94.2764	88.3948	92.1968	89.9636
b0605_ahpC	1171.46	1021.38	-0.197785	0.0430133	1227.75	1115.17	995.256	1047.51
b0035_caiE	10.5012	5.81904	-0.851703	0.0430573	11.3928	9.60966	6.45882	5.17926
b2064_asmA	48.3801	47.0634	-0.0398093	0.0430573	48.2869	48.4733	46.9437	47.183
b2319_usg	101.858	97.1682	-0.0679976	0.0430948	101.782	101.933	95.3258	99.0106
b2513_yfgM	190.145	192.124	0.0149385	0.0432949	184.155	196.134	190.169	194.079
b1260_trpA	9.71359	14.2252	0.550377	0.0433456	10.3926	9.03462	14.0794	14.3711
b1688_ydiK	29.0059	35.2722	0.282185	0.0433456	29.8565	28.1552	34.8578	35.6865
b3546_eptB	12.4836	15.5965	0.321182	0.0433529	12.768	12.1992	15.9314	15.2615
b0503_selU	15.6456	11.516	-0.442119	0.0433822	14.6368	16.6544	11.5417	11.4903
b0050_apaG	138.616	115.97	-0.257342	0.0434314	143.664	133.568	119.049	112.891
b3383_yhfZ	12.8726	8.33769	-0.626586	0.0434467	13.4784	12.2668	9.46534	7.21004
b4389_radA	42.3896	36.8805	-0.200853	0.0435014	41.7443	43.0349	36.1056	37.6554
b0441_ppiD	101.637	84.5483	-0.265572	0.0436823	99.119	104.154	89.2406	79.8561
b3839_tatC	160.814	178.721	0.152317	0.0436823	166.076	155.551	185.138	172.303
b4703_pmrR	280.822	460.456	0.713407	0.0436923	304.514	257.13	433.488	487.425
b3739_atpI	856.28	901.263	0.0738657	0.0436955	869.299	843.26	929.702	872.824
b2282_nuoH	216.918	167.714	-0.371148	0.0438242	228.171	205.664	179.29	156.137
b2947_gshB	58.377	48.1798	-0.276971	0.0438242	58.0995	58.6545	51.3416	45.0181
b4177_purA	261.14	239.951	-0.122084	0.0438242	258.753	263.528	250.715	229.188
b3247_rng	80.4307	85.36	0.0858132	0.0438242	79.9846	80.8769	88.0819	82.638
b3991_thiG	7.90383	4.36844	-0.855435	0.0438837	7.58026	8.2274	4.60027	4.1366
b1202_ycgV	3.11313	4.40306	0.500141	0.0438837	2.91029	3.31597	4.06025	4.74588
b2965_speC	22.5692	19.1068	-0.240265	0.0438837	23.5668	21.5716	19.3245	18.8891
b0827_moeA	54.4994	60.9136	0.160525	0.0439306	53.4605	55.5383	59.162	62.6653
b1220_ychO	8.40476	11.3151	0.428975	0.0439321	7.82302	8.98649	11.5651	11.0652
b3234_degQ	21.719	16.5874	-0.388869	0.0439447	21.5039	21.9341	18.0652	15.1096
b0398_sbcD	22.2414	17.168	-0.373526	0.0439637	21.3579	23.1249	16.1065	18.2295
b4728_yadW	1787.43	2304.08	0.366298	0.0440066	1769.71	1805.16	2341.99	2266.16
b1249_clsA	29.8817	37.3692	0.322587	0.0440149	29.1661	30.5973	40.0089	34.7295
b3381_yhfX	2.78444	1.15907	-1.26442	0.0441406	2.43487	3.13402	0.860416	1.45772
b2971_yghG	42.3881	29.1162	-0.541837	0.0441406	37.0835	47.6927	29.1163	29.1161
b1106_thiK	35.3134	44.7601	0.341998	0.0441406	32.6146	38.0121	43.4504	46.0698
b2766_ygcN	10.7182	7.73076	-0.471376	0.044402	11.1721	10.2642	7.47583	7.98569
b2202_napC	26.9941	37.0485	0.456768	0.044402	25.8061	28.1822	40.1743	33.9226
b2495_yfgD	78.5469	60.2074	-0.383614	0.044402	79.1891	77.9047	61.3712	59.0436
b4090_rpiB	10.6213	5.33146	-0.994354	0.044578	10.492	10.7505	5.751	4.91192
b3195_mlaF	147.337	153.932	0.063178	0.044578	142.831	151.842	152.133	155.731
b3424_glpG	77.4802	87.1544	0.169746	0.0446006	78.0199	76.9405	89.1527	85.1562
b3778_rep	43.2045	49.1205	0.185143	0.0448112	42.2089	44.2002	51.1342	47.1068
b0220_ivy	31.3921	51.3515	0.710002	0.0448607	35.481	27.3033	56.481	46.2219
b0180_fabZ	525.585	532.422	0.0186447	0.0450997	528.043	523.128	510.433	554.41
b1114_mfd	27.2675	25.5659	-0.0929629	0.0452423	27.6853	26.8497	26.2655	24.8663
b3554_yiaF	186.929	175.714	-0.0892611	0.0452571	194.131	179.726	178.056	173.371
b1292_sapC	22.9314	29.7445	0.375301	0.04526	23.9869	21.8758	30.6279	28.8612
b3726_pstA	34.2964	45.9396	0.421682	0.0452921	32.056	36.5369	49.3785	42.5008
b4052_dnaB	109.716	104.624	-0.0685663	0.0453458	112.489	106.944	108.052	101.196
b1855_lpxM	40.372	47.7683	0.242698	0.0453712	38.7712	41.9727	47.1452	48.3913
b4238_nrdD	16.5557	20.2237	0.288718	0.0454298	15.6164	17.495	20.7581	19.6893
b0633_rlpA	80.9138	79.1001	-0.0327065	0.0454879	80.9056	80.922	78.7043	79.496
b0579_ybdF	6.94558	12.886	0.891643	0.0456162	7.32024	6.57092	13.9789	11.7932
b2366_dsdA	6.12193	3.93849	-0.636343	0.0456162	6.53684	5.70702	3.94964	3.92734
b2869_ygeV	4.56769	3.03049	-0.591912	0.0456162	4.66417	4.47121	3.35134	2.70964
b3426_glpD	10.7036	7.98057	-0.42353	0.0456162	10.2374	11.1698	7.60069	8.36046
b0640_holA	64.1977	70.9145	0.143559	0.0456162	62.7285	65.667	69.4072	72.4219
b3352_yheS	41.4036	44.2551	0.096088	0.0456162	42.0103	40.7968	45.111	43.3992
b0993_torS	3.96251	5.37887	0.440886	0.045739	3.85332	4.07171	5.17809	5.57964
b1381_ydbH	12.2114	15.7678	0.368757	0.045739	12.0774	12.3454	17.123	14.4127
b1356_racR	38.4176	49.5104	0.365965	0.045739	38.5409	38.2943	46.4088	52.6121
b1641_slyB	979.051	1165.96	0.252067	0.045739	1016.71	941.391	1208.81	1123.12
b2827_thyA	59.1867	50.2092	-0.237322	0.045739	60.1235	58.2499	48.7166	51.7018
b0158_btuF	35.1067	26.748	-0.392319	0.0458696	32.6448	37.5687	25.097	28.399
b3191_mlaB	195.266	232.1	0.249305	0.0458797	199.743	190.79	238.42	225.781
b3838_tatB	230.652	254.387	0.141308	0.0460645	238.244	223.06	261.554	247.22
b3686_ibpB	25.2883	36.0719	0.512409	0.0461984	25.081	25.4955	39.7068	32.4371
b0103_coaE	47.1645	36.904	-0.353926	0.0461984	47.1746	47.1545	38.5368	35.2711
b2416_ptsI	885.446	696.252	-0.346795	0.0461984	887.023	883.869	754.933	637.571
b0967_rlmI	65.9214	58.7241	-0.166796	0.0461984	68.668	63.1749	59.0759	58.3722
b0687_seqA	162.244	125.673	-0.368486	0.0463385	168.145	156.343	135.299	116.048
b1330_ynaI	16.0167	20.4348	0.351455	0.0463385	16.2975	15.7358	21.4216	19.448
b0155_clcA	31.3094	35.728	0.190463	0.0463385	31.2006	31.4181	36.7851	34.671
b0683_fur	299.501	315.293	0.0741338	0.0463441	311.334	287.667	316.315	314.271
b1539_ydfG	79.1045	98.453	0.315675	0.0463822	81.7348	76.4742	105.304	91.6021
b3201_lptB	112.342	123.592	0.137692	0.0463822	110.035	114.648	120.962	126.222
b3341_rpsG	4837.42	5589.87	0.208577	0.0464402	5052.1	4622.75	5815.67	5364.08
b0918_kdsB	97.5005	109.564	0.168296	0.0464852	93.973	101.028	111.109	108.02
b4397_creA	43.2148	32.7535	-0.399879	0.0468499	43.4053	43.0244	32.3455	33.1614
b3177_folP	59.2528	45.4593	-0.382308	0.0468499	62.7262	55.7794	48.6308	42.2878
b0676_nagC	58.5877	54.7122	-0.0987342	0.0468499	58.8954	58.28	53.8393	55.5851
b3782_rhoL	2510.94	2952.08	0.233505	0.0471067	2458.32	2563.56	2812.76	3091.4
b3493_pitA	312.826	293.319	-0.0928922	0.0471083	315.939	309.713	305.942	280.695
b0162_cdaR	9.57148	6.227	-0.620204	0.0472814	10.1306	9.01239	7.10404	5.34996
b3992_thiF	7.76018	3.95752	-0.971493	0.0474404	6.50093	9.01942	4.50733	3.40771
b2543_yphA	6.02044	11.3697	0.917255	0.0474658	5.82885	6.21204	10.8828	11.8567
b0817_mntR	65.9101	83.2626	0.33717	0.0474658	67.0874	64.7328	87.945	78.5803
b4402_yjjY	902.942	1067.28	0.241238	0.0474658	938.515	867.368	1088.09	1046.48
b2905_gcvT	64.5269	56.9984	-0.178981	0.0474658	62.5143	66.5395	55.3832	58.6135
b2808_gcvA	15.5498	20.5631	0.403165	0.0475486	16.6241	14.4755	21.1253	20.001
b3193_mlaD	118.862	132.077	0.152091	0.0477081	121.682	116.042	132.593	131.561
b0416_nusB	234.719	230.029	-0.0291197	0.0477311	234.699	234.738	226.135	233.922
b0662_ubiF	31.3235	23.4518	-0.417545	0.0478627	34.3488	28.2982	23.8202	23.0835
b1270_btuR	15.467	22.3365	0.530212	0.0479614	13.6264	17.3076	22.2197	22.4534
b3891_fdhE	156.65	134.929	-0.21535	0.047999	160.336	152.965	141.866	127.991
b2441_eutB	39.1755	49.0853	0.32534	0.048233	38.6103	39.7407	45.4991	52.6715
b3306_rpsH	9214.55	8201.55	-0.168017	0.0483916	9441.52	8987.58	8497.73	7905.37
b0634_mrdB	57.6579	62.3406	0.112654	0.0483916	57.4143	57.9015	64.0084	60.6728
b2747_ispD	129.538	135.127	0.0609373	0.0483916	129.508	129.568	138.875	131.378
b1238_tdk	32.8707	25.401	-0.371916	0.0484027	32.8147	32.9268	26.8808	23.9212
b0889_lrp	96.7406	116.016	0.262131	0.0484035	97.4728	96.0084	108.711	123.321
b0019_nhaA	40.4678	30.2077	-0.42186	0.0488472	39.3316	41.604	33.1073	27.308
b2293_hxpA	49.9673	39.3055	-0.346255	0.0488472	47.8084	52.1262	42.0299	36.581
b1621_malX	6.79998	4.55814	-0.577084	0.0490224	7.33775	6.26221	4.07844	5.03785
b2836_aas	13.4241	16.5107	0.298571	0.0490224	12.6685	14.1798	16.9662	16.0551
b0641_lptE	191.684	200.596	0.0655611	0.0490224	198.503	184.865	203.611	197.581
b0985_gfcC	4.77816	8.09438	0.760465	0.049075	4.26878	5.28755	8.87161	7.31715
b1118_lolE	55.818	61.4283	0.138174	0.0492846	55.807	55.829	63.3992	59.4575
b2599_pheA	20.2512	14.4272	-0.489209	0.0495951	17.9754	22.5269	14.3565	14.498
b1279_lapA	86.6429	108.012	0.318032	0.0496262	84.1146	89.1711	103.958	112.065
b1613_manA	30.9035	37.1175	0.264331	0.0496262	30.7296	31.0774	39.2358	34.9992
b0420_dxs	75.7649	71.939	-0.074755	0.0496322	72.6431	78.8867	72.88	70.998
b3017_ftsP	52.069	49.2949	-0.0789866	0.0496448	51.9171	52.2209	48.3317	50.258
b0587_fepE	2.4944	1.13413	-1.1371	0.0498423	2.39749	2.5913	0.938255	1.33001
b0961_yccF	31.0939	42.5309	0.451881	0.0498423	31.7621	30.4256	46.7804	38.2814
b1085_yceQ	250.193	280.953	0.167289	0.0498423	257.416	242.97	292.802	269.105
b1410_ynbC	1.86247	3.13166	0.749709	0.0499485	1.79883	1.92611	2.8226	3.44071
b2535_csiE	10.8968	7.16196	-0.60548	0.0499837	10.0165	11.7771	8.02882	6.2951
b2744_umpG	118.316	119.852	0.0186047	0.0500381	119.317	117.315	123.08	116.623
b2501_ppk	23.9533	21.5375	-0.153373	0.0501159	23.767	24.1396	21.2321	21.843
b3462_ftsX	95.1481	102.694	0.110099	0.0504693	97.4955	92.8007	106.851	98.5363
b2318_truA	94.9748	96.2482	0.0192154	0.0504693	95.3119	94.6377	97.5101	94.9864
b4180_rlmB	61.2938	83.3509	0.443458	0.0507181	61.0148	61.5727	91.875	74.8268
b3296_rpsD	10208.3	11812.9	0.210628	0.0507181	10506	9910.56	12189.6	11436.3
b3508_yhiD	4825.99	2684.02	-0.846428	0.0508833	4775.41	4876.58	3243.98	2124.07
b0628_lipA	117.251	92.4956	-0.342139	0.0510091	123.1	111.402	99.0317	85.9595
b2946_rsmE	41.0576	33.4748	-0.294573	0.0511379	40.6959	41.4193	33.4618	33.4879
b1321_ycjX	11.9064	8.61917	-0.466122	0.0511543	12.2048	11.6081	9.60299	7.63535
b2976_glcB	7.81322	9.9822	0.35344	0.0511672	7.43108	8.19536	9.71215	10.2522
b0766_ybhA	33.9916	27.5585	-0.302683	0.0511672	34.6135	33.3698	26.5616	28.5554
b1525_sad	12.2859	19.5331	0.66891	0.0512236	13.4037	11.1682	16.9018	22.1643
b0354_yaiL	35.8405	26.8695	-0.415623	0.0512236	37.1845	34.4966	28.2133	25.5257
b4015_aceA	98.3557	129.414	0.395912	0.0512236	97.8565	98.8549	141.237	117.591
b0929_ompF	597.137	738.011	0.305581	0.0512236	602.903	591.371	790.075	685.948
b0166_dapD	113.652	102.86	-0.143947	0.0512236	118.89	108.414	102.227	103.493
b1807_tsaB	88.4644	100.624	0.185811	0.0512252	92.0135	84.9152	99.3326	101.916
b4112_basS	12.1901	16.0635	0.398074	0.0512422	11.7373	12.6429	17.0586	15.0683
b1851_edd	25.7066	22.2967	-0.205309	0.0512422	26.3045	25.1087	22.3327	22.2606
b3340_fusA	5082.08	6051.43	0.251857	0.0512459	5338.36	4825.81	6242.83	5860.04
b2502_ppx	24.3976	20.9377	-0.220636	0.0512459	24.0119	24.7834	21.122	20.7534
b0458_ylaC	129.426	150.065	0.213461	0.0512459	124.685	134.166	156.036	144.093
b2795_ppnN	21.8868	17.9096	-0.289332	0.0513305	21.5593	22.2144	17.4817	18.3375
b3533_bcsA	7.23804	5.61522	-0.366256	0.0514042	7.33284	7.14324	5.37103	5.85941
b1254_yciB	40.444	49.9032	0.303207	0.0514042	41.8078	39.0802	49.1837	50.6227
b0173_dxr	40.7091	46.1091	0.1797	0.0514042	39.2598	42.1585	45.3223	46.896
b0149_mrcB	44.3817	45.3505	0.0311509	0.0514042	44.5969	44.1666	47.1486	43.5523
b2194_ccmH	17.9754	23.3665	0.378416	0.0514452	16.351	19.5998	22.9092	23.8238
b2619_ratA	131.111	113.394	-0.209442	0.0514452	135.215	127.007	109.843	116.945
b3036_ygiA	72.6624	52.1389	-0.47885	0.051475	67.8367	77.4881	55.4429	48.8348
b2215_ompC	4145.89	3637.24	-0.188841	0.051475	4344.07	3947.72	3633.99	3640.48
b0083_ftsL	163.649	135.327	-0.274158	0.051834	153.448	173.851	135.051	135.603
b3198_kdsC	100.093	110.147	0.13809	0.0519679	102.803	97.3833	110.545	109.75
b0524_lpxH	86.5613	73.974	-0.226704	0.0520893	84.0899	89.0328	77.6495	70.2986
b0090_murG	98.6452	99.0881	0.00646244	0.0520893	101.751	95.539	96.891	101.285
b3614_yibQ	40.3955	32.9587	-0.293534	0.0521237	38.3744	42.4166	34.0666	31.8509
b3249_mreD	133.496	146.973	0.138763	0.0521237	133.453	133.538	142.82	151.127
b0927_gloC	113.968	107.777	-0.0805838	0.0521237	112.875	115.062	109.158	106.396
b3961_oxyR	82.0855	73.2617	-0.164069	0.0521313	83.2936	80.8774	76.1031	70.4203
b2705_srlD	107.565	124.83	0.21476	0.052207	113.6	101.529	126.329	123.331
b2113_mrp	149.625	144.883	-0.0464587	0.0522927	153.853	145.396	138.717	151.049
b2570_rseC	71.4073	87.4881	0.293014	0.0523242	69.2725	73.5422	81.9418	93.0343
b0875_aqpZ	6.2329	10.0166	0.684416	0.0523935	7.12627	5.33953	10.4978	9.53533
b1276_acnA	10.5313	12.7908	0.280426	0.0523935	9.93603	11.1265	12.717	12.8646
b0402_proY	34.1773	38.1869	0.160042	0.0523935	33.7333	34.6213	37.5026	38.8713
b2890_lysS	300.397	288.357	-0.0590173	0.0523935	311.684	289.111	295.627	281.087
b3981_secE	982.614	1010.66	0.0406038	0.0523935	1004.39	960.835	1051.76	969.565
b0437_clpP	246.404	252.476	0.0351218	0.0523935	256.935	235.874	256.07	248.883
b3263_yhdU	28.1487	10.8118	-1.38046	0.0524095	26.3541	29.9434	8.12481	13.4989
b3283_yrdD	74.6506	99.9985	0.421751	0.0524095	66.6868	82.6145	97.8916	102.105
b3750_rbsC	21.5432	16.552	-0.380229	0.0524095	22.2808	20.8055	17.3219	15.782
b3639_dfp	60.248	59.7154	-0.0128118	0.0524095	59.3703	61.1258	59.6605	59.7703
b3230_rpsI	5110.16	5145.57	0.00996346	0.0525363	5263.89	4956.43	5290.38	5000.76
b2443_yffL	27.8099	47.6151	0.775822	0.0525646	32.0559	23.5639	41.73	53.5002
b1601_tqsA	6.63942	4.28402	-0.632092	0.0525646	6.32343	6.95542	4.01649	4.55155
b3698_yidB	27.5218	18.9366	-0.539402	0.0525646	28.7543	26.2894	20.3256	17.5475
b3237_argR	129.197	111.875	-0.207682	0.0525646	129.293	129.101	116.854	106.897
b2395_pdeA	17.4558	19.5935	0.166675	0.0525646	17.6015	17.31	20.0583	19.1287
b3766_ilvL	4901.08	4668.73	-0.0700695	0.0526166	4752.31	5049.85	4608.79	4728.67
b1603_pntA	82.9144	85.1807	0.0389041	0.0526166	84.5504	81.2784	88.3433	82.0182
b0659_ybeY	87.3379	70.1757	-0.315635	0.0526994	91.7333	82.9425	64.9376	75.4138
b1843_yobB	6.16498	9.85621	0.676937	0.0528691	6.29367	6.03628	9.81931	9.8931
b4262_lptG	73.2522	79.3493	0.115345	0.0528902	76.2272	70.2773	78.8028	79.8958
b3179_rlmE	166.508	167.925	0.0122218	0.0530618	160.056	172.96	168.961	166.889
b4170_mutL	69.1924	67.6147	-0.0332784	0.0530624	68.9445	69.4404	70.5308	64.6985
b1724_ydiZ	4.18947	10.0112	1.25678	0.0534311	3.97515	4.4038	9.42819	10.5943
b0849_grxA	34.4613	66.7959	0.954783	0.0534311	31.1656	37.7569	52.5461	81.0457
b3915_fieF	47.3585	40.1467	-0.23834	0.0534417	47.1655	47.5515	38.3676	41.9259
b1677_lpp	27372.9	30633.8	0.162373	0.0534417	28348.9	26396.9	31035.3	30232.2
b2895_fldB	100.46	87.448	-0.200124	0.0536721	97.7824	103.138	88.4053	86.4907
b0832_gsiD	16.3021	21.5906	0.405339	0.0537947	15.7	16.9043	20.0948	23.0863
b3825_pldB	63.9035	59.2523	-0.109025	0.054043	65.6399	62.1671	58.5069	59.9976
b0361_insD-1	55.6531	50.2081	-0.148541	0.0542968	56.8385	54.4676	49.8281	50.588
b3387_dam	84.6251	87.6326	0.0503813	0.0542968	83.0272	86.223	85.5614	89.7037
b1646_sodC	10.2699	15.8226	0.62356	0.0543173	11.2539	9.28589	16.1372	15.508
b3549_tag	14.7681	9.84301	-0.585316	0.0543773	16.4008	13.1354	9.9397	9.74631
b3821_pldA	46.8264	41.505	-0.174038	0.0544517	47.531	46.1219	41.6086	41.4014
b2398_yfeC	33.502	22.6418	-0.565259	0.0545929	32.0513	34.9527	25.1539	20.1297
b2022_hisB	8.99231	12.3974	0.463278	0.0545929	8.87208	9.11253	13.1972	11.5977
b4022_rluF	22.0836	17.2729	-0.354465	0.0547297	22.8865	21.2808	17.7991	16.7468
b3572_avtA	35.0313	30.8569	-0.18305	0.0547433	36.0369	34.0257	31.2936	30.4202
b2801_fucP	2.79684	1.4483	-0.949438	0.0548178	2.87234	2.72134	1.20074	1.69586
b2305_rpnB	5.05544	8.10994	0.681854	0.0549802	4.23673	5.87416	7.50134	8.71854
b3846_fadB	3.54012	2.20581	-0.68249	0.0551421	4.05084	3.0294	2.33911	2.07251
b0681_chiP	4.35011	2.73095	-0.671651	0.0551421	3.92352	4.77671	3.05103	2.41087
b0148_hrpB	30.1652	30.5474	0.018162	0.0552762	29.3821	30.9484	31.1791	29.9157
b4049_dusA	60.3595	48.2143	-0.32412	0.0552806	62.501	58.218	52.045	44.3835
b3987_rpoB	901.184	989.767	0.135268	0.0553506	923.413	878.954	1011.65	967.88
b2829_ptsP	57.9639	55.3909	-0.0655052	0.0553506	55.2406	60.6871	55.5958	55.186
b0052_pdxA	94.2289	89.3289	-0.0770421	0.0553586	97.1688	91.289	86.8157	91.8422
b1059_solA	16.5242	12.6405	-0.386534	0.0555348	17.4285	15.62	13.4653	11.8157
b1798_leuE	13.9458	19.3733	0.474233	0.0555508	13.0855	14.8062	20.8119	17.9347
b0051_rsmA	155.55	143.775	-0.113573	0.0557738	150.125	160.976	137.904	149.645
b0611_rna	30.1741	23.4655	-0.362772	0.0558267	28.3845	31.9637	24.9424	21.9886
b2734_pphB	5.50502	2.84574	-0.951942	0.0558613	5.24698	5.76307	2.36858	3.32291
b1730_ydjO	24.3645	39.0194	0.679408	0.0558613	23.8051	24.9239	32.3114	45.7273
b4664_ibsD	9928.7	13284.8	0.420095	0.0558613	10088	9769.41	14659.5	11910
b2536_hcaT	15.2334	19.4011	0.348894	0.0558613	14.6561	15.8108	18.9057	19.8964
b3996_nudC	28.0455	22.3352	-0.328452	0.0558613	28.626	27.465	22.258	22.4123
b2592_clpB	90.8213	90.3589	-0.0073649	0.0558613	95.0337	86.6089	89.3814	91.3364
b1659_ydhB	12.6234	18.3761	0.541734	0.0559075	14.2296	11.0172	17.0954	19.6569
b2813_mltA	57.2505	64.6666	0.175732	0.0559075	59.7687	54.7324	62.8554	66.4778
b3200_lptA	125.547	135.168	0.106526	0.0560229	121.294	129.799	133.156	137.18
b1083_flgL	2.85458	4.94925	0.793931	0.0561712	2.78627	2.9229	5.44584	4.45266
b0268_yagE	17.0176	10.8756	-0.64593	0.0561712	19.7453	14.2899	10.6235	11.1278
b0483_ybaQ	43.3623	32.0112	-0.437865	0.0561712	42.1608	44.5638	30.5376	33.4847
b4006_purH	13.942	10.3872	-0.424638	0.0562896	12.6777	15.2063	11.0517	9.72259
b1897_otsB	2.92027	5.39141	0.884558	0.0566272	3.1955	2.64505	5.33365	5.44916
b2209_eco	68.5861	48.3081	-0.505652	0.0566272	73.5776	63.5947	42.7649	53.8513
b2733_mutS	37.5629	32.5888	-0.204932	0.0566272	39.0805	36.0453	33.9574	31.2202
b0170_tsf	2882.61	2538.97	-0.183131	0.0566272	2985.07	2780.15	2625.77	2452.17
b0431_cyoB	282.148	296.26	0.0704129	0.0566272	289.295	275	307.322	285.197
b2530_iscS	326.1	327.86	0.00776491	0.0566272	340.27	311.93	334.706	321.013
b4140_fxsA	41.2555	30.8233	-0.420564	0.0567401	42.2197	40.2913	33.6969	27.9497
b1591_dmsD	21.7821	28.6152	0.39364	0.0567401	22.7112	20.853	28.3395	28.891
b3346_yheO	64.3147	50.3555	-0.352999	0.0568213	61.3962	67.2332	46.2249	54.486
b3233_yhcB	122.928	138.653	0.173664	0.0568213	125.351	120.505	139.069	138.237
b3868_glnG	23.1124	19.3365	-0.257335	0.0568534	22.3665	23.8583	19.3637	19.3094
b0781_moaA	53.6933	60.5755	0.173993	0.0568534	51.4273	55.9592	61.8167	59.3343
b2562_yfhL	47.542	77.6774	0.708293	0.0568738	39.9815	55.1025	85.5833	69.7715
b0430_cyoC	299.36	340.312	0.184974	0.0568738	309.726	288.994	355.104	325.52
b3973_birA	52.1914	46.1155	-0.17856	0.0568738	51.1307	53.2522	44.6718	47.5592
b3302_rpmD	13273.5	14140.6	0.0912868	0.0568738	13747.3	12799.7	14519	13762.1
b0169_rpsB	4216.02	4393.42	0.0594635	0.0568738	4315.11	4116.92	4480.62	4306.21
b1199_dhaL	94.4283	107.508	0.187147	0.056887	90.6133	98.2433	109.736	105.279
b1606_folM	10.7753	16.2201	0.590045	0.0569028	9.35633	12.1943	14.8665	17.5736
b0064_araC	15.0753	10.3614	-0.54096	0.0569028	14.3319	15.8187	11.6691	9.0538
b1176_minC	117.123	105.033	-0.157183	0.0574599	118.505	115.742	99.8925	110.174
b1067_yceH	33.9411	26.2571	-0.370329	0.0576151	36.4602	31.422	27.3789	25.1353
b1708_nlpC	36.2536	46.078	0.345955	0.0576151	33.7153	38.7919	46.5603	45.5958
b2679_proX	45.739	37.174	-0.299129	0.0576151	49.1692	42.3088	36.5515	37.7966
b3213_gltD	33.7137	36.7638	0.124949	0.0576151	33.5379	33.8895	36.7259	36.8016
b4261_lptF	82.0954	84.2999	0.0382299	0.0576151	82.8741	81.3167	87.5102	81.0897
b3396_mrcA	38.545	41.7015	0.113556	0.0578323	37.9885	39.1015	43.6783	39.7247
b0022_insA-1	90.7828	124.489	0.455525	0.0578949	89.537	92.0286	114.902	134.076
b1421_trg	3.62204	5.29667	0.548286	0.0579028	3.52181	3.72226	4.98715	5.6062
b3649_rpoZ	757.17	827.655	0.128413	0.0580874	788.076	726.263	845.359	809.951
b4672_ymiB	25.4078	79.3457	1.64288	0.0581209	22.9173	27.8984	70.6527	88.0387
b2317_dedA	68.0441	74.9111	0.13871	0.0581209	68.4645	67.6237	76.3183	73.504
b1727_hxpB	14.3036	19.4067	0.440178	0.0581868	14.8812	13.726	19.9534	18.86
b2916_argP	15.1677	11.4506	-0.405575	0.0584907	15.2483	15.087	11.5871	11.3141
b2399_yfeD	48.3887	36.8461	-0.393157	0.0584907	45.4942	51.2831	36.2455	37.4468
b3253_yhdH	13.3994	9.58671	-0.483056	0.0585443	12.7291	14.0696	10.6021	8.57131
b1599_mdtI	14.259	7.42792	-0.940839	0.0586317	13.9173	14.6006	6.16156	8.69428
b3309_rplX	11803	11010.1	-0.100327	0.0586317	11880.6	11725.5	11482.9	10537.3
b0907_serC	55.9341	61.8323	0.144633	0.0589262	57.9808	53.8874	63.808	59.8566
b1468_narZ	1.37244	2.12609	0.631456	0.0590123	1.36484	1.38005	1.79672	2.45545
b1636_pdxY	51.0775	45.5666	-0.164711	0.0590123	49.3825	52.7726	45.7656	45.3677
b1444_patD	3.42712	5.07935	0.567648	0.0590465	3.26229	3.59194	4.83735	5.32135
b1532_marB	46.3686	66.4151	0.518361	0.0590465	47.5384	45.1988	70.2856	62.5446
b1834_yebT	11.1435	14.4364	0.37351	0.0590465	10.2681	12.0189	13.6047	15.2682
b2289_lrhA	41.8976	47.6988	0.187084	0.0590465	43.4534	40.3418	46.675	48.7225
b0910_cmk	264.938	277.776	0.0682671	0.0590722	266.069	263.808	291.656	263.897
b3074_ygjH	11.0203	4.60016	-1.2604	0.0591359	8.33512	13.7054	4.61958	4.58074
b2039_rfbA	110.577	106.804	-0.0500846	0.0593054	113.906	107.247	110.869	102.739
b3706_mnmE	66.2581	66.0701	-0.00409951	0.0593058	68.183	64.3332	68.4492	63.6909
b0583_entD	7.38518	4.3862	-0.751662	0.0597297	6.70539	8.06498	4.09719	4.67521
b3727_pstC	32.2675	40.4707	0.326798	0.0597297	29.6927	34.8422	41.9673	38.9742
b3342_rpsL	6141.96	6855.5	0.158563	0.0597297	6349.57	5934.35	7116.77	6594.24
b3779_gpp	60.4518	63.7424	0.076468	0.0598333	57.8152	63.0884	62.9085	64.5762
b2565_recO	66.2004	60.6971	-0.125213	0.0599184	65.7736	66.6273	59.8327	61.5615
b1255_yciC	37.0218	44.5417	0.266781	0.0600683	35.0192	39.0245	43.4064	45.6771
b3054_ygiF	38.0778	30.4221	-0.323828	0.0603234	36.297	39.8585	32.6123	28.232
b0660_ybeZ	69.6214	54.4048	-0.355797	0.0603262	65.7468	73.4959	58.6133	50.1962
b1066_rimJ	29.4447	22.6753	-0.376884	0.0607247	28.3956	30.4938	23.1809	22.1697
b1278_pgpB	17.2515	21.9581	0.348029	0.0609315	17.7018	16.8013	21.9492	21.967
b1299_puuR	8.34198	12.8559	0.623969	0.0609525	7.56073	9.12323	11.7896	13.9222
b3751_rbsB	67.879	46.0647	-0.559305	0.0609525	73.7437	62.0143	51.8475	40.2818
b0066_thiQ	18.8249	13.4507	-0.484958	0.0609525	16.9895	20.6603	12.9781	13.9233
b3384_trpS	124.227	96.8155	-0.359664	0.0609525	132.079	116.374	104.325	89.3064
b3887_dtd	47.2952	36.9416	-0.356447	0.0609525	48.7009	45.8894	36.0484	37.8348
b0484_copA	30.3393	27.9654	-0.117545	0.0609525	29.9026	30.776	29.2166	26.7142
b3208_mtgA	71.988	69.0912	-0.0592546	0.0609525	72.2725	71.7035	69.8509	68.3316
b0887_cydD	30.5237	31.7533	0.0569735	0.0609525	30.7876	30.2599	31.1068	32.3997
b3146_rsmI	23.3353	18.0576	-0.369909	0.0611328	21.8405	24.8302	18.249	17.8662
b1928_yedD	80.5388	96.0377	0.253918	0.0613256	81.1502	79.9274	100.592	91.4832
b0009_mog	77.4345	86.8538	0.165611	0.0614984	74.8103	80.0587	87.1196	86.5879
b1604_ydgH	69.3726	62.1217	-0.159271	0.0614984	68.3324	70.4129	65.1373	59.106
b3167_rbfA	306.157	314.728	0.0398355	0.0614984	307.895	304.419	327.33	302.127
b2464_talA	5.37076	7.95698	0.567095	0.0615701	4.69058	6.05095	7.93744	7.97653
b3674_yidF	21.8786	29.6905	0.44048	0.0615701	23.1178	20.6394	31.1105	28.2705
b0757_galK	28.5678	24.6211	-0.214493	0.0615701	28.5336	28.602	25.3613	23.881
b1294_sapA	26.0006	28.3653	0.125582	0.0615701	25.3999	26.6013	29.0767	27.6538
b0905_ycaO	38.9688	40.7572	0.0647374	0.0615701	40.2969	37.6406	40.9636	40.5508
b1585_ynfC	15.8237	20.3147	0.360439	0.0619354	16.5135	15.1339	19.6067	21.0227
b3544_dppA	14.119	11.6434	-0.27812	0.0621092	13.6071	14.6309	11.4583	11.8286
b3064_tsaD	58.705	58.3978	-0.00756882	0.062159	58.3142	59.0957	57.5024	59.2932
b4409_blr	214.523	301.845	0.492677	0.0626162	228.414	200.633	279.098	324.593
b3995_rsd	45.6158	36.329	-0.32841	0.0626162	44.2149	47.0167	35.896	36.7621
b1464_yddE	9.04951	12.4099	0.455577	0.0626249	8.75949	9.33954	12.026	12.7937
b0434_yajG	67.3171	56.1983	-0.260446	0.0626664	62.8345	71.7997	54.7962	57.6004
b2735_ygbI	20.7351	15.8865	-0.384271	0.0626834	20.3899	21.0802	15.2766	16.4965
b2324_mnmC	29.1633	25.7252	-0.180968	0.0626834	30.6692	27.6573	26.2426	25.2078
b2994_hybC	32.1774	34.9406	0.118856	0.0626834	31.3958	32.9591	35.6219	34.2594
b4159_mscM	16.903	15.8507	-0.0927288	0.0626834	16.4704	17.3355	16.1031	15.5983
b2040_rfbD	109.601	105.793	-0.0510188	0.0626834	106.547	112.655	110.079	101.506
b2993_hybD	53.9587	64.5633	0.258859	0.062708	56.3822	51.5352	63.9518	65.1748
b0421_ispA	92.3728	99.295	0.104253	0.062708	88.3663	96.3793	96.7919	101.798
b1706_ydiU	33.3258	34.1331	0.0345313	0.062708	32.6756	33.9761	34.3348	33.9314
b1587_ynfE	2.28739	3.41057	0.576309	0.0627309	2.28775	2.28703	2.93289	3.88824
b2906_ubiI	50.7768	51.9645	0.0333581	0.0627309	49.9459	51.6076	51.632	52.297
b0330_prpR	1.70424	0.809034	-1.07485	0.0628915	1.65938	1.7491	0.857693	0.760375
b1520_yneE	5.36699	8.16355	0.605082	0.0628915	5.9192	4.81479	9.07932	7.24779
b3219_yhcF	12.6912	8.96463	-0.501512	0.0628915	12.2918	13.0906	9.81983	8.10944
b0655_gltI	16.2653	22.0057	0.436084	0.0628932	15.5003	17.0303	24.3206	19.6909
b3168_infB	541.65	575.305	0.0869658	0.0628932	543.771	539.529	600.362	550.248
b4350_hsdR	30.5746	29.1996	-0.0663831	0.0628932	29.0461	32.1031	29.2838	29.1155
b3993_thiE	10.0894	6.17413	-0.708528	0.0628982	8.78298	11.3957	6.12946	6.21879
b3289_rsmB	43.2983	44.0092	0.0234933	0.0629434	42.2107	44.386	44.1452	43.8732
b3059_plsY	22.0135	15.876	-0.471541	0.0630808	22.8059	21.2211	17.476	14.2761
b2097_fbaB	7.24583	10.0797	0.476228	0.063088	6.75027	7.7414	10.5137	9.6457
b1809_yoaB	78.1532	99.5645	0.349325	0.063177	80.4367	75.8697	91.1592	107.97
b2299_yfcD	91.679	80.7971	-0.182289	0.063177	95.7776	87.5805	82.1507	79.4435
b3836_tatA	345.994	381.935	0.142577	0.06328	352.172	339.817	396.199	367.67
b3631_waaG	27.3278	31.5542	0.207462	0.0634152	25.9	28.7557	31.1582	31.9502
b1734_chbF	1.58408	2.77294	0.807773	0.0634595	1.69945	1.46871	3.14469	2.40119
b2195_ccmG	13.4259	21.9188	0.707152	0.0637514	12.3926	14.4592	18.2417	25.596
b2342_fadI	3.69601	2.27656	-0.699109	0.0637514	3.59068	3.80133	2.19859	2.35454
b0465_mscK	23.6396	27.2742	0.206333	0.0637514	24.9057	22.3734	26.4397	28.1087
b3892_fdoI	264.978	238.606	-0.151243	0.0638192	271.167	258.789	249.345	227.866
b3552_yiaD	63.7773	45.154	-0.49819	0.0639385	69.1613	58.3934	50.143	40.165
b2554_glrR	31.7381	33.8547	0.0931419	0.0639385	31.8594	31.6168	34.1819	33.5276
b2894_xerD	63.2905	66.908	0.0801898	0.0639385	63.2525	63.3285	64.8068	69.0092
b1385_feaB	3.23132	4.84904	0.585574	0.0642708	3.69927	2.76337	4.69649	5.00158
b3820_yigI	17.7814	11.8636	-0.583823	0.0642708	18.8225	16.7403	11.2348	12.4925
b4725_rseD	295.532	399.612	0.435288	0.0642708	321.251	269.812	431.86	367.364
b2866_xdhA	10.4707	8.59581	-0.284657	0.0642708	9.89443	11.047	8.71912	8.4725
b3673_emrD	39.0446	45.9101	0.233688	0.0642708	41.4206	36.6686	44.8033	47.0169
b0840_deoR	49.694	44.2225	-0.168291	0.0642708	50.5828	48.8052	44.5951	43.8499
b0097_secM	123.982	139.224	0.167278	0.0642708	123.968	123.997	131.121	147.328
b2607_trmD	4469.12	4429.82	-0.0127437	0.0642708	4540.76	4397.47	4528.89	4330.74
b2819_recD	28.4613	22.7171	-0.325224	0.0643228	29.6807	27.2419	24.5356	20.8986
b2159_nfo	33.3623	27.7397	-0.266266	0.0644112	35.0361	31.6885	28.6823	26.7972
b2690_yqaB	115.787	97.4576	-0.248625	0.0645339	110.088	121.486	92.711	102.204
b0128_yadH	25.622	31.958	0.318794	0.0647073	24.5087	26.7353	30.3019	33.6141
b3389_aroB	265.617	248.296	-0.0972825	0.0647135	263.53	267.703	261.096	235.497
b4216_ytfJ	22.8207	12.8921	-0.823852	0.0650233	22.1246	23.5168	15.899	9.88533
b1457_ydcD	2.00874	4.42449	1.13922	0.065132	1.4376	2.57988	3.77225	5.07673
b2893_dsbC	91.822	91.9727	0.00236587	0.0655967	89.3259	94.318	94.1158	89.8295
b0863_artI	35.682	29.625	-0.268382	0.0656848	35.6926	35.6714	27.9115	31.3384
b1729_tcyP	340.364	534.183	0.650255	0.0658421	363.74	316.988	447.998	620.368
b1912_pgsA	50.7556	42.2988	-0.262951	0.0658421	50.3473	51.1639	43.806	40.7916
b3627_waaO	23.4793	28.0547	0.256853	0.0662494	22.4011	24.5575	29.6762	26.4331
b3790_rffC	69.2931	77.6686	0.164621	0.0662494	67.2483	71.3378	78.8205	76.5168
b3311_rpsQ	12328.3	10001.2	-0.301804	0.0664494	12878.4	11778.2	10706.8	9295.52
b1137_ymfD	4.23369	1.80957	-1.22627	0.066524	4.06682	4.40055	2.43182	1.18731
b2151_galS	5.27792	3.36726	-0.648393	0.066524	4.91559	5.64025	3.63031	3.10421
b1429_tehA	8.19841	12.836	0.646779	0.066524	6.68777	9.70905	12.8313	12.8407
b1557_cspB	67.7346	111.423	0.718088	0.0665512	54.1653	81.3038	102.765	120.082
b3509_hdeB	4.86706	1.53585	-1.66401	0.0666672	5.27781	4.4563	1.49138	1.58032
b1193_emtA	43.366	56.9512	0.393161	0.0666672	44.0151	42.717	63.0817	50.8208
b3181_greA	165.644	203.54	0.297222	0.0666672	158.699	172.589	218.07	189.01
b2217_rcsB	210.368	239.504	0.187138	0.0666672	218.393	202.343	227.427	251.582
b0134_panB	68.8292	61.9566	-0.151762	0.0666672	71.8975	65.7609	61.8641	62.0491
b0844_ybjI	17.3058	13.3238	-0.377254	0.0667095	17.1115	17.5001	13.1573	13.4902
b2525_fdx	219.176	260.427	0.248787	0.0667999	216.064	222.289	277.326	243.528
b0658_ybeX	48.5037	53.7833	0.149065	0.0667999	49.4544	47.5529	52.3299	55.2368
b4259_holC	128.968	127.571	-0.0157185	0.0669148	130.827	127.109	125.604	129.537
b3180_yhbY	478.341	533.776	0.158194	0.0669585	469.042	487.641	560.856	506.696
b3310_rplN	11588.5	10207.9	-0.183015	0.0670136	12137.7	11039.3	10444.1	9971.61
b2689_yqaA	109.484	96.6975	-0.179168	0.0670466	112.937	106.031	99.9964	93.3986
b3588_aldB	2.48036	1.34063	-0.887636	0.0672827	2.34	2.62072	1.65662	1.02464
b3282_tsaC	66.3978	77.9756	0.231888	0.067392	70.3637	62.4318	80.6761	75.2751
b2821_ptrA	18.6837	19.3106	0.0476079	0.0674129	19.2908	18.0766	18.9312	19.6899
b0414_ribD	90.537	96.6421	0.0941451	0.0674173	93.2429	87.8311	100.617	92.6676
b3248_yhdE	95.6535	99.8043	0.0612851	0.0674572	93.2939	98.013	101.7	97.9087
b1857_znuA	39.5695	36.2496	-0.126426	0.0676612	38.5267	40.6124	36.4547	36.0445
b4042_dgkA	60.9374	48.5519	-0.327799	0.0676711	60.6746	61.2002	47.3811	49.7228
b3360_pabA	27.995	21.7065	-0.367047	0.067748	28.5931	27.397	21.427	21.9859
b3638_yicR	71.0877	81.8155	0.202774	0.067748	73.9372	68.2382	77.7439	85.8871
b1647_ydhF	16.8827	10.9845	-0.62007	0.0677617	16.1503	17.615	12.9204	9.04868
b3071_nfeR	22.4659	29.1333	0.374931	0.067778	21.1593	23.7725	27.5984	30.6682
b1590_ynfH	10.293	17.2287	0.743148	0.0677852	9.61937	10.9667	13.9411	20.5164
b4481_rffT	45.5077	51.4567	0.177246	0.0677852	44.3522	46.6633	54.0584	48.8549
b3986_rplL	11426	10857	-0.0736868	0.0679716	11426.2	11425.8	11252.7	10461.4
b3281_aroE	49.1437	60.4412	0.298527	0.0681467	44.9283	53.3591	60.2816	60.6008
b2176_pdeN	9.12736	5.92344	-0.623763	0.0683576	9.15759	9.09713	4.83366	7.01321
b2524_iscX	388.167	429.591	0.146286	0.0685721	403.508	372.825	418.59	440.592
b4202_rpsR	3774.63	3650.86	-0.0480974	0.0686591	3895.6	3653.66	3786.35	3515.37
b1608_rstA	48.5987	43.184	-0.17042	0.0689283	47.4743	49.7231	41.7357	44.6324
b0215_dnaQ	45.5931	50.6065	0.150505	0.0690735	45.7385	45.4478	51.8756	49.3373
b3344_tusC	59.2045	47.9009	-0.305654	0.0690832	59.9188	58.4901	47.0781	48.7237
b0737_tolQ	77.8355	90.3106	0.214467	0.0692221	77.635	78.0359	84.006	96.6151
b0982_etp	6.93077	11.8345	0.771914	0.069304	8.22126	5.64027	11.9306	11.7384
b1640_anmK	9.25944	12.0761	0.383164	0.069304	9.35975	9.15913	11.7219	12.4304
b4395_ytjC	70.6541	61.0307	-0.211239	0.069304	75.032	66.2762	60.711	61.3503
b4372_holD	120.847	136.958	0.180553	0.0694733	115.305	126.389	139.539	134.378
b4146_epmB	36.8047	33.2469	-0.146667	0.0694777	35.7448	37.8645	33.0507	33.4432
b2908_pepP	118.649	111.243	-0.0929786	0.0694777	124.984	112.313	110.052	112.435
b0577_ybdG	33.3723	35.4112	0.0855536	0.0697632	34.6828	32.0618	35.8966	34.9257
b2996_hybA	13.0021	16.3621	0.331616	0.0698923	13.493	12.5111	16.5093	16.2149
b0433_ampG	34.9813	34.3241	-0.0273615	0.0699513	34.2209	35.7417	33.6325	35.0158
b3529_pdeK	18.486	16.4922	-0.164652	0.0700175	18.2605	18.7115	15.8421	17.1423
b4376_osmY	14.5174	20.1824	0.475312	0.0700569	16.2332	12.8016	20.9633	19.4014
b2411_ligA	52.3387	51.1778	-0.0323602	0.0702357	55.0393	49.6381	51.3517	51.0039
b1523_yneG	32.6608	43.6857	0.419599	0.0706311	34.1837	31.1379	41.5589	45.8124
b2010_dacD	6.06031	8.30338	0.454308	0.0707177	5.54941	6.57121	8.50694	8.09982
b1120_cobB	32.829	37.8688	0.206039	0.0707253	34.4534	31.2045	38.633	37.1045
b3842_rfaH	67.7249	57.735	-0.230241	0.0709673	71.1055	64.3442	56.8376	58.6323
b3210_arcB	24.4644	21.9306	-0.157734	0.0709673	25.4706	23.4581	20.9154	22.9459
b2235_nrdB	75.7794	83.4343	0.138834	0.0709673	76.1552	75.4037	88.3048	78.5638
b3291_mscL	110.291	102.003	-0.112707	0.0709673	109.344	111.237	104.505	99.5005
b2988_gss	22.3013	21.1038	-0.0796235	0.0709673	22.2322	22.3704	20.9333	21.2743
b2805_fucR	19.0845	13.4579	-0.503953	0.0710525	17.9939	20.1751	15.2415	11.6742
b0399_phoB	18.4855	13.484	-0.45514	0.0710547	19.1338	17.8371	14.7909	12.1772
b1087_yceF	20.4591	26.3692	0.366116	0.0710943	20.2249	20.6932	24.8293	27.9092
b1725_yniA	10.5683	14.2785	0.4341	0.07112	9.85929	11.2773	13.5697	14.9873
b4053_alr	64.5727	61.2207	-0.0769057	0.07112	61.912	67.2334	59.859	62.5824
b2420_yfeS	14.9816	21.207	0.501348	0.0712498	15.1341	14.8292	18.2134	24.2007
b0273_argF	7.22674	4.78573	-0.594608	0.0713121	6.89226	7.56122	5.02809	4.54336
b1263_trpD	3.6478	5.26595	0.529668	0.0713121	3.79807	3.49753	5.40446	5.12745
b0569_nfrB	5.59237	7.63062	0.44834	0.0713121	5.28296	5.90177	8.51461	6.74662
b1138_ymfE	3.07316	1.51527	-1.02015	0.0713316	3.08223	3.0641	1.42434	1.60619
b2069_yegD	19.997	23.1562	0.211613	0.0713764	19.689	20.305	24.3617	21.9507
b4527_ydaF	2.99919	14.1313	2.23625	0.071377	4.48258	1.5158	12.9558	15.3068
b0262_afuC	3.34881	5.36279	0.679337	0.071377	3.13516	3.56246	5.17579	5.5498
b1847_yebF	60.4156	87.9647	0.542003	0.071377	63.6044	57.2268	75.3122	100.617
b3923_uspD	33.3787	25.3049	-0.399512	0.071377	32.8389	33.9186	26.2169	24.3929
b2434_ypeA	51.8474	62.2308	0.263357	0.071377	52.3901	51.3047	61.3741	63.0875
b2516_rodZ	89.2716	83.8639	-0.0901515	0.071377	84.75	93.7932	85.4132	82.3146
b3205_rapZ	58.1999	55.4116	-0.070827	0.071377	59.1865	57.2132	54.1005	56.7228
b0144_gluQ	25.2957	21.4629	-0.237049	0.0714044	25.5355	25.0559	21.8986	21.0272
b2810_csdA	33.3984	35.9998	0.108211	0.0714543	33.6575	33.1393	36.7335	35.2661
b2314_dedD	82.3166	92.9019	0.174525	0.0715969	86.4385	78.1948	96.1568	89.647
b3735_atpH	1728.68	1578.17	-0.131418	0.0715969	1748	1709.36	1661.97	1494.37
b3912_cpxR	74.0743	73.1078	-0.0189478	0.0715969	75.7913	72.3573	72.3605	73.8552
b2156_lysP	39.3001	31.7533	-0.307625	0.0717228	39.3143	39.2859	34.6324	28.8743
b1956_dgcQ	9.54885	11.8666	0.313504	0.0721608	10.3184	8.77927	11.8169	11.9163
b2000_flu	8.20249	6.17975	-0.408513	0.0724175	9.14765	7.25732	5.93621	6.42329
b1781_yeaE	9.76127	13.1396	0.428784	0.0724422	10.6027	8.9198	13.4599	12.8194
b2802_fucI	5.4762	3.83927	-0.512344	0.0724886	4.89993	6.05246	4.17192	3.50662
b3425_glpE	74.2541	59.3408	-0.323446	0.0724886	70.4304	78.0778	56.2821	62.3996
b2786_barA	16.526	15.1456	-0.125842	0.0724886	15.7863	17.2658	15.1339	15.1573
b0925_ldtD	23.6208	25.3865	0.104008	0.0724886	24.1886	23.0529	24.5804	26.1927
b3385_gph	82.2676	77.105	-0.0935008	0.0724886	78.3971	86.1382	76.0349	78.175
b1219_ychN	62.8625	79.6276	0.341069	0.0724946	68.6403	57.0846	80.8127	78.4425
b4295_yjhU	49.1331	50.3476	0.0352273	0.0726552	49.803	48.4633	52.0318	48.6634
b0311_betA	16.7131	19.5298	0.224697	0.0726564	17.5966	15.8296	19.2708	19.7887
b4675_yoaJ	575.032	809.188	0.492832	0.0728719	587.82	562.245	865.656	752.72
b0142_folK	62.0116	52.1044	-0.251134	0.0728719	61.0464	62.9768	54.5353	49.6735
b4166_queG	26.6451	24.4535	-0.123829	0.073091	26.8559	26.4343	24.141	24.7661
b3579_yiaO	2.00593	0.726433	-1.46537	0.0732509	1.61131	2.40055	0.726601	0.726265
b4686_yshB	1442.12	2173.25	0.591668	0.0733082	1546.15	1338.08	2499.29	1847.22
b2678_proW	67.5541	64.36	-0.0698785	0.0733082	67.6438	67.4645	67.4903	61.2298
b1183_umuD	9.78487	5.50808	-0.829003	0.0733335	8.83545	10.7343	5.31433	5.70183
b2300_yfcE	93.8997	84.3275	-0.155118	0.0734176	95.4176	92.3818	89.0963	79.5586
b0210_yafE	23.6092	29.4276	0.317821	0.0734375	24.7961	22.4222	28.3245	30.5306
b0496_ybbP	6.81163	8.28018	0.281663	0.0734777	6.44085	7.1824	8.38317	8.17719
b1900_araG	2.77386	4.23186	0.609398	0.0734864	2.8751	2.67262	3.5684	4.89533
b2995_hybB	12.8688	15.6339	0.280806	0.0734896	13.0287	12.7088	15.6914	15.5765
b1215_kdsA	185.319	169.818	-0.126022	0.0734896	189.546	181.092	178.538	161.099
b3957_argE	12.9672	9.92022	-0.386417	0.0736	13.4431	12.4912	9.0138	10.8266
b2618_yfjF	121.607	104.007	-0.225536	0.0736	119.939	123.275	99.2941	108.721
b3791_wecE	59.7461	69.1162	0.21018	0.0736	60.7176	58.7745	73.5365	64.6959
b1253_yciA	80.7697	91.0718	0.17319	0.073618	83.7762	77.7633	91.7435	90.4001
b2924_mscS	119.804	148.576	0.31053	0.0737288	124.263	115.345	160.359	136.794
b1116_lolC	53.583	56.3067	0.0715314	0.0737593	50.8657	56.3003	55.9345	56.6788
b4361_dnaC	28.3134	32.9794	0.220077	0.0740824	28.3856	28.2413	33.5979	32.3608
b0714_nei	17.933	22.5023	0.32745	0.0742169	17.8448	18.0213	23.5818	21.4227
b0195_trmO	49.6078	44.1962	-0.166644	0.0742605	50.6737	48.542	44.3475	44.045
b3469_zntA	32.9426	27.809	-0.2444	0.0742949	32.8246	33.0606	29.8941	25.724
b0001_thrL	4706.11	5083.85	0.111387	0.0742949	4657.63	4754.58	5311.64	4856.06
b2953_yggU	78.9756	63.3264	-0.318601	0.0744232	78.7963	79.1549	61.2224	65.4303
b3895_fdhD	23.2146	27.5422	0.246611	0.0744757	23.8538	22.5754	27.2732	27.8112
b1256_ompW	8.41781	5.19166	-0.697248	0.0747931	8.43097	8.40464	6.18628	4.19704
b3998_nfi	51.6314	45.845	-0.171483	0.0748551	51.8034	51.4594	45.9092	45.7809
b3930_menA	31.5157	25.6841	-0.295195	0.0749555	29.5326	33.4987	27.0504	24.3177
b3284_smg	111.964	110.567	-0.0181214	0.0749722	114.098	109.83	107.466	113.667
b3685_yidE	15.7454	13.5288	-0.218895	0.0749773	16.4225	15.0684	13.3884	13.6693
b3646_yicG	42.4722	30.1756	-0.493135	0.0750193	47.2703	37.6741	32.659	27.6923
b0028_fkpB	199.455	190.639	-0.0652257	0.075513	210.807	188.104	189.935	191.343
b0833_pdeI	12.2227	10.3987	-0.233153	0.0756022	11.5819	12.8634	10.8217	9.97568
b2743_pcm	109.439	110.809	0.0179469	0.0757385	114.197	104.681	111.613	110.005
b4278_insG	11.2329	13.7457	0.291249	0.0762522	10.6172	11.8486	13.9083	13.583
b3609_secB	332.047	327.304	-0.020758	0.0763524	344.869	319.225	340.06	314.548
b1596_ynfM	6.29873	8.45616	0.42494	0.0764629	6.06932	6.52815	9.00415	7.90816
b3172_argG	11.3323	9.09191	-0.317789	0.0764629	10.8591	11.8056	9.24657	8.93724
b3737_atpE	2991.88	2616.73	-0.193282	0.0765018	3113.15	2870.6	2745.57	2487.9
b2874_yqeA	4.42843	6.68751	0.594673	0.0766939	4.03992	4.81694	5.86189	7.51313
b3732_atpD	1325.08	1249.78	-0.0844062	0.076695	1379.7	1270.45	1285.56	1214
b2583_yfiP	18.4755	14.2961	-0.369989	0.076778	18.9319	18.0191	14.0627	14.5295
b0899_ycaM	4.0259	2.73197	-0.559368	0.0767875	4.0339	4.01789	2.76738	2.69656
b1496_yddA	4.08862	2.46484	-0.730121	0.0768974	3.52321	4.65403	2.8712	2.05848
b1034_ycdX	44.8012	51.0517	0.18842	0.0768974	42.6043	46.9981	53.0879	49.0155
b0209_yafD	39.9398	35.472	-0.171147	0.0768974	40.9021	38.9775	34.5263	36.4178
b4428_hokB	59.3511	101.842	0.778984	0.0769398	56.4866	62.2156	93.522	110.162
b2794_queF	23.7873	20.1994	-0.235876	0.0769646	23.2149	24.3596	19.5539	20.8449
b2321_flk	29.377	26.1908	-0.165624	0.0769646	29.3497	29.4042	26.7282	25.6534
b1236_galU	140.192	116.032	-0.272884	0.0770696	145.857	134.528	123.95	108.113
b0435_bolA	76.5641	90.3555	0.238944	0.0772766	77.935	75.1932	90.7873	89.9238
b2331_smrB	46.4021	38.3306	-0.275693	0.0773483	50.0663	42.7378	38.3398	38.3214
b4351_mrr	24.4647	20.5544	-0.251257	0.0773483	25.7244	23.2051	20.5846	20.5242
b2622_intA	13.4488	15.9206	0.243424	0.0773483	13.6909	13.2066	15.1649	16.6764
b3747_kup	19.0652	17.9614	-0.0860424	0.0773483	19.4422	18.6882	18.3685	17.5543
b2672_ygaM	17.7753	26.176	0.558372	0.0774159	18.6385	16.9121	25.9173	26.4348
b0088_murD	121.777	118.847	-0.0351421	0.0774467	120.233	123.322	125.109	112.585
b0112_aroP	12.6127	15.2436	0.273329	0.0775774	12.1077	13.1176	15.7467	14.7405
b1961_dcm	26.9862	28.0782	0.0572276	0.0777457	26.2524	27.7201	28.3691	27.7873
b4169_amiB	52.845	52.62	-0.00615592	0.0777457	52.0917	53.5983	55.3863	49.8538
b2381_ypdB	26.7407	22.2869	-0.262837	0.0777678	27.0805	26.4008	21.3128	23.2611
b2682_ygaZ	77.285	80.9303	0.0664928	0.077854	79.7889	74.781	77.7821	84.0786
b1433_ydcO	9.93493	12.21	0.297482	0.078095	9.98759	9.88226	12.2931	12.1269
b3551_bisC	20.0559	18.3851	-0.125491	0.078095	20.3805	19.7312	19.3264	17.4437
b3147_lpoA	31.2328	31.1274	-0.00487892	0.07821	32.1491	30.3165	32.3896	29.8652
b1107_nagZ	48.9456	51.6995	0.0789729	0.0784326	50.2708	47.6203	53.898	49.5011
b0281_intF	15.1949	17.3532	0.19162	0.0784597	14.374	16.0157	17.4784	17.228
b3722_bglF	11.4354	9.73618	-0.232074	0.0784609	11.5435	11.3272	9.76277	9.7096
b3610_grxC	314.198	333.265	0.084997	0.0786488	327.383	301.012	345.192	321.337
b2708_gutQ	28.3536	24.3604	-0.218996	0.0787874	26.7675	29.9397	24.3718	24.3489
b1285_pdeR	9.26957	7.3113	-0.342375	0.0789807	8.55302	9.98613	7.71533	6.90727
b4373_rimI	93.0643	102.775	0.143188	0.0789807	94.0411	92.0876	97.5968	107.953
b1475_fdnH	7.77483	11	0.500613	0.0791924	7.45225	8.09742	11.7749	10.225
b4121_yjdF	8.31684	5.02468	-0.727002	0.0792573	7.65034	8.98334	5.06325	4.98612
b3028_mdaB	28.6584	22.037	-0.379028	0.0793263	25.915	31.4018	22.9967	21.0774
b0127_yadG	23.3732	26.8807	0.201715	0.0793263	24.0035	22.743	27.6898	26.0717
b0133_panC	80.7788	73.8795	-0.128801	0.0793263	78.9947	82.5629	78.1198	69.6393
b0121_speE	135.315	143.882	0.0885701	0.0793263	138.261	132.369	151.239	136.526
b4018_iclR	55.3165	57.7228	0.061432	0.0793263	56.6709	53.9621	55.732	59.7137
b2952_yggT	71.5979	62.0559	-0.20635	0.0794832	71.2307	71.9652	65.9066	58.2051
b1777_yeaC	102.902	122.956	0.25687	0.0795961	105.745	100.058	115.487	130.424
b2349_intS	14.9746	11.9616	-0.324105	0.0797626	13.8955	16.0537	11.3753	12.548
b4390_nadR	30.2097	28.0596	-0.106515	0.0797626	29.0785	31.3408	28.0927	28.0265
b3374_frlD	7.76311	5.16264	-0.588525	0.0798322	7.6404	7.88583	5.69535	4.62994
b2685_emrA	30.1608	28.2711	-0.0933476	0.0798322	30.0107	30.3109	29.0139	27.5282
b1289_ycjD	12.8378	19.9624	0.636884	0.0798935	11.1073	14.5683	18.5674	21.3573
b3888_yiiD	29.3341	26.2863	-0.158264	0.0799492	30.2435	28.4246	25.7444	26.8283
b3909_kdgT	7.21908	4.50962	-0.67881	0.0799546	8.55478	5.88338	4.83474	4.18449
b4419_ldrA	381.683	499.395	0.387807	0.0799546	399.465	363.901	499.93	498.86
b2323_fabB	501.208	539.474	0.106145	0.0799546	503.785	498.63	567.5	511.447
b3386_rpe	64.2624	68.9434	0.101437	0.0799546	67.1577	61.3671	67.8226	70.0641
b2746_ispF	153.58	159.316	0.0528994	0.0799546	157.859	149.301	151.738	166.894
b2961_mutY	37.7872	40.8464	0.112311	0.0799858	39.5226	36.0519	41.6133	40.0795
b1906_yecH	8.33488	16.6828	1.00113	0.0800638	7.66	9.00975	18.8662	14.4993
b1860_ruvB	30.0214	32.6241	0.119943	0.0805193	30.5264	29.5165	33.7299	31.5183
b1778_msrB	96.6986	90.3993	-0.0971832	0.0805307	98.0457	95.3515	89.53	91.2686
b1056_yceI	6.43655	3.59355	-0.840877	0.0807541	6.4728	6.4003	3.84944	3.33767
b3564_xylB	7.2819	9.31794	0.355695	0.0807541	7.82799	6.73582	9.70812	8.92775
b2707_srlR	18.6367	22.6605	0.28203	0.0811605	18.4747	18.7987	21.5785	23.7424
b0375_iprA	4.22868	2.16931	-0.96297	0.0812607	4.51879	3.93856	2.29982	2.03879
b3238_yhcN	36.4968	24.3304	-0.585009	0.0813396	32.1196	40.874	21.6989	26.9619
b1827_kdgR	66.3303	48.5724	-0.449531	0.0813396	67.195	65.4656	55.2544	41.8904
b0638_cobC	19.4173	25.0172	0.365577	0.0813396	18.1474	20.6873	23.0524	26.9821
b0735_ybgE	265.041	290.591	0.132774	0.0819596	271.579	258.503	273.584	307.598
b2417_crr	1307.05	1233.03	-0.0841049	0.0819596	1343.45	1270.65	1290.81	1175.26
b3170_rimP	447.563	439.548	-0.0260717	0.0819596	424.378	470.748	450.699	428.397
b2017_yefM	44.0259	58.5664	0.411722	0.0820088	47.2245	40.8272	58.0573	59.0756
b3744_asnA	12.5956	9.7531	-0.368992	0.0820088	12.9496	12.2417	10.1833	9.32289
b1957_yodC	44.4616	81.6646	0.877152	0.0824055	54.8926	34.0306	93.0377	70.2915
b3794_rffM	31.229	36.5177	0.225712	0.0824055	33.2333	29.2246	37.9778	35.0577
b1218_chaC	8.50831	13.4151	0.656916	0.0824449	7.82064	9.19599	11.0753	15.755
b2128_yehW	9.00687	13.1548	0.546494	0.0824513	7.46886	10.5449	12.8088	13.5009
b0345_lacI	15.5118	12.4782	-0.313954	0.0824513	16.0956	14.9281	13.1585	11.798
b2294_yfbU	52.2542	43.3652	-0.269008	0.0824513	53.8295	50.6788	46.2174	40.513
b4252_tabA	25.3067	18.2739	-0.46973	0.0825262	28.7839	21.8294	17.7751	18.7728
b2686_emrB	28.8156	29.3314	0.025595	0.0825595	29.7956	27.8356	28.829	29.8338
b2575_yfiC	15.6315	20.506	0.391589	0.0828484	16.8716	14.3914	21.7912	19.2209
b2177_yejA	8.83247	7.43449	-0.248584	0.0828555	8.65623	9.00871	7.2932	7.57577
b1651_gloA	71.5842	63.1527	-0.180799	0.0828555	72.9439	70.2246	66.063	60.2423
b4217_ytfK	219.206	249.935	0.189266	0.0828619	232.458	205.954	249.789	250.081
b2474_tmcA	21.8587	23.8034	0.122963	0.0828945	22.528	21.1893	22.7542	24.8527
b3804_hemD	57.957	57.8158	-0.00351879	0.0830868	58.3999	57.5141	60.4571	55.1745
b0908_aroA	24.2357	27.23	0.168062	0.0831236	23.6864	24.785	25.7657	28.6943
b2797_sdaB	171.144	129.793	-0.398997	0.0835433	174.593	167.695	146.164	113.422
b3204_ptsN	113.862	100.58	-0.178945	0.0835433	106.018	121.707	100.526	100.635
b3935_priA	21.2698	23.2733	0.129869	0.0835433	20.6097	21.9299	22.0716	24.4751
b3084_rlmG	19.4599	21.5092	0.144451	0.0836804	19.2293	19.6905	20.9717	22.0467
b1723_pfkB	8.20117	11.3042	0.462958	0.0837199	9.04146	7.36088	12.4788	10.1296
b2232_ubiG	42.4626	38.929	-0.12535	0.0841372	41.8566	43.0687	38.9621	38.8958
b1380_ldhA	20.4947	15.1627	-0.43473	0.0844501	22.0173	18.9722	16.8782	13.4471
b4637_uof	1445.41	1699.58	0.233705	0.0844501	1367.2	1523.62	1751.92	1647.24
b0425_panE	27.3009	32.4555	0.249518	0.0844826	26.7205	27.8813	35.1504	29.7607
b4380_yjjI	4.61919	3.16484	-0.545509	0.0845943	4.95809	4.28029	2.7831	3.54658
b4756_yqiD	5.35302	18.0541	1.7539	0.0850004	8.30024	2.40579	14.8509	21.2574
b1108_ycfP	57.008	60.5459	0.0868656	0.0850159	57.438	56.5779	59.3945	61.6973
b0919_ycbJ	5.65645	8.10722	0.519309	0.0850972	5.07954	6.23336	8.41041	7.80402
b0926_ycbK	79.9059	79.8105	-0.00172283	0.0851366	77.6111	82.2008	78.4262	81.1949
b0189_rof	92.3808	110.359	0.256533	0.0852081	93.4451	91.3166	119.413	101.304
b0934_ssuC	1.38337	2.90083	1.06828	0.0855212	1.31097	1.45577	2.63789	3.16378
b0736_ybgC	107.928	121.41	0.169814	0.0855212	102.424	113.432	116.561	126.259
b3850_hemG	46.072	50.9193	0.144323	0.0856544	46.774	45.37	50.167	51.6716
b4515_cydX	957.927	1249.17	0.382982	0.0857174	1057.57	858.288	1172.61	1325.73
b2312_purF	26.4732	24.9159	-0.0874679	0.0857174	27.3635	25.5829	25.8115	24.0202
b4522_ymiA	71.0417	46.2275	-0.619914	0.0858485	62.0665	80.0168	46.0928	46.3621
b3642_pyrE	10.7867	7.28043	-0.567157	0.0858485	9.54187	12.0315	7.64097	6.91988
b3803_hemX	77.8552	69.5668	-0.162395	0.086186	78.8927	76.8178	73.9444	65.1891
b0407_yajC	484.615	487.227	0.00775702	0.0863824	500.121	469.109	508.113	466.342
b0913_ycaI	4.26011	5.28806	0.311846	0.0864806	4.07642	4.44381	5.31001	5.2661
b0791_ybhQ	69.3295	57.7206	-0.264383	0.0864806	68.3813	70.2778	61.794	53.6473
b1584_speG	49.111	63.613	0.373276	0.0865124	43.2671	54.9549	63.0904	64.1357
b3541_dppD	24.3251	26.7871	0.139093	0.0866062	24.8629	23.7873	27.237	26.3371
b2327_yfcA	30.5402	34.0672	0.157673	0.0867202	29.1893	31.8912	34.4418	33.6926
b2026_hisI	15.0084	23.8059	0.66555	0.0869261	14.3539	15.663	19.1793	28.4326
b1516_lsrB	0.951603	2.01318	1.08104	0.087083	0.717591	1.18562	2.07414	1.95221
b2559_tadA	59.6702	52.1901	-0.193233	0.087083	57.3571	61.9832	50.2815	54.0988
b3499_rlmJ	38.8588	38.0483	-0.0304079	0.087083	39.3952	38.3224	38.3807	37.716
b0765_modC	19.6147	22.5359	0.20029	0.0875349	18.7184	20.5111	22.9428	22.1291
b2465_tktB	5.18816	6.563	0.339132	0.0878042	5.46163	4.91469	6.75651	6.36948
b2015_yeeY	6.86811	9.59695	0.482663	0.0879911	5.78738	7.94884	9.33766	9.85625
b1100_ycfH	42.3884	40.9561	-0.049591	0.0881891	42.9596	41.8172	40.3396	41.5726
b0481_ybaK	36.7528	29.7135	-0.306733	0.0882402	35.9785	37.5271	28.1582	31.2689
b2315_folC	62.1407	67.2628	0.114272	0.0882402	64.8582	59.4232	70.0529	64.4728
b0109_nadC	18.8078	15.78	-0.253235	0.0883365	19.5685	18.0472	16.0234	15.5366
b2940_yqgC	147.116	168.084	0.192228	0.0883365	154.754	139.477	169.159	167.008
b0847_ybjL	23.4116	21.9135	-0.0954004	0.0883365	23.6819	23.1412	20.7476	23.0794
b1060_bssS	81.7614	101.53	0.312421	0.0885001	88.3721	75.1507	95.6833	107.377
b2210_mqo	15.8506	14.3536	-0.14312	0.0886886	15.5036	16.1975	13.8267	14.8806
b3300_secY	7580.97	8688.57	0.196736	0.0887323	7900.82	7261.13	9052.45	8324.7
b0523_purE	41.9398	49.4643	0.238066	0.088743	39.7085	44.1711	49.455	49.4735
b1228_ychS	11625.5	26128.9	1.16835	0.0887896	12398.6	10852.4	17389.9	34867.9
b2181_yejG	42.7575	54.975	0.362597	0.0888182	44.9447	40.5704	49.0319	60.918
b2344_fadL	67.9596	76.8867	0.178056	0.0888182	71.7932	64.126	79.4989	74.2744
b0780_ybhK	35.3069	34.1331	-0.0487793	0.0893177	35.3476	35.2661	32.9886	35.2776
b2475_ypfJ	46.3093	47.1724	0.0266428	0.0893177	46.3377	46.2808	48.8596	45.4853
b2063_yegH	19.2531	21.0775	0.130611	0.0893236	18.3185	20.1877	21.2349	20.9201
b2153_folE	56.2916	54.0786	-0.0578607	0.089381	55.096	57.4871	52.7317	55.4255
b0432_cyoA	329.073	334.528	0.0237185	0.0895087	331.542	326.604	352.674	316.382
b1291_sapD	31.1304	34.4795	0.147414	0.0896716	32.9757	29.2852	34.0928	34.8663
b0754_aroG	38.4098	38.2083	-0.00758858	0.0897146	39.9194	36.9003	38.2259	38.1907
b2297_pta	78.4175	76.6899	-0.0321391	0.0897545	81.0092	75.8259	80.2106	73.1693
b0314_betT	12.049	13.5982	0.174497	0.0897683	11.5925	12.5055	13.2228	13.9735
b2593_pgeF	56.2898	55.4889	-0.0206739	0.0897683	58.0887	54.4909	53.8137	57.1641
b2510_yfgJ	93.9312	113.25	0.269831	0.0899067	92.4887	95.3736	116.978	109.521
b0120_speD	106.311	106.786	0.00642988	0.0899351	112.133	100.489	108.434	105.138
b0039_caiA	11.097	13.4805	0.280709	0.0901145	10.4379	11.7561	13.1456	13.8155
b4388_serB	55.3283	47.6058	-0.216881	0.0901227	53.0326	57.624	50.6245	44.587
b0868_ybjS	29.8789	31.0973	0.0576617	0.0901227	30.3778	29.3799	30.2758	31.9187
b1277_ribA	55.732	55.7148	-0.000447733	0.0901227	56.0266	55.4375	56.7026	54.7269
b4478_dgoD	4.31908	2.82515	-0.612399	0.0904052	4.33146	4.3067	3.009	2.64129
b3456_livM	6.28112	4.5279	-0.472179	0.0904052	6.15183	6.4104	4.91091	4.14489
b1869_yecN	57.1126	75.2133	0.39718	0.0904052	50.7944	63.4307	81.1794	69.2472
b3662_nepI	7.44432	9.60798	0.368093	0.0904052	7.59738	7.29125	8.89811	10.3178
b0686_ybfF	17.3957	13.6471	-0.350133	0.0904052	18.563	16.2284	13.3874	13.9069
b4246_pyrL	448.927	540.436	0.267643	0.0904052	489.03	408.825	530.034	550.839
b0493_ybbO	31.4192	33.4426	0.0900393	0.0904052	31.841	30.9974	33.1697	33.7155
b3433_asd	64.9584	67.0491	0.0457028	0.0904052	66.7358	63.181	70.4764	63.6219
b3214_gltF	7.20069	4.65283	-0.630028	0.0904454	7.85641	6.54497	5.14746	4.15819
b2219_atoS	3.03653	2.06004	-0.559753	0.0904454	2.77842	3.29464	2.08181	2.03827
b3018_plsC	43.8074	45.1182	0.042535	0.0904454	44.099	43.5158	44.2235	46.013
b1103_hinT	119.844	127.206	0.0860077	0.0905687	123.207	116.481	122.893	131.519
b3199_lptC	88.5787	100.387	0.180546	0.090579	82.3036	94.8538	98.435	102.34
b0599_hcxA	11.1578	13.8706	0.313978	0.0907114	10.3852	11.9305	14.1035	13.6377
b2962_yggX	118.652	133.99	0.175385	0.0913226	122.91	114.394	141.662	126.318
b0612_citT	3.34393	4.79915	0.521233	0.0915984	3.10737	3.58049	5.48561	4.11268
b2011_sbcB	13.7529	15.846	0.204391	0.0915984	13.6158	13.89	14.8364	16.8557
b3457_livH	9.64948	6.87363	-0.489379	0.0916269	8.83171	10.4673	7.74483	6.00243
b3773_ilvY	29.3165	32.3896	0.14382	0.0917286	28.051	30.582	33.1863	31.593
b2180_yejF	16.5259	18.0478	0.127089	0.0917286	17.043	16.0088	18.6534	17.4422
b1749_xthA	53.546	49.9443	-0.100461	0.0917286	56.4699	50.6222	49.1604	50.7282
b2714_ascG	15.7591	13.1006	-0.266549	0.0917669	15.7002	15.8181	13.7003	12.501
b4374_yjjG	61.8379	70.9446	0.198202	0.0920671	61.3761	62.2997	75.8919	65.9974
b2594_rluD	58.0222	54.7166	-0.0846252	0.0920671	58.1938	57.8506	51.3213	58.112
b3031_yqiA	97.6562	93.2109	-0.0672136	0.0920671	96.7717	98.5407	88.2458	98.1759
b1383_ydbL	13.4199	19.3309	0.526537	0.0921187	13.4833	13.3565	17.6079	21.0539
b1832_msrC	83.5009	102.227	0.291914	0.0921909	83.3627	83.6391	111.032	93.4223
b1768_pncA	38.5232	32.7872	-0.232596	0.0921909	38.721	38.3253	35.2373	30.337
b1325_ycjG	22.0883	25.8175	0.225068	0.0921909	23.494	20.6825	26.7015	24.9334
b0403_malZ	8.21803	9.64712	0.231305	0.0923763	7.717	8.71906	9.69448	9.59976
b3465_rsmD	33.2454	28.7957	-0.207302	0.0923763	33.2065	33.2842	28.0884	29.5029
b0522_purK	27.9906	28.5441	0.0282487	0.0923763	27.2436	28.7376	29.3326	27.7556
b4558_yifL	146.192	122.826	-0.251249	0.0929595	148.009	144.374	130.059	115.592
b2519_pbpC	10.435	11.4554	0.134604	0.0930655	10.7543	10.1157	11.1863	11.7246
b3620_waaF	102.41	86.9045	-0.236855	0.0932915	96.4146	108.406	91.11	82.699
b2900_yqfB	50.8273	40.6375	-0.322793	0.0937546	53.5066	48.1481	41.5779	39.6971
b0186_ldcC	5.59822	6.83745	0.288489	0.0937929	5.24455	5.95189	6.54361	7.13129
b2470_acrD	6.83331	7.19784	0.0749808	0.0937929	6.70241	6.9642	7.19078	7.2049
b0107_hofB	4.57346	6.13173	0.423008	0.0941349	4.32897	4.81795	6.27372	5.98975
b2793_syd	25.6649	20.7119	-0.309337	0.0942178	25.2821	26.0477	19.8598	21.564
b1053_mdtG	5.23014	6.96635	0.413551	0.0942317	4.88358	5.57671	7.22226	6.71043
b1130_phoP	63.9243	69.7028	0.124852	0.0942317	64.7819	63.0667	74.1879	65.2178
b3011_yqhD	15.2999	12.7212	-0.266289	0.0942961	15.9905	14.6093	12.0371	13.4053
b4004_zraR	21.0497	18.3015	-0.201837	0.0948005	20.3289	21.7704	19.4479	17.1551
b4324_uxuR	41.0707	37.3881	-0.135528	0.0950099	43.074	39.0673	36.4789	38.2974
b0449_mdlB	12.5772	14.0908	0.163943	0.0950234	12.2773	12.8771	14.9334	13.2482
b3810_yigA	79.1669	72.7545	-0.12186	0.0950234	74.1387	84.1951	71.8926	73.6164
b1754_ynjB	4.8501	7.23162	0.576303	0.095394	4.26925	5.43095	8.21515	6.24808
b2303_folX	79.0531	82.129	0.0550704	0.0954084	79.3185	78.7877	79.6384	84.6197
b1552_cspI	1.06343	5.68962	2.4196	0.0954495	1.41092	0.715954	6.81103	4.5682
b1105_lpoB	68.225	64.748	-0.0754656	0.0954495	65.8518	70.5983	61.993	67.503
b1386_tynA	1.46467	2.17105	0.567811	0.0956177	1.7376	1.19175	2.07161	2.27048
b1702_ppsA	10.3715	11.2077	0.111872	0.0956177	10.0722	10.6707	10.966	11.4495
b3290_trkA	39.163	40.7083	0.0558339	0.0956177	39.3244	39.0016	38.2217	43.195
b3259_prmA	45.1844	45.6341	0.0142867	0.0956177	43.1612	47.2075	45.0745	46.1936
b3591_selA	38.8125	30.5537	-0.345174	0.0959039	42.6049	35.0202	32.1715	28.936
b2837_galR	18.5844	16.0866	-0.208226	0.0959039	19.0897	18.079	15.4854	16.6878
b2160_yeiI	22.315	23.1076	0.0503513	0.0966095	22.746	21.8841	23.385	22.8302
b3988_rpoC	1182.35	1287.22	0.122604	0.0966695	1218.82	1145.88	1332.46	1241.98
b0299_insF-1	37.2936	38.8856	0.0603059	0.0966695	38.2445	36.3428	37.6211	40.1501
b4618_tisB	562.038	406.878	-0.466073	0.0966716	596.341	527.735	440.063	373.692
b3982_nusG	1004.82	1021.78	0.0241526	0.0966716	1034.64	974.989	1069.88	973.68
b0652_gltL	9.82118	13.5258	0.461745	0.0966909	10.6848	8.95761	11.8516	15.2001
b3972_murB	63.8141	56.8414	-0.166932	0.0966909	64.178	63.4502	60.7198	52.9631
b3530_bcsC	9.19164	8.23837	-0.157963	0.0969569	8.62524	9.75803	8.44306	8.03368
b0867_amiD	30.3741	36.4022	0.261185	0.0969736	30.6385	30.1097	39.7408	33.0636
b1473_yddG	3.99859	6.06689	0.601466	0.0972919	4.52348	3.4737	6.74563	5.38816
b3811_xerC	49.0422	46.4814	-0.07737	0.0974826	46.0025	52.0818	46.2957	46.667
b1767_ansA	29.4374	33.065	0.167655	0.0977222	30.5145	28.3602	34.877	31.253
b4220_tamA	23.7208	23.9105	0.011487	0.0978599	24.816	22.6257	24.5632	23.2578
b1035_ycdY	67.0227	69.2999	0.0482041	0.097915	69.9112	64.1342	69.8713	68.7286
b0084_ftsI	97.408	97.5264	0.00175262	0.0979428	94.7259	100.09	102.516	92.5369
b1290_sapF	26.0063	29.1479	0.164531	0.0980833	25.1951	26.8175	30.401	27.8948
b3985_rplJ	10256	9742.05	-0.0741687	0.0980833	10327	10185	10179.8	9304.34
b1884_cheR	1.39853	2.82131	1.01245	0.0982981	1.27494	1.52212	3.12155	2.52107
b0713_pxpA	34.5683	38.5434	0.157037	0.0984212	36.4352	32.7013	37.9168	39.1701
b2199_ccmC	18.5665	26.8086	0.529994	0.0992959	19.1519	17.981	22.3109	31.3062
b1978_yeeJ	3.35668	4.03675	0.266161	0.0992986	3.04653	3.66682	4.01235	4.06115
b3182_dacB	14.651	13.4901	-0.119095	0.0995869	14.4454	14.8566	13.4583	13.522
b4144_yjeI	117.858	111.251	-0.0832301	0.099768	123.308	112.407	113.155	109.346
b1533_eamA	10.4626	14.344	0.455206	0.0999934	10.3441	10.5811	16.4024	12.2856
b0631_ybeD	95.6857	111.028	0.214553	0.100013	95.5768	95.7947	119.504	102.553
b3626_waaJ	23.1078	23.7679	0.0406304	0.100013	23.4417	22.774	24.7968	22.7389
b0146_sfsA	37.8854	38.1584	0.0103593	0.100023	36.5585	39.2123	38.6223	37.6945
b1086_rluC	65.3225	76.6787	0.231246	0.100247	64.6171	66.0279	82.5268	70.8306
b0058_rluA	42.2505	43.9557	0.0570811	0.100247	42.9946	41.5063	44.7378	43.1735
b0864_artP	29.3724	26.521	-0.147322	0.100318	28.5572	30.1876	27.7068	25.3353
b0885_aat	21.2074	25.2399	0.251138	0.1005	22.2114	20.2035	24.2525	26.2274
b1336_abgT	2.18287	3.32504	0.607144	0.100673	2.07775	2.288	2.82739	3.82269
b2308_hisQ	10.5327	7.35823	-0.517445	0.100673	11.6718	9.39358	6.96271	7.75375
b2556_glrK	17.3248	17.7129	0.0319588	0.100673	16.899	17.7507	17.144	18.2818
b4148_gdx	82.179	89.6417	0.1254	0.101206	85.5268	78.8312	89.3151	89.9682
b4398_creB	27.2127	23.8663	-0.18931	0.101739	26.5044	27.9211	24.6024	23.1301
b1155_tfaP	2.19054	4.79706	1.13087	0.101856	2.13898	2.24209	5.38887	4.20525
b3571_malS	4.44603	3.36891	-0.400237	0.101856	4.12584	4.76622	3.22185	3.51596
b1835_rsmF	14.2087	15.4194	0.117969	0.101915	14.1271	14.2903	16.1089	14.7299
b1792_yeaO	17.9222	25.5632	0.512318	0.102105	19.9277	15.9168	27.5148	23.6116
b3893_fdoH	356.764	300.97	-0.245354	0.102244	361.703	351.826	326.478	275.461
b3029_ygiN	127.64	123.789	-0.0441905	0.102244	124.554	130.725	128.048	119.531
b3402_yhgE	10.4196	9.32576	-0.160001	0.102434	10.3147	10.5244	9.44673	9.2048
b2608_rimM	4940.6	5019.68	0.0229107	0.102469	5103.45	4777.74	5190.23	4849.13
b0813_rhtA	7.37266	9.91375	0.427245	0.102489	7.92672	6.8186	9.23438	10.5931
b0886_cydC	27.0486	27.1577	0.00580651	0.10256	25.9937	28.1036	28.3911	25.9244
b0104_guaC	92.7607	87.6184	-0.0822793	0.10258	97.4477	88.0736	90.5509	84.6859
b0580_ybdJ	13.7425	23.2633	0.759412	0.103078	13.9245	13.5605	18.2706	28.256
b1740_nadE	37.2283	32.05	-0.216072	0.103078	34.6512	39.8053	33.5123	30.5878
b2558_mltF	15.173	14.9577	-0.0206132	0.103185	15.0249	15.3211	14.8556	15.0599
b4251_bdcR	12.7564	9.20007	-0.4715	0.103206	12.305	13.2077	9.9311	8.46903
b2701_mltB	20.5498	18.5608	-0.146868	0.103295	20.5576	20.542	17.5502	19.5714
b3943_yijE	5.86534	8.0959	0.464978	0.103433	5.38472	6.34596	7.78912	8.40269
b0815_opgE	12.9851	13.9455	0.102947	0.103433	12.513	13.4571	13.446	14.445
b2582_trxC	41.191	50.1452	0.283784	0.103717	39.8951	42.4868	45.5979	54.6925
b3974_coaA	35.8443	28.7836	-0.316497	0.103831	35.8258	35.8627	31.9082	25.659
b2833_ygdR	93.4447	79.3285	-0.236275	0.103929	92.1734	94.716	81.8711	76.7858
b2450_yffS	28.427	26.7379	-0.0883778	0.103929	29.3952	27.4588	27.1209	26.3549
b0258_ykfC	15.7282	13.2875	-0.243287	0.103956	16.7425	14.714	12.7398	13.8352
b2896_ygfX	79.9288	71.5892	-0.158972	0.103956	83.1838	76.6737	70.9343	72.2442
b3601_mtlR	47.964	53.0171	0.144507	0.103956	44.8762	51.0518	53.2391	52.7951
b4473_smf	21.097	19.9188	-0.0829065	0.103956	21.0185	21.1755	19.3904	20.4472
b3740_rsmG	45.0951	45.967	0.0276298	0.103956	43.6616	46.5285	45.1395	46.7945
b4483_tatD	35.0319	34.1459	-0.0369582	0.10402	35.4501	34.6136	33.114	35.1777
b0800_ybiB	32.219	35.7243	0.148995	0.104083	34.6857	29.7523	35.8301	35.6185
b2498_upp	334.804	308.419	-0.118428	0.104083	351.37	318.239	322.416	294.421
b3832_rmuC	15.9393	16.4503	0.045531	0.104083	16.4685	15.4101	16.2739	16.6268
b0532_sfmD	241.069	422.696	0.810175	0.104469	270.139	211.999	323.998	521.394
b2473_ypfH	21.7282	25.6627	0.240102	0.10448	21.3834	22.0731	27.2856	24.0398
b4167_nnr	20.9582	23.2187	0.147772	0.10448	22.3181	19.5983	23.6646	22.7729
b2499_purM	34.6545	34.0446	-0.0256192	0.104636	36.349	32.9601	34.6159	33.4733
b2313_cvpA	65.483	65.1132	-0.00817066	0.104738	65.7527	65.2132	67.6824	62.5439
b3353_yheT	40.0658	39.4008	-0.024145	0.104825	40.1465	39.985	41.6754	37.1262
b4257_yjgN	1.29998	2.18428	0.748674	0.104964	1.47793	1.12203	1.83828	2.53028
b0742_cpoB	247.195	288.782	0.22433	0.104964	253.773	240.617	309.751	267.813
b3414_nfuA	133.028	130.783	-0.0245567	0.105103	135.436	130.62	138.239	123.326
b0902_pflA	32.0116	31.9044	-0.00483653	0.105159	32.1518	31.8713	30.6297	33.1791
b2959_yggL	172.765	184.282	0.0931086	0.105189	172.881	172.648	197.253	171.312
b0388_aroL	50.3531	46.038	-0.129253	0.10519	52.1092	48.5969	45.4839	46.5922
b0213_yafS	23.0596	20.8621	-0.144479	0.105381	22.6014	23.5178	21.0281	20.6962
b2479_gcvR	37.1802	37.1873	0.000275027	0.105534	36.8118	37.5486	37.2575	37.1171
b1172_ymgG	7.14248	16.1045	1.17297	0.105605	7.93864	6.34632	21.5996	10.6094
b3241_aaeA	5.29706	7.44971	0.491992	0.106	5.80597	4.78815	7.37744	7.52197
b1845_ptrB	5.62933	7.17027	0.349064	0.106066	4.95196	6.3067	6.89756	7.44298
b2494_bepA	23.0738	24.6925	0.0978165	0.106358	24.3567	21.7909	25.6535	23.7314
b1194_ycgR	10.1749	13.6187	0.420566	0.106457	11.4591	8.89083	13.9605	13.2769
b1561_rem	4.15789	9.99888	1.26592	0.106547	2.75998	5.55579	9.47986	10.5179
b2306_hisP	7.61627	5.3807	-0.501291	0.106992	7.30118	7.93135	5.47163	5.28976
b0675_umpH	79.4455	68.3452	-0.217124	0.107004	73.2847	85.6063	66.6214	70.0691
b4061_pdeC	3.82048	2.71643	-0.492043	0.107129	3.73471	3.90625	3.02694	2.40592
b0578_nfsB	54.1994	54.9892	0.0208718	0.107273	56.2627	52.1361	52.7807	57.1976
b4020_yjbB	8.93728	7.42181	-0.268064	0.107343	9.47507	8.39949	7.10636	7.73726
b0130_yadE	18.2725	16.2859	-0.16605	0.107848	18.5845	17.9605	15.2832	17.2887
b0619_dpiB	9.71067	8.64673	-0.167416	0.107949	9.31614	10.1052	8.847	8.44645
b3128_garD	3.72318	2.58112	-0.528539	0.108023	4.02097	3.42539	2.50579	2.65645
b0424_yajL	43.5236	47.6687	0.131246	0.108023	42.1037	44.9435	49.1394	46.1981
b4327_hypT	13.7578	15.9366	0.21209	0.108062	14.1187	13.3969	15.8472	16.026
b1896_otsA	5.1378	7.83575	0.608921	0.108252	4.81652	5.45907	6.32127	9.35022
b1191_cvrA	11.1126	10.047	-0.145434	0.108293	11.2709	10.9543	10.5956	9.49839
b0070_setA	16.6037	17.9924	0.115884	0.108299	16.5601	16.6473	18.7906	17.1942
b0101_yacG	114.701	94.3112	-0.282379	0.108313	110.403	118.999	98.0546	90.5678
b4242_mgtA	47.4659	56.5164	0.25178	0.108319	48.5729	46.3588	61.1306	51.9022
b4410_ecnA	167.089	228.656	0.452563	0.108557	144.848	189.329	236.16	221.151
b4160_psd	39.2699	41.69	0.0862787	0.108624	37.257	41.2827	40.3392	43.0408
b1487_ddpA	1.07267	1.81703	0.760375	0.109207	0.919791	1.22556	1.65834	1.97573
b0571_cusR	19.3803	24.1031	0.314627	0.109207	18.0749	20.6856	25.9599	22.2462
b3736_atpF	1966.45	1759.73	-0.160237	0.109207	2015.36	1917.53	1863.83	1655.63
b4206_ytfB	36.0468	37.3535	0.0513747	0.109207	36.5481	35.5455	37.6038	37.1032
b0479_fsr	7.61162	5.91458	-0.363928	0.109297	7.70869	7.51455	6.36089	5.46827
b1875_yecM	17.848	22.7179	0.348065	0.109745	19.4136	16.2825	24.2866	21.1492
[truncated: 2,204 more rows]
