# Supplementary material for: Assembly and functionality of the ribosome with tethered subunits
Source: Nat Commun. 2019 Feb 25;10:930. doi: 10.1038/s41467-019-08892-w (PMC6389949; doi:10.1038/s41467-019-08892-w)
Supplement: Supplementary file 7 — Source Data [file 41467_2019_8892_MOESM7_ESM.xlsx]

## Sheet: Fig.1C
Figure 1C
wt strain
		H3 radioactivity (CPM)
Time (min)		0	10	30	60
wt gradient fraction	1	207	436	452	258
	2	214	327	694	244
	3	361	720	1663	618
	4	659	2768	4098	2569
	5	2022	6054	8831	6766
	6	4098	11015	13711	13977
	7	6580	15580	16806	17503
	8	6916	13432	13790	15108
	9	3784	7917	7403	7289
	10	2360	4257	3988	3696
	11	1792	2563	2554	2091
	12	1806	2263	2151	1623
	13	2542	2670	2530	2196
	14	4185	3724	3015	2707
	15	4227	3958	2559	1981
	16	4084	3049	1796	1105
	17	2078	1761	1039	675
	18	1777	1079	651	455
	19	1649	825	681	393
	20	2145	1089	1008	675
	21	2543	2090	1663	1202
	22	3541	2508	1762	1283
	23	2251	1832	1069	889
	24	1344	975	691	423
	25	773	569	438	254
	26	539	419	365	214
	27	395	398	405	240
	28	431	416	511	334
	29	464	498	590	441
	30	489	556	685	553
	31	550	581	766	604
	32	639	660	807	682
	33	996	927	1086	819
	34	1605	1496	1906	1545
	35	2734	2825	2695	2627
	36	3286	2942	2264	2037
	37	2072	1962	1472	850
	38	1205	1098	1013	693
	39	1361	1027	779	352
Ribo-T gradient fraction			Exp 1
		H3 radioactivity (CPM)
Time (min)		0	5	10	30
Ribo-T gradient fraction	1	671	596	349	129
	2	528	346	191	50
	3	526	328	129	48
	4	644	328	105	32
	5	689	378	109	26
	6	770	382	103	31
	7	883	476	89	31
	8	1044	526	105	35
	9	1161	709	129	77
	10	1307	778	178	118
	11	1214	871	184	117
	12	1302	1397	204	117
	13	2114	2413	419	139
	14	3319	3903	662	308
	15	4347	3827	984	432
	16	4658	3145	832	309
	17	3759	1839	607	156
	18	3464	1333	383	101
	19	2467	823	248	72
	20	1806	624	167	45
	21	1548	492	134	41
	22	1265	391	97	31
	23	1078	379	98	51
	24	1050	364	85	29
	25	915	389	86	33
	26	861	317	67	32
	27	902	298	81	27
	28	820	334	74	26
	29	870	377	79	31
	30	968	387	90	37
	31	1002	483	117	44
	32	1067	492	158	65
	33	1211	755	245	108
	34	1659	1307	454	256
	35	2781	2293	746	359
	36	4515	3326	1032	342
	37	4108	1914	953	388
	38	1920	1250	925	118
	39	1701	1036	241	10
	40	1493	778	12	10
Ribo-T gradient fraction			exp 2
		H3 radioactivity (CPM)
Time (min)		0	5	10	30
Ribo-T gradient fraction	1	987	1425	1264	1033
	2	636	772	713	562
	3	678	722	649	478
	4	797	689	593	499
	5	901	804	652	525
	6	1081	836	733	674
	7	1389	1101	892	1158
	8	1753	1356	1257	1883
	9	1815	1408	1556	2528
	10	2381	1836	1890	2575
	11	1764	2297	2488	2877
	12	4112	4622	4748	4740
	13	5884	6848	6817	6734
	14	7956	7815	7736	6328
	15	7122	6870	6061	4630
	16	6081	4685	3945	2562
	17	4476	3073	2308	1530
	18	3017	2168	1449	1069
	19	2083	1434	1058	762
	20	1581	1153	813	639
	21	1333	945	717	591
	22	1193	2340	607	528
	23	1152	1394	644	566
	24	1248	1062	652	625
	25	1159	1078	659	518
	26	1251	939	621	543
	27	1411	857	709	480
	28	1446	833	771	564
	29	1442	790	718	601
	30	1434	841	777	664
	31	1621	788	949	814
	32	2032	803	1278	1138
	33	3113	893	2303	2242
	34	5205	3760	3956	3926
	35	9230	7953	7787	6199
	36	9603	9161	6895	5936
	37	8026	7580	6118	5200
	38	4804	4199	4041	3826
	39	3583	2705	2544	1720
Ribo-T gradient fraction			Exp 3
		H3 radioactivity (CPM)
Time (min)		0	10	30	60
Ribo-T gradient fraction	1	212	109	266	313
	2	138	114	175	184
	3	141	86	126	117
	4	147	86	98	91
	5	152	90	83	92
	6	176	100	77	67
	7	165	93	105	91
	8	167	128	147	150
	9	220	157	286	363
	10	246	267	598	828
	11	279	331	620	1039
	12	288	376	563	729
	13	341	419	391	764
	14	500	543	426	364
	15	600	551	340	294
	16	585	384	278	172
	17	462	297	177	111
	18	361	162	104	83
	19	197	111	79	53
	20	156	93	53	56
	21	124	88	69	42
	22	115	64	49	60
	23	114	75	62	83
	24	111	84	85	107
	25	125	81	83	106
	26	94	77	71	67
	27	181	73	57	106
	28	122	83	62	54
	29	158	117	97	90
	30	230	177	146	156
	31	376	314	295	241
	32	738	689	692	538
	33	1781	1403	1706	1317
	34	2927	2123	2606	2298
	35	3333	2519	3016	1826
	36	1434	1047	1083	640
	37	704	698	644	427
	38	676	443	430	282
Ribo-T gradient fraction			Exp 4
		H3 radioactivity (CPM)
Time (min)		0 min	10 min	30 min	60 min
Ribo-T gradient fraction	1	1106	2003	1754	1378
	2	737	1106	966	907
	3	828	1036	858	791
	4	1031	927	738	659
	5	1069	948	643	830
	6	1217	964	790	1813
	7	1336	1186	1302	3553
	8	1673	1382	1787	3924
	9	1439	1513	1793	3035
	10	1643	1936	1818	2408
	11	2472	3278	2692	2707
	12	3419	5366	3747	2695
	13	4855	6368	3688	1747
	14	5641	5724	2608	1011
	15	4698	4225	1491	650
	16	3408	2727	858	462
	17	2183	1761	625	342
	18	1242	1243	460	302
	19	839	820	346	245
	20	733	666	308	242
	21	565	563	283	272
	22	504	492	251	439
	23	488	491	338	691
	24	550	462	413	587
	25	436	462	308	413
	26	430	399	238	275
	27	467	427	196	242
	28	503	502	228	234
	29	649	550	265	339
	30	794	796	356	437
	31	1062	1007	584	700
	32	1565	1628	931	1108
	33	3090	2917	1821	2023
	34	5592	5427	4040	3996
	35	8777	10234	8060	7542
	36	10371	13283	9010	7564
	37	6606	5362	3947	4348
	38	2933	3514	3258	2655
	39	3347	3414	3246	2044

## Sheet: Fig. 2B
Figure 2B
Modification	wt 70S			Modification	wt 70S			Modification	wt 70S			Modification	wt 70S			Modification	wt 70S			Modification	wt 70S			Modification	wt 70S
	Retention time	A260 peak area			Retention time	A260 peak area			Retention time	A260 peak area			Retention time	A260 peak area			Retention time	A260 peak area			Retention time	A260 peak area			Retention time	A260 peak area
Ψ	4.814	37579		Ψ	4.738	106467		Ψ	4.641	123256		Ψ	4.729	57810		Ψ	4.645	115590		Ψ	4.606	77621		Ψ	4.615	120226
C	5.846	3808439		C	5.768	10902485		C	5.578	11916358		C	5.714	6460648		C	5.659	11144836		C	5.565	7635440		C	5.572	11525345
U	7.717	4567190		U	7.613	13094540		U	7.194	14227946		U	7.495	7667670		U	7.408	13290174		U	7.32	9092672		U	7.33	13712004
m5C	10.546	9965		m5C	10.414	33758		m5C	9.797	37606		m5C	10.215	20161		m5C	10.084	35588		m5C	9.97	23672		m5C	10.009	32293
Cm	12.77	3954		Cm	12.598	17063		Cm	11.745	11106		Cm	12.338	5469		Cm	12.201	10264		Cm	12.005	7333		Cm	12.092	8875
m7G	15.008	13858		m7G	14.793	32898		m7G	13.364	5371		m7G	14.433	22806		m7G	14.243	29038		m7G	14.259	20369		m7G	14.525	30132
m5U	15.892	8173		m5U	15.69	22653		m5U	14.391	68291		m5U	15.304	13469		m5U	15.084	26500		m5U	14.861	18080		m5U	14.931	32204
G	17.043	8957766		G	16.822	25565995		G	15.632	28722928		G	16.446	15114731		G	16.286	26213711		G	16.013	17971387		G	16.118	26698869
m3U	21.101	4347		m3U	22.588	22896		m3U	19.083	15175		m3U	20.234	6809		m3U	19.965	11445		m3U	19.686	9888		m3U	19.773	14536
Um	21.741	5987		Um	23.8	14306		Um	19.707	14626		Um	20.92	10741		Um	20.647	10830		Um	20.349	9768		Um	20.421	15946
m4Cm	24.146	4374		m4Cm	24.899	15930		m4Cm	22.084	18020		m4Cm	23.26	11074		m4Cm	22.928	10061		m4Cm	22.702	6661		m4Cm	22.779	11098
Gm	28.25	7616		Gm	27.884	51885		Gm	26.651	22897		Gm	27.621	9845		Gm	27.335	22948		Gm	27.096	15209		Gm	27.218	21032
m1G	28.631	7181		m1G	28.379	19526		m1G	26.997	20141		m1G	27.975	9070		m1G	27.685	21297		m1G	27.444	13446		m1G	27.568	19784
m2G	30.589	29328		m2G	30.378	91379		m2G	28.993	109213		m2G	29.988	63743		m2G	29.667	97383		m2G	29.451	66474		m2G	29.585	98853
A	32.517	8552080		A	32.281	24546411		A	31.116	26676760		A	32.006	14044545		A	31.62	24857478		A	31.505	17257764		A	31.577	25765651
m2A	44.244	6356		m2A	43.925	18742		m2A	42.822	22237		m2A	43.83	9702		m2A	43.088	21768		m2A	43.078	14119		m2A	43.237	21324
m6A	44.924	14910		m6A	44.616	41743		m6A	43.483	46871		m6A	44.574	19943		m6A	43.865	44681		m6A	43.744	30750		m6A	43.993	44656
m62A	61.981	8268		m62A	61.936	29391		m62A	61.186	34595		m62A	61.744	22902		m62A	61.521	29442		m62A	61.566	20554		m62A	61.578	29670
Modification	Ribo-T 70S Light peak			Modification	Ribo-T 70S Light peak			Modification	Ribo-T 70S Light peak			Modification	Ribo-T 70S Light peak			Modification	Ribo-T 70S Light peak
	Retention time	A260 peak area			Retention time	A260 peak area			Retention time	A260 peak area			Retention time	A260 peak area			Retention time	A260 peak area
Ψ	4.637	175336		Ψ	4.742	32139		Ψ	4.687	116195		Ψ	4.69	94706		Ψ	4.68	42932
C	5.568	20595454		C	5.723	3508007		C	5.638	11299428		C	5.608	9526481		C	5.605	5146658
U	7.183	24458283		U	7.505	4205409		U	7.398	13567418		U	7.341	11372909		U	7.362	6203731
m5C	9.803	39652		m5C	10.214	7746		m5C	10.082	30292		m5C	10.002	24623		m5C	10.039	10495
Cm	11.766	12359		Cm	12.325	3093		Cm	12.193	9495		Cm	12.023	8594		Cm	12.105	3657
m7G	13.377	4148		m7G	14.372	12225		m7G	14.185	29922		m7G	14.213	26653		m7G	14.507	10937
m5U	14.417	88680		m5U	15.297	6867		m5U	15.07	22782		m5U	14.886	21263		m5U	14.952	8492
G	15.673	48835238		G	16.444	7822147		G	16.273	26539522		G	16.046	22416080		G	16.131	11600528
m3U	19.106	5507		m3U	20.282	2426		m3U	19.957	4581		m3U	19.697	6776		m3U	19.826	1964
Um	19.714	4296		Um	21.003	2892		Um	20.625	11020		Um	20.397	11720		Um	22.209	9573
m4Cm	22.127	13887		m4Cm	23.24	3046		m4Cm	22.915	8895		m4Cm	22.71	9401		m4Cm	22.885	3250
Gm	26.678	34236		Gm	27.639	6938		Gm	27.319	23983		Gm	27.083	19152		Gm	27.231	8777
m1G	27.021	34894		m1G	27.984	6189		m1G	27.66	19520		m1G	27.442	17041		m1G	27.587	9017
m2G	28.997	147443		m2G	30.006	25845		m2G	29.648	89140		m2G	29.428	75624		m2G	29.608	36697
A	31.065	45916701		A	32.035	7867158		A	31.591	25649701		A	31.471	21880013		A	31.648	11843403
m2A	42.868	35048		m2A	43.814	5519		m2A	43.05	19687		m2A	43.052	16599		m2A	43.227	8628
m6A	43.532	71073		m6A	44.559	11751		m6A	43.825	41534		m6A	43.724	35502		m6A	43.986	16949
m62A	61.22	28416		m62A	61.748	6468		m62A	61.497	24250		m62A	61.535	21824		m62A	61.577	8256
Modification	Ribo-T 70S Light peak			Modification	Ribo-T 70S Light peak			Modification	Ribo-T 70S Light peak			Modification	Ribo-T 70S Light peak			Modification	Ribo-T 70S Light peak
	Retention time	A260 peak area			Retention time	A260 peak area			Retention time	A260 peak area			Retention time	A260 peak area			Retention time	A260 peak area
Ψ	4.643	88513		Ψ	4.734	82944		Ψ	4.694	112251		Ψ	4.676	94777		Ψ	4.687	39586
C	5.534	10606170		C	5.712	9241240		C	5.641	11786452		C	5.583	9359936		C	5.616	3702115
U	7.183	12784424		U	7.492	11024147		U	7.4	14200231		U	7.319	11207793		U	7.372	4478173
m5C	9.795	19464		m5C	10.218	19328		m5C	10.091	25353		m5C	9.989	19676		m5C	10.05	7094
Cm	11.729	6650		Cm	12.322	7842		Cm	12.199	7996		Cm	11.995	6948		Cm	12.104	2647
m7G	13.292	465		m7G	14.414	27945		m7G	14.209	30489		m7G	14.223	26462		m7G	14.552	7459
m5U	14.444	45896		m5U	15.298	19724		m5U	15.075	22783		m5U	14.856	19614		m5U	14.965	6280
G	15.656	25227498		G	16.458	21412763		G	16.27	27528333		G	16.018	21811251		G	16.135	8206369
m3U	19.125	2757		m3U	20.237	5082		m3U	19.896	1072		m3U	19.699	2094		m3U	19.838	1266
Um	19.748	1516		Um	21.008	9043		Um	20.91	15034		Um	20.6	15839		Um	20.758	3432
m4Cm	22.171	1427		m4Cm	23.289	7549		m4Cm	22.959	8087		m4Cm	22.737	10545		m4Cm	22.223	8955
Gm	26.692	18548		Gm	27.621	15663		Gm	27.319	24386		Gm	27.076	20190		Gm	27.236	6612
m1G	27.041	18116		m1G	27.98	15495		m1G	27.674	19878		m1G	27.436	16682		m1G	27.586	6822
m2G	29.053	73413		m2G	29.951	66386		m2G	29.648	79020		m2G	29.421	70423		m2G	29.61	25755
A	31.177	24135951		A	31.967	20657750		A	31.594	26669150		A	31.469	21333429		A	31.661	8528023
m2A	42.904	16387		m2A	43.801	12699		m2A	43.071	10766		m2A	43.052	9510		m2A	43.226	5798
m6A	43.567	35808		m6A	44.544	30071		m6A	43.842	39886		m6A	43.723	33182		m6A	43.989	12839
m62A	61.232	12960		m62A	61.735	15435		m62A	61.506	17122		m62A	61.538	16970		m62A	61.573	5366
Modification	Ribo-T 70S Heavy peak			Modification	Ribo-T 70S Heavy peak			Modification	Ribo-T 70S Heavy peak			Modification	Ribo-T 70S Heavy peak			Modification	Ribo-T 70S Heavy peak
	Retention time	A260 peak area			Retention time	A260 peak area			Retention time	A260 peak area			Retention time	A260 peak area			Retention time	A260 peak area
Ψ	4.634	94914		Ψ	4.641	123256		Ψ	4.62	124012		Ψ	4.621	98624		Ψ	4.63	108629
C	5.538	10142741		C	5.578	11916358		C	5.608	12356569		C	5.57	9826372		C	5.601	11367637
U	7.186	12212979		U	7.194	14227946		U	7.376	14713607		U	7.315	11682529		U	7.355	13548547
m5C	9.778	26290		m5C	9.797	37606		m5C	10.053	39677		m5C	9.969	29501		m5C	10.032	30763
Cm	11.738	8602		Cm	11.745	11106		Cm	12.165	10703		Cm	11.995	8840		Cm	12.107	9907
m7G	13.301	4243		m7G	13.364	5371		m7G	14.14	33174		m7G	14.156	28787		m7G	14.504	29239
m5U	14.393	49598		m5U	14.391	68291		m5U	15.046	27141		m5U	14.862	22134		m5U	14.962	26792
G	15.638	24511312		G	15.632	28722928		G	16.243	28987955		G	16.017	22954786		G	16.15	26375986
m3U	19.086	8360		m3U	19.083	15175		m3U	19.926	8641		m3U	19.681	11121		m3U	19.805	11946
Um	19.729	6363		Um	19.707	14626		Um	20.594	11946		Um	20.367	13386		Um	20.469	12670
m4Cm	22.073	4935		m4Cm	22.084	18020		m4Cm	22.876	10805		m4Cm	22.685	9281		m4Cm	22.806	8278
Gm	26.672	18311		Gm	26.651	22897		Gm	27.312	25747		Gm	27.107	19360		Gm	27.24	22829
m1G	27.017	18748		m1G	26.997	20141		m1G	27.652	19838		m1G	27.459	17192		m1G	27.594	19035
m2G	28.996	84186		m2G	28.993	109213		m2G	29.632	108484		m2G	29.448	84758		m2G	29.584	93918
A	31.148	23507692		A	31.116	26676760		A	31.574	27940640		A	31.485	22418478		A	31.586	25774775
m2A	42.847	18054		m2A	42.822	22237		m2A	43.045	23406		m2A	43.072	17597		m2A	43.217	20256
m6A	43.51	37837		m6A	43.483	46871		m6A	43.824	48272		m6A	43.736	36703		m6A	43.983	41091
m62A	61.205	23686		m62A	61.186	34595		m62A	61.505	33160		m62A	61.539	27253		m62A	61.577	28547
Modification	Ribo-T 70S Heavy peak			Modification	Ribo-T 70S Heavy peak			Modification	Ribo-T 70S Heavy peak			Modification	Ribo-T 70S Heavy peak			Modification	Ribo-T 70S Heavy peak
	Retention time	A260 peak area			Retention time	A260 peak area			Retention time	A260 peak area			Retention time	A260 peak area			Retention time	A260 peak area
Ψ	4.638	98041		Ψ	4.753	43004		Ψ	4.679	133822		Ψ	4.688	99581		Ψ	4.672	107523
C	5.545	10590084		C	5.733	4601394		C	5.609	13190764		C	5.601	9629276		C	5.58	11138785
U	7.185	12688060		U	7.515	5493584		U	7.377	15830178		U	7.333	11477799		U	7.343	13262687
m5C	9.781	26648		m5C	10.227	11588		m5C	10.067	34549		m5C	9.994	24436		m5C	10.016	29894
Cm	11.749	9341		Cm	12.348	4376		Cm	12.17	11836		Cm	12.012	8796		Cm	12.101	10750
m7G	13.3	4501		m7G	14.423	13762		m7G	14.171	34975		m7G	14.228	27464		m7G	14.514	27766
m5U	14.434	52716		m5U	15.321	9278		m5U	15.05	26352		m5U	14.883	21351		m5U	14.949	25753
G	15.656	25204163		G	16.472	10480525		G	16.245	30937755		G	16.033	22621822		G	16.133	25801750
m3U	19.109	9228		m3U	20.279	4726		m3U	19.927	4676		m3U	19.679	4762		m3U	19.803	11520
Um	19.697	6933		Um	20.975	5395		Um	20.598	11955		Um	20.357	14707		Um	20.484	12332
m4Cm	22.137	4557		m4Cm	23.289	5276		m4Cm	22.894	10323		m4Cm	22.698	11190		m4Cm	22.209	6948
Gm	26.672	19928		Gm	27.646	8353		Gm	27.302	27671		Gm	27.078	21282		Gm	27.228	20376
m1G	27.031	18740		m1G	27.991	7613		m1G	27.649	22987		m1G	27.435	16729		m1G	27.573	18776
m2G	29.038	87218		m2G	30.013	35885		m2G	29.631	108871		m2G	29.421	81948		m2G	29.585	92565
A	31.165	23952507		A	32.029	10326213		A	31.567	29764926		A	31.466	22073308		A	31.578	25197352
m2A	42.87	17542		m2A	43.816	7453		m2A	43.061	17921		m2A	43.054	13340		m2A	43.219	18973
m6A	43.532	39059		m6A	44.555	16550		m6A	43.835	49807		m6A	43.716	35879		m6A	43.984	40589
m62A	61.212	22381		m62A	61.74	10858		m62A	61.517	29878		m62A	61.536	23381		m62A	61.57	27589
Modification	Ribo-T 70S			Modification	Ribo-T 70S			Modification	Ribo-T 70S			Modification	Ribo-T 70S
	Retention time	A260 peak area			Retention time	A260 peak area			Retention time	A260 peak area			Retention time	A260 peak area
Ψ	4.784	93983		Ψ	4.757	105563		Ψ	4.77	97260		Ψ	4.757	105850
C	5.808	10313869		C	5.783	11215313		C	5.79	10334087		C	5.777	11132549
U	7.648	12345320		U	7.622	13482217		U	7.631	12390715		U	7.616	13349000
m5C	10.465	23099		m5C	10.42	31276		m5C	10.442	24381		m5C	10.415	29813
Cm	12.66	8744		Cm	12.613	17955		Cm	12.632	9142		Cm	12.607	15026
m7G	14.885	31663		m7G	14.822	30470		m7G	14.863	33154		m7G	14.822	30807
m5U	15.768	21868		m5U	15.699	21795		m5U	15.742	22651		m5U	15.68	22660
G	16.904	24179485		G	16.837	26343063		G	16.871	24166354		G	16.815	26074752
m3U	20.88	6855		m3U	19.809	76096		m3U	20.844	6866		m3U	19.751	58416
Um	21.536	13428		Um	22.555	25096		Um	21.513	14858		Um	22.496	20539
m4Cm	23.898	9915		m4Cm	24.835	17521		m4Cm	23.865	10193		m4Cm	24.768	15566
Gm	28.015	17797		Gm	27.767	54855		Gm	28.013	18333		Gm	27.719	49600
m1G	28.384	17873		m1G	28.281	20298		m1G	28.38	18388		m1G	28.248	20427
m2G	30.367	72745		m2G	30.252	85503		m2G	30.366	83172		m2G	30.218	89087
A	32.265	23441103		A	32.135	25661438		A	32.267	23514034		A	32.104	25464647
m2A	44.103	17182		m2A	43.802	40418		m2A	44.118	17556		m2A	43.68	17683
m6A	44.792	36604		m6A	44.496	68961		m6A	44.807	37432		m6A	44.375	42043
m62A	61.953	18172		m62A	61.866	114764		m62A	61.968	21232		m62A	61.826	24985

## Sheet: Fig. 3A upper
Figure 3A upper panel
Protein Name	Peptide Sequence	Label	Charge	Replicate Name	L/H	H/L	Total Area		Protein Name	Peptide Sequence	Label	Charge	Replicate Name	L/H	H/L	Total Area
sp|P0AG67|RS1_ECOLI	GVVVAIDK	light	2	Heavy shoulder	0.6356	1.3644	1204455552		sp|P0AG67|RS1_ECOLI	GVVVAIDK	light	2	Light shoulder	0.5928	1.4072	1006966336
sp|P0AG67|RS1_ECOLI	GVVVAIDK	Heavy	2	Heavy shoulder	0.6356	1.3644	1895072128		sp|P0AG67|RS1_ECOLI	GVVVAIDK	Heavy	2	Light shoulder	0.5928	1.4072	1698535168
sp|P0AG67|RS1_ECOLI	DVVLVDAGLK	light	2	Heavy shoulder	0.6677	1.3323	2845090304		sp|P0AG67|RS1_ECOLI	DVVLVDAGLK	light	2	Light shoulder	0.6049	1.3951	2386127360
sp|P0AG67|RS1_ECOLI	DVVLVDAGLK	Heavy	2	Heavy shoulder	0.6677	1.3323	4260775168		sp|P0AG67|RS1_ECOLI	DVVLVDAGLK	Heavy	2	Light shoulder	0.6049	1.3951	3944877056
sp|P0AG67|RS1_ECOLI	SESAIPAEQFK	light	2	Heavy shoulder	0.6568	1.3432	4816524800		sp|P0AG67|RS1_ECOLI	SESAIPAEQFK	light	2	Light shoulder	0.6009	1.3991	4210177792
sp|P0AG67|RS1_ECOLI	SESAIPAEQFK	Heavy	2	Heavy shoulder	0.6568	1.3432	7333469696		sp|P0AG67|RS1_ECOLI	SESAIPAEQFK	Heavy	2	Light shoulder	0.6009	1.3991	7006813184
sp|P0AG67|RS1_ECOLI	HEAWITLEK	light	2	Heavy shoulder	0.5493	1.4507	50979276		sp|P0AG67|RS1_ECOLI	HEAWITLEK	light	2	Light shoulder	0.4892	1.5108	32589824
sp|P0AG67|RS1_ECOLI	HEAWITLEK	Heavy	2	Heavy shoulder	0.5493	1.4507	92810296		sp|P0AG67|RS1_ECOLI	HEAWITLEK	Heavy	2	Light shoulder	0.4892	1.5108	66618832
sp|P0AG67|RS1_ECOLI	AYEDAETVTGVINGK	light	2	Heavy shoulder	0.6247	1.3753	2687969024		sp|P0AG67|RS1_ECOLI	AYEDAETVTGVINGK	light	2	Light shoulder	0.584	1.416	2348754432
sp|P0AG67|RS1_ECOLI	AYEDAETVTGVINGK	Heavy	2	Heavy shoulder	0.6247	1.3753	4247552512		sp|P0AG67|RS1_ECOLI	AYEDAETVTGVINGK	Heavy	2	Light shoulder	0.584	1.416	3996442112
sp|P0AG67|RS1_ECOLI	AYEDAETVTGVINGK	light	3	Heavy shoulder	0.6247	1.3753	1020389504		sp|P0AG67|RS1_ECOLI	AYEDAETVTGVINGK	light	3	Light shoulder	0.584	1.416	1015421696
sp|P0AG67|RS1_ECOLI	AYEDAETVTGVINGK	Heavy	3	Heavy shoulder	0.6247	1.3753	1688951808		sp|P0AG67|RS1_ECOLI	AYEDAETVTGVINGK	Heavy	3	Light shoulder	0.584	1.416	1764527744
sp|P0AG67|RS1_ECOLI	GGFTVELNGIR	light	2	Heavy shoulder	0.6012	1.3988	1772118528		sp|P0AG67|RS1_ECOLI	GGFTVELNGIR	light	2	Light shoulder	0.4599	1.5401	1198106880
sp|P0AG67|RS1_ECOLI	GGFTVELNGIR	Heavy	2	Heavy shoulder	0.6012	1.3988	2947435008		sp|P0AG67|RS1_ECOLI	GGFTVELNGIR	Heavy	2	Light shoulder	0.4599	1.5401	2604871680
sp|P0AG67|RS1_ECOLI	DTLHLEGK	light	2	Heavy shoulder	0.6506	1.3494	509930432		sp|P0AG67|RS1_ECOLI	DTLHLEGK	light	2	Light shoulder	0.5865	1.4135	445182048
sp|P0AG67|RS1_ECOLI	DTLHLEGK	Heavy	2	Heavy shoulder	0.6506	1.3494	783816256		sp|P0AG67|RS1_ECOLI	DTLHLEGK	Heavy	2	Light shoulder	0.5865	1.4135	759035264
sp|P0AG67|RS1_ECOLI	ELEFK	light	2	Heavy shoulder	0.6213	1.3787	1572538240		sp|P0AG67|RS1_ECOLI	ELEFK	light	2	Light shoulder	0.5837	1.4163	1343462272
sp|P0AG67|RS1_ECOLI	ELEFK	Heavy	2	Heavy shoulder	0.6213	1.3787	2530940160		sp|P0AG67|RS1_ECOLI	ELEFK	Heavy	2	Light shoulder	0.5837	1.4163	2301444352
sp|P0AG67|RS1_ECOLI	NNVVVSR	light	2	Heavy shoulder	0.6334	1.3666	236896256		sp|P0AG67|RS1_ECOLI	NNVVVSR	light	2	Light shoulder	0.5457	1.4543	197558704
sp|P0AG67|RS1_ECOLI	NNVVVSR	Heavy	2	Heavy shoulder	0.6334	1.3666	373991904		sp|P0AG67|RS1_ECOLI	NNVVVSR	Heavy	2	Light shoulder	0.5457	1.4543	362009280
sp|P0AG67|RS1_ECOLI	AVIESENSAER	light	2	Heavy shoulder	0.6295	1.3705	46725240		sp|P0AG67|RS1_ECOLI	AVIESENSAER	light	2	Light shoulder	0.5922	1.4078	40035128
sp|P0AG67|RS1_ECOLI	AVIESENSAER	Heavy	2	Heavy shoulder	0.6295	1.3705	74227008		sp|P0AG67|RS1_ECOLI	AVIESENSAER	Heavy	2	Light shoulder	0.5922	1.4078	67602640
sp|P0AG67|RS1_ECOLI	VSLGLK	light	2	Heavy shoulder	0.6535	1.3465	1260067584		sp|P0AG67|RS1_ECOLI	VSLGLK	light	2	Light shoulder	0.606	1.394	1149893120
sp|P0AG67|RS1_ECOLI	VSLGLK	Heavy	2	Heavy shoulder	0.6535	1.3465	1928304768		sp|P0AG67|RS1_ECOLI	VSLGLK	Heavy	2	Light shoulder	0.606	1.394	1897416832
sp|P0AG67|RS1_ECOLI	QLGEDPWVAIAK	light	2	Heavy shoulder	0.6496	1.3504	5331664384		sp|P0AG67|RS1_ECOLI	QLGEDPWVAIAK	light	2	Light shoulder	0.5974	1.4026	4661786624
sp|P0AG67|RS1_ECOLI	QLGEDPWVAIAK	Heavy	2	Heavy shoulder	0.6496	1.3504	8207107072		sp|P0AG67|RS1_ECOLI	QLGEDPWVAIAK	Heavy	2	Light shoulder	0.5974	1.4026	7803504640
sp|P0AG67|RS1_ECOLI	ISLGLK	light	2	Heavy shoulder	0.6365	1.3635	2195235328		sp|P0AG67|RS1_ECOLI	ISLGLK	light	2	Light shoulder	0.606	1.394	1980814080
sp|P0AG67|RS1_ECOLI	ISLGLK	Heavy	2	Heavy shoulder	0.6365	1.3635	3448672256		sp|P0AG67|RS1_ECOLI	ISLGLK	Heavy	2	Light shoulder	0.606	1.394	3268899072
sp|P0AG67|RS1_ECOLI	ISLGVK	light	2	Heavy shoulder	0.6499	1.3501	1444610048		sp|P0AG67|RS1_ECOLI	ISLGVK	light	2	Light shoulder	0.5925	1.4075	1533440512
sp|P0AG67|RS1_ECOLI	ISLGVK	Heavy	2	Heavy shoulder	0.6499	1.3501	2222741248		sp|P0AG67|RS1_ECOLI	ISLGVK	Heavy	2	Light shoulder	0.5925	1.4075	2588071424
sp|P0AG67|RS1_ECOLI	QLAEDPFNNWVALNK	light	2	Heavy shoulder	0.6539	1.3461	2114522496		sp|P0AG67|RS1_ECOLI	QLAEDPFNNWVALNK	light	2	Light shoulder	0.6051	1.3949	1680586240
sp|P0AG67|RS1_ECOLI	QLAEDPFNNWVALNK	Heavy	2	Heavy shoulder	0.6539	1.3461	3166467328		sp|P0AG67|RS1_ECOLI	QLAEDPFNNWVALNK	Heavy	2	Light shoulder	0.6051	1.3949	2745155328
sp|P0AG67|RS1_ECOLI	QLAEDPFNNWVALNK	light	3	Heavy shoulder	0.6539	1.3461	1098066176		sp|P0AG67|RS1_ECOLI	QLAEDPFNNWVALNK	light	3	Light shoulder	0.6051	1.3949	922284352
sp|P0AG67|RS1_ECOLI	QLAEDPFNNWVALNK	Heavy	3	Heavy shoulder	0.6539	1.3461	1746788352		sp|P0AG67|RS1_ECOLI	QLAEDPFNNWVALNK	Heavy	3	Light shoulder	0.6051	1.3949	1556086272
sp|P0AG67|RS1_ECOLI	GAIVTGK	light	2	Heavy shoulder	0.6359	1.3641	714104000		sp|P0AG67|RS1_ECOLI	GAIVTGK	light	2	Light shoulder	0.5655	1.4345	663201792
sp|P0AG67|RS1_ECOLI	GAIVTGK	Heavy	2	Heavy shoulder	0.6359	1.3641	1123040640		sp|P0AG67|RS1_ECOLI	GAIVTGK	Heavy	2	Light shoulder	0.5655	1.4345	1172731648
sp|P0AG67|RS1_ECOLI	VTAVDAK	light	2	Heavy shoulder	0.6427	1.3573	1031788992		sp|P0AG67|RS1_ECOLI	VTAVDAK	light	2	Light shoulder	0.6028	1.3972	943542336
sp|P0AG67|RS1_ECOLI	VTAVDAK	Heavy	2	Heavy shoulder	0.6427	1.3573	1605403136		sp|P0AG67|RS1_ECOLI	VTAVDAK	Heavy	2	Light shoulder	0.6028	1.3972	1565203328
sp|P0AG67|RS1_ECOLI	DAIATVNK	light	2	Heavy shoulder	0.5931	1.4069	246651648		sp|P0AG67|RS1_ECOLI	DAIATVNK	light	2	Light shoulder	0.6309	1.3691	242905136
sp|P0AG67|RS1_ECOLI	DAIATVNK	Heavy	2	Heavy shoulder	0.5931	1.4069	415875616		sp|P0AG67|RS1_ECOLI	DAIATVNK	Heavy	2	Light shoulder	0.6309	1.3691	385018208
sp|P0A7V0|RS2_ECOLI	AGVHFGHQTR	light	3	Heavy shoulder	1.226	0.774	1938790144		sp|P0A7V0|RS2_ECOLI	AGVHFGHQTR	light	3	Light shoulder	0.8147	1.1853	1072960512
sp|P0A7V0|RS2_ECOLI	AGVHFGHQTR	Heavy	3	Heavy shoulder	1.226	0.774	1581343232		sp|P0A7V0|RS2_ECOLI	AGVHFGHQTR	Heavy	3	Light shoulder	0.8147	1.1853	1317031296
sp|P0A7V0|RS2_ECOLI	YWNPK	light	2	Heavy shoulder	1.0899	0.9101	1503464320		sp|P0A7V0|RS2_ECOLI	YWNPK	light	2	Light shoulder	0.8356	1.1644	1085744000
sp|P0A7V0|RS2_ECOLI	YWNPK	Heavy	2	Heavy shoulder	1.0899	0.9101	1379450112		sp|P0A7V0|RS2_ECOLI	YWNPK	Heavy	2	Light shoulder	0.8356	1.1644	1299412224
sp|P0A7V0|RS2_ECOLI	PFIFGAR	light	2	Heavy shoulder	1.0123	0.9877	290604896		sp|P0A7V0|RS2_ECOLI	PFIFGAR	light	2	Light shoulder	0.7312	1.2688	186333856
sp|P0A7V0|RS2_ECOLI	PFIFGAR	Heavy	2	Heavy shoulder	1.0123	0.9877	287063808		sp|P0A7V0|RS2_ECOLI	PFIFGAR	Heavy	2	Light shoulder	0.7312	1.2688	254825024
sp|P0A7V0|RS2_ECOLI	VHIINLEK	light	2	Heavy shoulder	0.9517	1.0483	2604798464		sp|P0A7V0|RS2_ECOLI	VHIINLEK	light	2	Light shoulder	0.7067	1.2933	1912431232
sp|P0A7V0|RS2_ECOLI	VHIINLEK	Heavy	2	Heavy shoulder	0.9517	1.0483	2812894464		sp|P0A7V0|RS2_ECOLI	VHIINLEK	Heavy	2	Light shoulder	0.7067	1.2933	2704197888
sp|P0A7V0|RS2_ECOLI	VHIINLEK	light	3	Heavy shoulder	0.9517	1.0483	3788163840		sp|P0A7V0|RS2_ECOLI	VHIINLEK	light	3	Light shoulder	0.7067	1.2933	2425099776
sp|P0A7V0|RS2_ECOLI	VHIINLEK	Heavy	3	Heavy shoulder	0.9517	1.0483	3904720128		sp|P0A7V0|RS2_ECOLI	VHIINLEK	Heavy	3	Light shoulder	0.7067	1.2933	3433893632
sp|P0A7V0|RS2_ECOLI	ILFVGTK	light	2	Heavy shoulder	0.9866	1.0134	5460906496		sp|P0A7V0|RS2_ECOLI	ILFVGTK	light	2	Light shoulder	0.7385	1.2615	4238611968
sp|P0A7V0|RS2_ECOLI	ILFVGTK	Heavy	2	Heavy shoulder	0.9866	1.0134	5535250944		sp|P0A7V0|RS2_ECOLI	ILFVGTK	Heavy	2	Light shoulder	0.7385	1.2615	5739412992
sp|P0A7V0|RS2_ECOLI	DAALSCDQFFVNHR	light	2	Heavy shoulder	0.9598	1.0402	1409159680		sp|P0A7V0|RS2_ECOLI	DAALSCDQFFVNHR	light	2	Light shoulder	0.7328	1.2672	915977280
sp|P0A7V0|RS2_ECOLI	DAALSCDQFFVNHR	Heavy	2	Heavy shoulder	0.9598	1.0402	1488414336		sp|P0A7V0|RS2_ECOLI	DAALSCDQFFVNHR	Heavy	2	Light shoulder	0.7328	1.2672	1292798976
sp|P0A7V0|RS2_ECOLI	DAALSCDQFFVNHR	light	3	Heavy shoulder	0.9598	1.0402	9641148416		sp|P0A7V0|RS2_ECOLI	DAALSCDQFFVNHR	light	3	Light shoulder	0.7328	1.2672	6840139776
sp|P0A7V0|RS2_ECOLI	DAALSCDQFFVNHR	Heavy	3	Heavy shoulder	0.9598	1.0402	10024290304		sp|P0A7V0|RS2_ECOLI	DAALSCDQFFVNHR	Heavy	3	Light shoulder	0.7328	1.2672	9291121664
sp|P0A7V0|RS2_ECOLI	WLGGMLTNWK	light	2	Heavy shoulder	0.9285	1.0715	290055264		sp|P0A7V0|RS2_ECOLI	WLGGMLTNWK	light	2	Light shoulder	0.7446	1.2554	234345040
sp|P0A7V0|RS2_ECOLI	WLGGMLTNWK	Heavy	2	Heavy shoulder	0.9285	1.0715	312380384		sp|P0A7V0|RS2_ECOLI	WLGGMLTNWK	Heavy	2	Light shoulder	0.7446	1.2554	314731040
sp|P0A7V0|RS2_ECOLI	DLETQSQDGTFDK	light	2	Heavy shoulder	0.9536	1.0464	11527857152		sp|P0A7V0|RS2_ECOLI	DLETQSQDGTFDK	light	2	Light shoulder	0.7391	1.2609	7750808576
sp|P0A7V0|RS2_ECOLI	DLETQSQDGTFDK	Heavy	2	Heavy shoulder	0.9536	1.0464	12089347072		sp|P0A7V0|RS2_ECOLI	DLETQSQDGTFDK	Heavy	2	Light shoulder	0.7391	1.2609	10487429120
sp|P0A7V0|RS2_ECOLI	LENSLGGIK	light	2	Heavy shoulder	0.9755	1.0245	5580493312		sp|P0A7V0|RS2_ECOLI	LENSLGGIK	light	2	Light shoulder	0.7423	1.2577	4369937920
sp|P0A7V0|RS2_ECOLI	LENSLGGIK	Heavy	2	Heavy shoulder	0.9755	1.0245	5720780800		sp|P0A7V0|RS2_ECOLI	LENSLGGIK	Heavy	2	Light shoulder	0.7423	1.2577	5886842368
sp|P0A7V3|RS3_ECOLI	PWNSTWFANTK	light	2	Heavy shoulder	0.9657	1.0343	4002875904		sp|P0A7V3|RS3_ECOLI	PWNSTWFANTK	light	2	Light shoulder	0.7099	1.2901	2794533888
sp|P0A7V3|RS3_ECOLI	PWNSTWFANTK	Heavy	2	Heavy shoulder	0.9657	1.0343	4144978688		sp|P0A7V3|RS3_ECOLI	PWNSTWFANTK	Heavy	2	Light shoulder	0.7099	1.2901	3936369408
sp|P0A7V3|RS3_ECOLI	EFADNLDSDFK	light	2	Heavy shoulder	0.9601	1.0399	18479210496		sp|P0A7V3|RS3_ECOLI	EFADNLDSDFK	light	2	Light shoulder	0.7018	1.2982	13616126976
sp|P0A7V3|RS3_ECOLI	EFADNLDSDFK	Heavy	2	Heavy shoulder	0.9601	1.0399	19247034368		sp|P0A7V3|RS3_ECOLI	EFADNLDSDFK	Heavy	2	Light shoulder	0.7018	1.2982	19403063296
sp|P0A7V3|RS3_ECOLI	QYLTK	light	2	Heavy shoulder	0.967	1.033	1260058112		sp|P0A7V3|RS3_ECOLI	QYLTK	light	2	Light shoulder	0.703	1.297	849160896
sp|P0A7V3|RS3_ECOLI	QYLTK	Heavy	2	Heavy shoulder	0.967	1.033	1303104896		sp|P0A7V3|RS3_ECOLI	QYLTK	Heavy	2	Light shoulder	0.703	1.297	1207980160
sp|P0A7V3|RS3_ECOLI	VTIHTAR	light	2	Heavy shoulder	1.0055	0.9945	39533456		sp|P0A7V3|RS3_ECOLI	VTIHTAR	light	2	Light shoulder	0.7404	1.2596	29220836
sp|P0A7V3|RS3_ECOLI	VTIHTAR	Heavy	2	Heavy shoulder	1.0055	0.9945	39317788		sp|P0A7V3|RS3_ECOLI	VTIHTAR	Heavy	2	Light shoulder	0.7404	1.2596	39466980
sp|P0A7V3|RS3_ECOLI	PGIVIGK	light	2	Heavy shoulder	1.067	0.933	204889072		sp|P0A7V3|RS3_ECOLI	PGIVIGK	light	2	Light shoulder	0.7343	1.2657	140618896
sp|P0A7V3|RS3_ECOLI	PGIVIGK	Heavy	2	Heavy shoulder	1.067	0.933	192027728		sp|P0A7V3|RS3_ECOLI	PGIVIGK	Heavy	2	Light shoulder	0.7343	1.2657	191502368
sp|P0A7V3|RS3_ECOLI	VVADIAGVPAQINIAEVR	light	2	Heavy shoulder	0.9808	1.0192	8293137920		sp|P0A7V3|RS3_ECOLI	VVADIAGVPAQINIAEVR	light	2	Light shoulder	0.7271	1.2729	5105366016
sp|P0A7V3|RS3_ECOLI	VVADIAGVPAQINIAEVR	Heavy	2	Heavy shoulder	0.9808	1.0192	8426114048		sp|P0A7V3|RS3_ECOLI	VVADIAGVPAQINIAEVR	Heavy	2	Light shoulder	0.7271	1.2729	7009578496
sp|P0A7V3|RS3_ECOLI	VVADIAGVPAQINIAEVR	light	3	Heavy shoulder	0.9808	1.0192	9290264576		sp|P0A7V3|RS3_ECOLI	VVADIAGVPAQINIAEVR	light	3	Light shoulder	0.7271	1.2729	7001250816
sp|P0A7V3|RS3_ECOLI	VVADIAGVPAQINIAEVR	Heavy	3	Heavy shoulder	0.9808	1.0192	9501861888		sp|P0A7V3|RS3_ECOLI	VVADIAGVPAQINIAEVR	Heavy	3	Light shoulder	0.7271	1.2729	9640772608
sp|P0A7V3|RS3_ECOLI	LVADSITSQLER	light	2	Heavy shoulder	0.9764	1.0236	19636817920		sp|P0A7V3|RS3_ECOLI	LVADSITSQLER	light	2	Light shoulder	0.7146	1.2854	14003388416
sp|P0A7V3|RS3_ECOLI	LVADSITSQLER	Heavy	2	Heavy shoulder	0.9764	1.0236	20111933440		sp|P0A7V3|RS3_ECOLI	LVADSITSQLER	Heavy	2	Light shoulder	0.7146	1.2854	19596941312
sp|P0A7V3|RS3_ECOLI	LGGAEIAR	light	2	Heavy shoulder	0.9934	1.0066	6438995968		sp|P0A7V3|RS3_ECOLI	LGGAEIAR	light	2	Light shoulder	0.7544	1.2456	4885382144
sp|P0A7V3|RS3_ECOLI	LGGAEIAR	Heavy	2	Heavy shoulder	0.9934	1.0066	6481850368		sp|P0A7V3|RS3_ECOLI	LGGAEIAR	Heavy	2	Light shoulder	0.7544	1.2456	6476087808
sp|P0A7V3|RS3_ECOLI	TEWYR	light	2	Heavy shoulder	1.0107	0.9893	2281324544		sp|P0A7V3|RS3_ECOLI	TEWYR	light	2	Light shoulder	0.7525	1.2475	1796019328
sp|P0A7V3|RS3_ECOLI	TEWYR	Heavy	2	Heavy shoulder	1.0107	0.9893	2257272320		sp|P0A7V3|RS3_ECOLI	TEWYR	Heavy	2	Light shoulder	0.7525	1.2475	2386828032
sp|P0A7V3|RS3_ECOLI	VPLHTLR	light	2	Heavy shoulder	0.9668	1.0332	1211134592		sp|P0A7V3|RS3_ECOLI	VPLHTLR	light	2	Light shoulder	0.7094	1.2906	796280064
sp|P0A7V3|RS3_ECOLI	VPLHTLR	Heavy	2	Heavy shoulder	0.9668	1.0332	1252784768		sp|P0A7V3|RS3_ECOLI	VPLHTLR	Heavy	2	Light shoulder	0.7094	1.2906	1122470144
sp|P0A7V3|RS3_ECOLI	VWIFK	light	2	Heavy shoulder	0.962	1.038	3641775616		sp|P0A7V3|RS3_ECOLI	VWIFK	light	2	Light shoulder	0.707	1.293	2557351936
sp|P0A7V3|RS3_ECOLI	VWIFK	Heavy	2	Heavy shoulder	0.962	1.038	3785465088		sp|P0A7V3|RS3_ECOLI	VWIFK	Heavy	2	Light shoulder	0.707	1.293	3617003264
sp|P0A7V8|RS4_ECOLI	EGTDLFLK	light	2	Heavy shoulder	1.0482	0.9518	9094523904		sp|P0A7V8|RS4_ECOLI	EGTDLFLK	light	2	Light shoulder	1.0747	0.9253	9460738048
sp|P0A7V8|RS4_ECOLI	EGTDLFLK	Heavy	2	Heavy shoulder	1.0482	0.9518	8676628480		sp|P0A7V8|RS4_ECOLI	EGTDLFLK	Heavy	2	Light shoulder	1.0747	0.9253	8803358720
sp|P0A7V8|RS4_ECOLI	IEQAPGQHGAR	light	2	Heavy shoulder	1.1083	0.8917	381754464		sp|P0A7V8|RS4_ECOLI	IEQAPGQHGAR	light	2	Light shoulder	1.111	0.889	315994880
sp|P0A7V8|RS4_ECOLI	IEQAPGQHGAR	Heavy	2	Heavy shoulder	1.1083	0.8917	341325472		sp|P0A7V8|RS4_ECOLI	IEQAPGQHGAR	Heavy	2	Light shoulder	1.111	0.889	287809856
sp|P0A7V8|RS4_ECOLI	IEQAPGQHGAR	light	3	Heavy shoulder	1.1083	0.8917	1701227648		sp|P0A7V8|RS4_ECOLI	IEQAPGQHGAR	light	3	Light shoulder	1.111	0.889	1772162304
sp|P0A7V8|RS4_ECOLI	IEQAPGQHGAR	Heavy	3	Heavy shoulder	1.1083	0.8917	1538113920		sp|P0A7V8|RS4_ECOLI	IEQAPGQHGAR	Heavy	3	Light shoulder	1.111	0.889	1591744256
sp|P0A7V8|RS4_ECOLI	LSDYGVQLR	light	2	Heavy shoulder	1.108	0.892	13041385472		sp|P0A7V8|RS4_ECOLI	LSDYGVQLR	light	2	Light shoulder	1.1121	0.8879	12876421120
sp|P0A7V8|RS4_ECOLI	LSDYGVQLR	Heavy	2	Heavy shoulder	1.108	0.892	11770209280		sp|P0A7V8|RS4_ECOLI	LSDYGVQLR	Heavy	2	Light shoulder	1.1121	0.8879	11578062848
sp|P0A7V8|RS4_ECOLI	IYGVLER	light	2	Heavy shoulder	1.0631	0.9369	7285003776		sp|P0A7V8|RS4_ECOLI	IYGVLER	light	2	Light shoulder	1.039	0.961	7075933184
sp|P0A7V8|RS4_ECOLI	IYGVLER	Heavy	2	Heavy shoulder	1.0631	0.9369	6852643840		sp|P0A7V8|RS4_ECOLI	IYGVLER	Heavy	2	Light shoulder	1.039	0.961	6810407424
sp|P0A7V8|RS4_ECOLI	GNTGENLLALLEGR	light	2	Heavy shoulder	1.0837	0.9163	10607626240		sp|P0A7V8|RS4_ECOLI	GNTGENLLALLEGR	light	2	Light shoulder	1.0983	0.9017	9841575936
sp|P0A7V8|RS4_ECOLI	GNTGENLLALLEGR	Heavy	2	Heavy shoulder	1.0837	0.9163	9749619712		sp|P0A7V8|RS4_ECOLI	GNTGENLLALLEGR	Heavy	2	Light shoulder	1.0983	0.9017	8955027456
sp|P0A7V8|RS4_ECOLI	GNTGENLLALLEGR	light	3	Heavy shoulder	1.0837	0.9163	6777512960		sp|P0A7V8|RS4_ECOLI	GNTGENLLALLEGR	light	3	Light shoulder	1.0983	0.9017	6605261312
sp|P0A7V8|RS4_ECOLI	GNTGENLLALLEGR	Heavy	3	Heavy shoulder	1.0837	0.9163	6292234240		sp|P0A7V8|RS4_ECOLI	GNTGENLLALLEGR	Heavy	3	Light shoulder	1.0983	0.9017	6020433920
sp|P0A7V8|RS4_ECOLI	QLVSHK	light	2	Heavy shoulder	1.0369	0.9631	687856896		sp|P0A7V8|RS4_ECOLI	QLVSHK	light	2	Light shoulder	1.0617	0.9383	704482816
sp|P0A7V8|RS4_ECOLI	QLVSHK	Heavy	2	Heavy shoulder	1.0369	0.9631	663392128		sp|P0A7V8|RS4_ECOLI	QLVSHK	Heavy	2	Light shoulder	1.0617	0.9383	663548416
sp|P0A7V8|RS4_ECOLI	VVNIASYQVSPNDVVSIR	light	2	Heavy shoulder	1.0557	0.9443	9994523648		sp|P0A7V8|RS4_ECOLI	VVNIASYQVSPNDVVSIR	light	2	Light shoulder	1.0597	0.9403	10574919680
sp|P0A7V8|RS4_ECOLI	VVNIASYQVSPNDVVSIR	Heavy	2	Heavy shoulder	1.0557	0.9443	9559900160		sp|P0A7V8|RS4_ECOLI	VVNIASYQVSPNDVVSIR	Heavy	2	Light shoulder	1.0597	0.9403	9990024192
sp|P0A7V8|RS4_ECOLI	VVNIASYQVSPNDVVSIR	light	3	Heavy shoulder	1.0557	0.9443	11622591488		sp|P0A7V8|RS4_ECOLI	VVNIASYQVSPNDVVSIR	light	3	Light shoulder	1.0597	0.9403	10083253248
sp|P0A7V8|RS4_ECOLI	VVNIASYQVSPNDVVSIR	Heavy	3	Heavy shoulder	1.0557	0.9443	10917187584		sp|P0A7V8|RS4_ECOLI	VVNIASYQVSPNDVVSIR	Heavy	3	Light shoulder	1.0597	0.9403	9504258048
sp|P0A7V8|RS4_ECOLI	AALELAEQR	light	2	Heavy shoulder	1.0873	0.9127	9092170752		sp|P0A7V8|RS4_ECOLI	AALELAEQR	light	2	Light shoulder	1.1012	0.8988	8771548160
sp|P0A7V8|RS4_ECOLI	AALELAEQR	Heavy	2	Heavy shoulder	1.0873	0.9127	8362242048		sp|P0A7V8|RS4_ECOLI	AALELAEQR	Heavy	2	Light shoulder	1.1012	0.8988	7965407232
sp|P0A7W1|RS5_ECOLI	QAGELQEK	light	2	Heavy shoulder	1.0183	0.9817	3530590720		sp|P0A7W1|RS5_ECOLI	QAGELQEK	light	2	Light shoulder	0.9669	1.0331	3111029248
sp|P0A7W1|RS5_ECOLI	QAGELQEK	Heavy	2	Heavy shoulder	1.0183	0.9817	3467076352		sp|P0A7W1|RS5_ECOLI	QAGELQEK	Heavy	2	Light shoulder	0.9669	1.0331	3217513984
sp|P0A7W1|RS5_ECOLI	LIAVNR	light	2	Heavy shoulder	1.0354	0.9646	5510683648		sp|P0A7W1|RS5_ECOLI	LIAVNR	light	2	Light shoulder	0.9849	1.0151	4935325696
sp|P0A7W1|RS5_ECOLI	LIAVNR	Heavy	2	Heavy shoulder	1.0354	0.9646	5322521600		sp|P0A7W1|RS5_ECOLI	LIAVNR	Heavy	2	Light shoulder	0.9849	1.0151	5010897408
sp|P0A7W1|RS5_ECOLI	IFSFTALTVVGDGNGR	light	2	Heavy shoulder	1.0164	0.9836	3034587648		sp|P0A7W1|RS5_ECOLI	IFSFTALTVVGDGNGR	light	2	Light shoulder	0.9594	1.0406	2375068160
sp|P0A7W1|RS5_ECOLI	IFSFTALTVVGDGNGR	Heavy	2	Heavy shoulder	1.0164	0.9836	3001429504		sp|P0A7W1|RS5_ECOLI	IFSFTALTVVGDGNGR	Heavy	2	Light shoulder	0.9594	1.0406	2501527296
sp|P0A7W1|RS5_ECOLI	IFSFTALTVVGDGNGR	light	3	Heavy shoulder	1.0164	0.9836	2824481792		sp|P0A7W1|RS5_ECOLI	IFSFTALTVVGDGNGR	light	3	Light shoulder	0.9594	1.0406	2136546816
sp|P0A7W1|RS5_ECOLI	IFSFTALTVVGDGNGR	Heavy	3	Heavy shoulder	1.0164	0.9836	2762886656		sp|P0A7W1|RS5_ECOLI	IFSFTALTVVGDGNGR	Heavy	3	Light shoulder	0.9594	1.0406	2201049344
sp|P0A7W1|RS5_ECOLI	VGFGYGK	light	2	Heavy shoulder	1.0099	0.9901	3968590336		sp|P0A7W1|RS5_ECOLI	VGFGYGK	light	2	Light shoulder	0.9455	1.0545	3409217792
sp|P0A7W1|RS5_ECOLI	VGFGYGK	Heavy	2	Heavy shoulder	1.0099	0.9901	3929873920		sp|P0A7W1|RS5_ECOLI	VGFGYGK	Heavy	2	Light shoulder	0.9455	1.0545	3605854720
sp|P0A7W1|RS5_ECOLI	EVPAAIQK	light	2	Heavy shoulder	1.0365	0.9635	3097747968		sp|P0A7W1|RS5_ECOLI	EVPAAIQK	light	2	Light shoulder	0.9785	1.0215	2825976320
sp|P0A7W1|RS5_ECOLI	EVPAAIQK	Heavy	2	Heavy shoulder	1.0365	0.9635	2988730368		sp|P0A7W1|RS5_ECOLI	EVPAAIQK	Heavy	2	Light shoulder	0.9785	1.0215	2888183552
sp|P0A7W1|RS5_ECOLI	GVHTGSR	light	2	Heavy shoulder	1.0836	0.9164	10624844		sp|P0A7W1|RS5_ECOLI	GVHTGSR	light	2	Light shoulder	1.0146	0.9854	32544914
sp|P0A7W1|RS5_ECOLI	GVHTGSR	Heavy	2	Heavy shoulder	1.0836	0.9164	9804736		sp|P0A7W1|RS5_ECOLI	GVHTGSR	Heavy	2	Light shoulder	1.0146	0.9854	32075262
sp|P0A7W1|RS5_ECOLI	AVLEVAGVHNVLAK	light	2	Heavy shoulder	1.0021	0.9979	6494316544		sp|P0A7W1|RS5_ECOLI	AVLEVAGVHNVLAK	light	2	Light shoulder	0.9666	1.0334	5986284032
sp|P0A7W1|RS5_ECOLI	AVLEVAGVHNVLAK	Heavy	2	Heavy shoulder	1.0021	0.9979	6534797824		sp|P0A7W1|RS5_ECOLI	AVLEVAGVHNVLAK	Heavy	2	Light shoulder	0.9666	1.0334	6059006976
sp|P0A7W1|RS5_ECOLI	AVLEVAGVHNVLAK	light	3	Heavy shoulder	1.0021	0.9979	15389575168		sp|P0A7W1|RS5_ECOLI	AVLEVAGVHNVLAK	light	3	Light shoulder	0.9666	1.0334	14596288512
sp|P0A7W1|RS5_ECOLI	AVLEVAGVHNVLAK	Heavy	3	Heavy shoulder	1.0021	0.9979	15303325696		sp|P0A7W1|RS5_ECOLI	AVLEVAGVHNVLAK	Heavy	3	Light shoulder	0.9666	1.0334	15234004992
sp|P0A7W1|RS5_ECOLI	AYGSTNPINVVR	light	2	Heavy shoulder	1.0313	0.9687	21419431936		sp|P0A7W1|RS5_ECOLI	AYGSTNPINVVR	light	2	Light shoulder	0.9621	1.0379	18451191808
sp|P0A7W1|RS5_ECOLI	AYGSTNPINVVR	Heavy	2	Heavy shoulder	1.0313	0.9687	20768759808		sp|P0A7W1|RS5_ECOLI	AYGSTNPINVVR	Heavy	2	Light shoulder	0.9621	1.0379	19178758144
sp|P0A7W1|RS5_ECOLI	SVEEILGK	light	2	Heavy shoulder	1.0137	0.9863	9096083456		sp|P0A7W1|RS5_ECOLI	SVEEILGK	light	2	Light shoulder	0.9656	1.0344	8478034944
sp|P0A7W1|RS5_ECOLI	SVEEILGK	Heavy	2	Heavy shoulder	1.0137	0.9863	8973444096		sp|P0A7W1|RS5_ECOLI	SVEEILGK	Heavy	2	Light shoulder	0.9656	1.0344	8780308480
sp|P02358|RS6_ECOLI	YTAAITGAEGK	light	2	Heavy shoulder	1.1121	0.8879	5108190720		sp|P02358|RS6_ECOLI	YTAAITGAEGK	light	2	Light shoulder	1.1493	0.8507	5048803840
sp|P02358|RS6_ECOLI	YTAAITGAEGK	Heavy	2	Heavy shoulder	1.1121	0.8879	4593419776		sp|P02358|RS6_ECOLI	YTAAITGAEGK	Heavy	2	Light shoulder	1.1493	0.8507	4393100800
sp|P02358|RS6_ECOLI	LEDWGR	light	2	Heavy shoulder	1.1976	0.8024	341515712		sp|P02358|RS6_ECOLI	LEDWGR	light	2	Light shoulder	1.2352	0.7648	338714976
sp|P02358|RS6_ECOLI	LEDWGR	Heavy	2	Heavy shoulder	1.1976	0.8024	285156704		sp|P02358|RS6_ECOLI	LEDWGR	Heavy	2	Light shoulder	1.2352	0.7648	274222496
sp|P02358|RS6_ECOLI	QLAYPINK	light	2	Heavy shoulder	1.127	0.873	2603642880		sp|P02358|RS6_ECOLI	QLAYPINK	light	2	Light shoulder	1.1585	0.8415	2646912512
sp|P02358|RS6_ECOLI	QLAYPINK	Heavy	2	Heavy shoulder	1.127	0.873	2310190592		sp|P02358|RS6_ECOLI	QLAYPINK	Heavy	2	Light shoulder	1.1585	0.8415	2284745472
sp|P02358|RS6_ECOLI	FNDAVIR	light	2	Heavy shoulder	1.0858	0.9142	3152816640		sp|P02358|RS6_ECOLI	FNDAVIR	light	2	Light shoulder	1.1243	0.8757	3233042688
sp|P02358|RS6_ECOLI	FNDAVIR	Heavy	2	Heavy shoulder	1.0858	0.9142	2903726336		sp|P02358|RS6_ECOLI	FNDAVIR	Heavy	2	Light shoulder	1.1243	0.8757	2875689728
sp|P02359|RS7_ECOLI	ILPDPK	light	2	Heavy shoulder	1.0138	0.9862	3505354240		sp|P02359|RS7_ECOLI	ILPDPK	light	2	Light shoulder	0.8857	1.1143	2864915456
sp|P02359|RS7_ECOLI	ILPDPK	Heavy	2	Heavy shoulder	1.0138	0.9862	3457564672		sp|P02359|RS7_ECOLI	ILPDPK	Heavy	2	Light shoulder	0.8857	1.1143	3234676736
sp|P02359|RS7_ECOLI	FGSELLAK	light	2	Heavy shoulder	0.6065	1.3935	6817313792		sp|P02359|RS7_ECOLI	FGSELLAK	light	2	Light shoulder	0.5469	1.4531	5987566080
sp|P02359|RS7_ECOLI	FGSELLAK	Heavy	2	Heavy shoulder	0.6065	1.3935	11239913472		sp|P02359|RS7_ECOLI	FGSELLAK	Heavy	2	Light shoulder	0.5469	1.4531	10948603904
sp|P02359|RS7_ECOLI	STAESIVYSALETLAQR	light	2	Heavy shoulder	1.0125	0.9875	1754448128		sp|P02359|RS7_ECOLI	STAESIVYSALETLAQR	light	2	Light shoulder	0.8969	1.1031	1788944640
sp|P02359|RS7_ECOLI	STAESIVYSALETLAQR	Heavy	2	Heavy shoulder	1.0125	0.9875	1746166528		sp|P02359|RS7_ECOLI	STAESIVYSALETLAQR	Heavy	2	Light shoulder	0.8969	1.1031	2042038784
sp|P02359|RS7_ECOLI	STAESIVYSALETLAQR	light	3	Heavy shoulder	1.0125	0.9875	10479096832		sp|P02359|RS7_ECOLI	STAESIVYSALETLAQR	light	3	Light shoulder	0.8969	1.1031	7894701056
sp|P02359|RS7_ECOLI	STAESIVYSALETLAQR	Heavy	3	Heavy shoulder	1.0125	0.9875	10336582656		sp|P02359|RS7_ECOLI	STAESIVYSALETLAQR	Heavy	3	Light shoulder	0.8969	1.1031	8754912256
sp|P02359|RS7_ECOLI	WIVEAAR	light	2	Heavy shoulder	1.0768	0.9232	5761407488		sp|P02359|RS7_ECOLI	WIVEAAR	light	2	Light shoulder	0.9325	1.0675	4635938304
sp|P02359|RS7_ECOLI	WIVEAAR	Heavy	2	Heavy shoulder	1.0768	0.9232	5350715392		sp|P02359|RS7_ECOLI	WIVEAAR	Heavy	2	Light shoulder	0.9325	1.0675	4971358208
sp|P02359|RS7_ECOLI	LANELSDAAENK	light	2	Heavy shoulder	1.0095	0.9905	8239835136		sp|P02359|RS7_ECOLI	LANELSDAAENK	light	2	Light shoulder	0.8927	1.1073	6679129088
sp|P02359|RS7_ECOLI	LANELSDAAENK	Heavy	2	Heavy shoulder	1.0095	0.9905	8162385408		sp|P02359|RS7_ECOLI	LANELSDAAENK	Heavy	2	Light shoulder	0.8927	1.1073	7481900544
sp|P02359|RS7_ECOLI	AFAHYR	light	2	Heavy shoulder	0.9891	1.0109	699650944		sp|P02359|RS7_ECOLI	AFAHYR	light	2	Light shoulder	0.8666	1.1334	599324736
sp|P02359|RS7_ECOLI	AFAHYR	Heavy	2	Heavy shoulder	0.9891	1.0109	707336576		sp|P02359|RS7_ECOLI	AFAHYR	Heavy	2	Light shoulder	0.8666	1.1334	691618816
sp|P02359|RS7_ECOLI	SFSHQAGASSK	light	2	Heavy shoulder	0.9926	1.0074	959799808		sp|P02359|RS7_ECOLI	SFSHQAGASSK	light	2	Light shoulder	0.8935	1.1065	858555584
sp|P02359|RS7_ECOLI	SFSHQAGASSK	Heavy	2	Heavy shoulder	0.9926	1.0074	959489600		sp|P02359|RS7_ECOLI	SFSHQAGASSK	Heavy	2	Light shoulder	0.8935	1.1065	956876288
sp|P02359|RS7_ECOLI	SFSHQAGASSK	light	3	Heavy shoulder	0.9926	1.0074	1837829120		sp|P02359|RS7_ECOLI	SFSHQAGASSK	light	3	Light shoulder	0.8935	1.1065	1683829504
sp|P02359|RS7_ECOLI	SFSHQAGASSK	Heavy	3	Heavy shoulder	0.9926	1.0074	1859002752		sp|P02359|RS7_ECOLI	SFSHQAGASSK	Heavy	3	Light shoulder	0.8935	1.1065	1888606720
sp|P0A7W7|RS8_ECOLI	VAIANVLK	light	2	Heavy shoulder	1.1179	0.8821	2740305152		sp|P0A7W7|RS8_ECOLI	VAIANVLK	light	2	Light shoulder	1.1472	0.8528	2566635264
sp|P0A7W7|RS8_ECOLI	VAIANVLK	Heavy	2	Heavy shoulder	1.1179	0.8821	2451272960		sp|P0A7W7|RS8_ECOLI	VAIANVLK	Heavy	2	Light shoulder	1.1472	0.8528	2237306880
sp|P0A7W7|RS8_ECOLI	EEGFIEDFK	light	2	Heavy shoulder	1.1171	0.8829	158497296		sp|P0A7W7|RS8_ECOLI	EEGFIEDFK	light	2	Light shoulder	1.1885	0.8115	142707792
sp|P0A7W7|RS8_ECOLI	EEGFIEDFK	Heavy	2	Heavy shoulder	1.1171	0.8829	141886528		sp|P0A7W7|RS8_ECOLI	EEGFIEDFK	Heavy	2	Light shoulder	1.1885	0.8115	120075880
sp|P0A7W7|RS8_ECOLI	AVVESIQR	light	2	Heavy shoulder	1.106	0.894	6205593600		sp|P0A7W7|RS8_ECOLI	AVVESIQR	light	2	Light shoulder	1.1427	0.8573	6685699584
sp|P0A7W7|RS8_ECOLI	AVVESIQR	Heavy	2	Heavy shoulder	1.106	0.894	5610721792		sp|P0A7W7|RS8_ECOLI	AVVESIQR	Heavy	2	Light shoulder	1.1427	0.8573	5850939392
sp|P0A7X3|RS9_ECOLI	IVINQR	light	2	Heavy shoulder	1.0267	0.9733	4182306816		sp|P0A7X3|RS9_ECOLI	IVINQR	light	2	Light shoulder	0.9046	1.0954	3484502016
sp|P0A7X3|RS9_ECOLI	IVINQR	Heavy	2	Heavy shoulder	1.0267	0.9733	4073554176		sp|P0A7X3|RS9_ECOLI	IVINQR	Heavy	2	Light shoulder	0.9046	1.0954	3852088064
sp|P0A7X3|RS9_ECOLI	SLEQYFGR	light	2	Heavy shoulder	1.0409	0.9591	10661373952		sp|P0A7X3|RS9_ECOLI	SLEQYFGR	light	2	Light shoulder	0.9244	1.0756	9247764480
sp|P0A7X3|RS9_ECOLI	SLEQYFGR	Heavy	2	Heavy shoulder	1.0409	0.9591	10242707456		sp|P0A7X3|RS9_ECOLI	SLEQYFGR	Heavy	2	Light shoulder	0.9244	1.0756	10003605504
sp|P0A7X3|RS9_ECOLI	QPLELVDMVEK	light	2	Heavy shoulder	1.1402	0.8598	146190368		sp|P0A7X3|RS9_ECOLI	QPLELVDMVEK	light	2	Light shoulder	0.9962	1.0038	143638096
sp|P0A7X3|RS9_ECOLI	QPLELVDMVEK	Heavy	2	Heavy shoulder	1.1402	0.8598	128214480		sp|P0A7X3|RS9_ECOLI	QPLELVDMVEK	Heavy	2	Light shoulder	0.9962	1.0038	144181920
sp|P0A7X3|RS9_ECOLI	GGGISGQAGAIR	light	2	Heavy shoulder	1.0363	0.9637	8115325952		sp|P0A7X3|RS9_ECOLI	GGGISGQAGAIR	light	2	Light shoulder	0.931	1.069	7841379840
sp|P0A7X3|RS9_ECOLI	GGGISGQAGAIR	Heavy	2	Heavy shoulder	1.0363	0.9637	7831102464		sp|P0A7X3|RS9_ECOLI	GGGISGQAGAIR	Heavy	2	Light shoulder	0.931	1.069	8422802432
sp|P0A7X3|RS9_ECOLI	ALMEYDESLR	light	2	Heavy shoulder	1.1757	0.8243	43750820		sp|P0A7X3|RS9_ECOLI	ALMEYDESLR	light	2	Light shoulder	0.9132	1.0868	54206120
sp|P0A7X3|RS9_ECOLI	ALMEYDESLR	Heavy	2	Heavy shoulder	1.1757	0.8243	37213600		sp|P0A7X3|RS9_ECOLI	ALMEYDESLR	Heavy	2	Light shoulder	0.9132	1.0868	59358640
sp|P0A7X3|RS9_ECOLI	AGFVTR	light	2	Heavy shoulder	1.0084	0.9916	2942175488		sp|P0A7X3|RS9_ECOLI	AGFVTR	light	2	Light shoulder	0.9027	1.0973	2655517952
sp|P0A7X3|RS9_ECOLI	AGFVTR	Heavy	2	Heavy shoulder	1.0084	0.9916	2917756672		sp|P0A7X3|RS9_ECOLI	AGFVTR	Heavy	2	Light shoulder	0.9027	1.0973	2941837056
sp|P0A7R5|RS10_ECOLI	AFDHR	light	2	Heavy shoulder	1.0117	0.9883	211607728		sp|P0A7R5|RS10_ECOLI	AFDHR	light	2	Light shoulder	0.8479	1.1521	195648512
sp|P0A7R5|RS10_ECOLI	AFDHR	Heavy	2	Heavy shoulder	1.0117	0.9883	209154128		sp|P0A7R5|RS10_ECOLI	AFDHR	Heavy	2	Light shoulder	0.8479	1.1521	230755888
sp|P0A7R5|RS10_ECOLI	LIDQATAEIVETAK	light	2	Heavy shoulder	0.9732	1.0268	3104662272		sp|P0A7R5|RS10_ECOLI	LIDQATAEIVETAK	light	2	Light shoulder	0.8179	1.1821	2845818880
sp|P0A7R5|RS10_ECOLI	LIDQATAEIVETAK	Heavy	2	Heavy shoulder	0.9732	1.0268	3170606592		sp|P0A7R5|RS10_ECOLI	LIDQATAEIVETAK	Heavy	2	Light shoulder	0.8179	1.1821	3456297216
sp|P0A7R5|RS10_ECOLI	LIDQATAEIVETAK	light	3	Heavy shoulder	0.9732	1.0268	2459300864		sp|P0A7R5|RS10_ECOLI	LIDQATAEIVETAK	light	3	Light shoulder	0.8179	1.1821	1783427328
sp|P0A7R5|RS10_ECOLI	LIDQATAEIVETAK	Heavy	3	Heavy shoulder	0.9732	1.0268	2546542336		sp|P0A7R5|RS10_ECOLI	LIDQATAEIVETAK	Heavy	3	Light shoulder	0.8179	1.1821	2203852288
sp|P0A7R5|RS10_ECOLI	FTVLISPHVNK	light	3	Heavy shoulder	0.9208	1.0792	346436928		sp|P0A7R5|RS10_ECOLI	FTVLISPHVNK	light	3	Light shoulder	0.8178	1.1822	293806944
sp|P0A7R5|RS10_ECOLI	FTVLISPHVNK	Heavy	3	Heavy shoulder	0.9208	1.0792	376253152		sp|P0A7R5|RS10_ECOLI	FTVLISPHVNK	Heavy	3	Light shoulder	0.8178	1.1822	359255488
sp|P0A7R5|RS10_ECOLI	DQYEIR	light	2	Heavy shoulder	0.9829	1.0171	842806592		sp|P0A7R5|RS10_ECOLI	DQYEIR	light	2	Light shoulder	0.8043	1.1957	675733312
sp|P0A7R5|RS10_ECOLI	DQYEIR	Heavy	2	Heavy shoulder	0.9829	1.0171	857448576		sp|P0A7R5|RS10_ECOLI	DQYEIR	Heavy	2	Light shoulder	0.8043	1.1957	840108864
sp|P0A7R5|RS10_ECOLI	LVDIVEPTEK	light	2	Heavy shoulder	0.9592	1.0408	5985610752		sp|P0A7R5|RS10_ECOLI	LVDIVEPTEK	light	2	Light shoulder	0.8253	1.1747	4740130816
sp|P0A7R5|RS10_ECOLI	LVDIVEPTEK	Heavy	2	Heavy shoulder	0.9592	1.0408	6239990272		sp|P0A7R5|RS10_ECOLI	LVDIVEPTEK	Heavy	2	Light shoulder	0.8253	1.1747	5743599104
sp|P0A7R9|RS11_ECOLI	QGNALGWATAGGSGFR	light	2	Heavy shoulder	1.053	0.947	15396106240		sp|P0A7R9|RS11_ECOLI	QGNALGWATAGGSGFR	light	2	Light shoulder	0.978	1.022	12402745344
sp|P0A7R9|RS11_ECOLI	QGNALGWATAGGSGFR	Heavy	2	Heavy shoulder	1.053	0.947	14554830848		sp|P0A7R9|RS11_ECOLI	QGNALGWATAGGSGFR	Heavy	2	Light shoulder	0.978	1.022	12625995776
sp|P0A7R9|RS11_ECOLI	QGNALGWATAGGSGFR	light	3	Heavy shoulder	1.053	0.947	2946277120		sp|P0A7R9|RS11_ECOLI	QGNALGWATAGGSGFR	light	3	Light shoulder	0.978	1.022	2832482048
sp|P0A7R9|RS11_ECOLI	QGNALGWATAGGSGFR	Heavy	3	Heavy shoulder	1.053	0.947	2863542784		sp|P0A7R9|RS11_ECOLI	QGNALGWATAGGSGFR	Heavy	3	Light shoulder	0.978	1.022	2951938560
sp|P0A7R9|RS11_ECOLI	STPFAAQVAAER	light	2	Heavy shoulder	1.0583	0.9417	14192048128		sp|P0A7R9|RS11_ECOLI	STPFAAQVAAER	light	2	Light shoulder	1.0006	0.9994	12170714112
sp|P0A7R9|RS11_ECOLI	STPFAAQVAAER	Heavy	2	Heavy shoulder	1.0583	0.9417	13410390016		sp|P0A7R9|RS11_ECOLI	STPFAAQVAAER	Heavy	2	Light shoulder	1.0006	0.9994	12163955712
sp|P0A7R9|RS11_ECOLI	ALNAAGFR	light	2	Heavy shoulder	1.0664	0.9336	5641375232		sp|P0A7R9|RS11_ECOLI	ALNAAGFR	light	2	Light shoulder	1.0972	0.9028	5911291392
sp|P0A7R9|RS11_ECOLI	ALNAAGFR	Heavy	2	Heavy shoulder	1.0664	0.9336	5290104832		sp|P0A7R9|RS11_ECOLI	ALNAAGFR	Heavy	2	Light shoulder	1.0972	0.9028	5387551744
sp|P0A7S3|RS12_ECOLI	SNVPALEACPQK	light	2	Heavy shoulder	1.0446	0.9554	5887454208		sp|P0A7S3|RS12_ECOLI	SNVPALEACPQK	light	2	Light shoulder	0.9327	1.0673	5015123456
sp|P0A7S3|RS12_ECOLI	SNVPALEACPQK	Heavy	2	Heavy shoulder	1.0446	0.9554	5635869184		sp|P0A7S3|RS12_ECOLI	SNVPALEACPQK	Heavy	2	Light shoulder	0.9327	1.0673	5376846848
sp|P0A7S3|RS12_ECOLI	VYTTTPK	light	2	Heavy shoulder	1.0199	0.9801	4702237184		sp|P0A7S3|RS12_ECOLI	VYTTTPK	light	2	Light shoulder	0.9294	1.0706	3967229440
sp|P0A7S3|RS12_ECOLI	VYTTTPK	Heavy	2	Heavy shoulder	1.0199	0.9801	4610389504		sp|P0A7S3|RS12_ECOLI	VYTTTPK	Heavy	2	Light shoulder	0.9294	1.0706	4268809216
sp|P0A7S3|RS12_ECOLI	YHTVR	light	2	Heavy shoulder	1.071	0.929	1075438336		sp|P0A7S3|RS12_ECOLI	YHTVR	light	2	Light shoulder	0.9645	1.0355	905072192
sp|P0A7S3|RS12_ECOLI	YHTVR	Heavy	2	Heavy shoulder	1.071	0.929	1004128704		sp|P0A7S3|RS12_ECOLI	YHTVR	Heavy	2	Light shoulder	0.9645	1.0355	938369280
sp|P0A7S3|RS12_ECOLI	GALDCSGVK	light	2	Heavy shoulder	1.0159	0.9841	4887166464		sp|P0A7S3|RS12_ECOLI	GALDCSGVK	light	2	Light shoulder	0.9173	1.0827	4400462848
sp|P0A7S3|RS12_ECOLI	GALDCSGVK	Heavy	2	Heavy shoulder	1.0159	0.9841	4810484224		sp|P0A7S3|RS12_ECOLI	GALDCSGVK	Heavy	2	Light shoulder	0.9173	1.0827	4797352448
sp|P0A7S9|RS13_ECOLI	IAGINIPDHK	light	2	Heavy shoulder	0.9988	1.0012	1890764544		sp|P0A7S9|RS13_ECOLI	IAGINIPDHK	light	2	Light shoulder	0.8886	1.1114	2029149184
sp|P0A7S9|RS13_ECOLI	IAGINIPDHK	Heavy	2	Heavy shoulder	0.9988	1.0012	1892681856		sp|P0A7S9|RS13_ECOLI	IAGINIPDHK	Heavy	2	Light shoulder	0.8886	1.1114	2284732416
sp|P0A7S9|RS13_ECOLI	IAGINIPDHK	light	3	Heavy shoulder	0.9988	1.0012	7723645440		sp|P0A7S9|RS13_ECOLI	IAGINIPDHK	light	3	Light shoulder	0.8886	1.1114	7016998912
sp|P0A7S9|RS13_ECOLI	IAGINIPDHK	Heavy	3	Heavy shoulder	0.9988	1.0012	7732895232		sp|P0A7S9|RS13_ECOLI	IAGINIPDHK	Heavy	3	Light shoulder	0.8886	1.1114	7895540736
sp|P0A7S9|RS13_ECOLI	HAVIALTSIYGVGK	light	2	Heavy shoulder	0.9895	1.0105	3444815872		sp|P0A7S9|RS13_ECOLI	HAVIALTSIYGVGK	light	2	Light shoulder	0.8923	1.1077	3194891776
sp|P0A7S9|RS13_ECOLI	HAVIALTSIYGVGK	Heavy	2	Heavy shoulder	0.9895	1.0105	3461079296		sp|P0A7S9|RS13_ECOLI	HAVIALTSIYGVGK	Heavy	2	Light shoulder	0.8923	1.1077	3462717696
sp|P0A7S9|RS13_ECOLI	HAVIALTSIYGVGK	light	3	Heavy shoulder	0.9895	1.0105	7173446656		sp|P0A7S9|RS13_ECOLI	HAVIALTSIYGVGK	light	3	Light shoulder	0.8923	1.1077	6866015744
sp|P0A7S9|RS13_ECOLI	HAVIALTSIYGVGK	Heavy	3	Heavy shoulder	0.9895	1.0105	7270146048		sp|P0A7S9|RS13_ECOLI	HAVIALTSIYGVGK	Heavy	3	Light shoulder	0.8923	1.1077	7812026368
sp|P0A7S9|RS13_ECOLI	AILAAAGIAEDVK	light	2	Heavy shoulder	1.0129	0.9871	6991884288		sp|P0A7S9|RS13_ECOLI	AILAAAGIAEDVK	light	2	Light shoulder	0.9021	1.0979	7226862592
sp|P0A7S9|RS13_ECOLI	AILAAAGIAEDVK	Heavy	2	Heavy shoulder	1.0129	0.9871	6902623232		sp|P0A7S9|RS13_ECOLI	AILAAAGIAEDVK	Heavy	2	Light shoulder	0.9021	1.0979	8011137536
sp|P0A7S9|RS13_ECOLI	ISELSEGQIDTLR	light	2	Heavy shoulder	1.0048	0.9952	46947556		sp|P0A7S9|RS13_ECOLI	ISELSEGQIDTLR	light	2	Light shoulder	0.7834	1.2166	41080568
sp|P0A7S9|RS13_ECOLI	ISELSEGQIDTLR	Heavy	2	Heavy shoulder	1.0048	0.9952	46722348		sp|P0A7S9|RS13_ECOLI	ISELSEGQIDTLR	Heavy	2	Light shoulder	0.7834	1.2166	52435736
sp|P0A7S9|RS13_ECOLI	FVVEGDLR	light	2	Heavy shoulder	1.0685	0.9315	1171611648		sp|P0A7S9|RS13_ECOLI	FVVEGDLR	light	2	Light shoulder	0.9926	1.0074	1193045248
sp|P0A7S9|RS13_ECOLI	FVVEGDLR	Heavy	2	Heavy shoulder	1.0685	0.9315	1096534528		sp|P0A7S9|RS13_ECOLI	FVVEGDLR	Heavy	2	Light shoulder	0.9926	1.0074	1201907584
sp|P0AG59|RS14_ECOLI	VALADK	light	2	Heavy shoulder	1.1226	0.8774	95631216		sp|P0AG59|RS14_ECOLI	VALADK	light	2	Light shoulder	0.9156	1.0844	70986888
sp|P0AG59|RS14_ECOLI	VALADK	Heavy	2	Heavy shoulder	1.1226	0.8774	85184840		sp|P0AG59|RS14_ECOLI	VALADK	Heavy	2	Light shoulder	0.9156	1.0844	77528064
sp|P0AG59|RS14_ECOLI	AIISDVNASDEDR	light	2	Heavy shoulder	1.0071	0.9929	38068700		sp|P0AG59|RS14_ECOLI	AIISDVNASDEDR	light	2	Light shoulder	0.8451	1.1549	35564800
sp|P0AG59|RS14_ECOLI	AIISDVNASDEDR	Heavy	2	Heavy shoulder	1.0071	0.9929	37801808		sp|P0AG59|RS14_ECOLI	AIISDVNASDEDR	Heavy	2	Light shoulder	0.8451	1.1549	42084724
sp|P0AG59|RS14_ECOLI	LQTLPR	light	2	Heavy shoulder	1.044	0.956	2435978496		sp|P0AG59|RS14_ECOLI	LQTLPR	light	2	Light shoulder	0.8687	1.1313	2473841152
sp|P0AG59|RS14_ECOLI	LQTLPR	Heavy	2	Heavy shoulder	1.044	0.956	2333303808		sp|P0AG59|RS14_ECOLI	LQTLPR	Heavy	2	Light shoulder	0.8687	1.1313	2847693824
sp|P0AG59|RS14_ECOLI	GEIPGLK	light	2	Heavy shoulder	1.0366	0.9634	632386048		sp|P0AG59|RS14_ECOLI	GEIPGLK	light	2	Light shoulder	0.8583	1.1417	620141056
sp|P0AG59|RS14_ECOLI	GEIPGLK	Heavy	2	Heavy shoulder	1.0366	0.9634	610039936		sp|P0AG59|RS14_ECOLI	GEIPGLK	Heavy	2	Light shoulder	0.8583	1.1417	722500032
sp|P0ADZ4|RS15_ECOLI	IVSEFGR	light	2	Heavy shoulder	1.1218	0.8782	2118123520		sp|P0ADZ4|RS15_ECOLI	IVSEFGR	light	2	Light shoulder	1.1342	0.8658	2443070464
sp|P0ADZ4|RS15_ECOLI	IVSEFGR	Heavy	2	Heavy shoulder	1.1218	0.8782	1888155776		sp|P0ADZ4|RS15_ECOLI	IVSEFGR	Heavy	2	Light shoulder	1.1342	0.8658	2154051072
sp|P0ADZ4|RS15_ECOLI	LLDYLK	light	2	Heavy shoulder	1.0655	0.9345	3967696640		sp|P0ADZ4|RS15_ECOLI	LLDYLK	light	2	Light shoulder	1.0791	0.9209	4980317184
sp|P0ADZ4|RS15_ECOLI	LLDYLK	Heavy	2	Heavy shoulder	1.0655	0.9345	3723827968		sp|P0ADZ4|RS15_ECOLI	LLDYLK	Heavy	2	Light shoulder	1.0791	0.9209	4615146496
sp|P0ADZ4|RS15_ECOLI	YTQLIER	light	2	Heavy shoulder	1.0879	0.9121	3089110784		sp|P0ADZ4|RS15_ECOLI	YTQLIER	light	2	Light shoulder	1.1336	0.8664	3763852288
sp|P0ADZ4|RS15_ECOLI	YTQLIER	Heavy	2	Heavy shoulder	1.0879	0.9121	2839612416		sp|P0ADZ4|RS15_ECOLI	YTQLIER	Heavy	2	Light shoulder	1.1336	0.8664	3320192768
sp|P0A7T3|RS16_ECOLI	MVTIR	light	2	Heavy shoulder	0.9279	1.0721	140585904		sp|P0A7T3|RS16_ECOLI	MVTIR	light	2	Light shoulder	0.8487	1.1513	116098408
sp|P0A7T3|RS16_ECOLI	MVTIR	Heavy	2	Heavy shoulder	0.9279	1.0721	151514672		sp|P0A7T3|RS16_ECOLI	MVTIR	Heavy	2	Light shoulder	0.8487	1.1513	136788592
sp|P0A7T3|RS16_ECOLI	VGFFNPIASEK	light	2	Heavy shoulder	1.0374	0.9626	9337117696		sp|P0A7T3|RS16_ECOLI	VGFFNPIASEK	light	2	Light shoulder	0.9704	1.0296	7155603456
sp|P0A7T3|RS16_ECOLI	VGFFNPIASEK	Heavy	2	Heavy shoulder	1.0374	0.9626	9000416256		sp|P0A7T3|RS16_ECOLI	VGFFNPIASEK	Heavy	2	Light shoulder	0.9704	1.0296	7374238720
sp|P0A7T3|RS16_ECOLI	LDLDR	light	2	Heavy shoulder	1.09	0.91	201412992		sp|P0A7T3|RS16_ECOLI	LDLDR	light	2	Light shoulder	0.9942	1.0058	204002928
sp|P0A7T3|RS16_ECOLI	LDLDR	Heavy	2	Heavy shoulder	1.09	0.91	184787424		sp|P0A7T3|RS16_ECOLI	LDLDR	Heavy	2	Light shoulder	0.9942	1.0058	205190848
sp|P0A7T3|RS16_ECOLI	IAHWVGQGATISDR	light	3	Heavy shoulder	1.0537	0.9463	8521469952		sp|P0A7T3|RS16_ECOLI	IAHWVGQGATISDR	light	3	Light shoulder	0.9917	1.0083	8563025408
sp|P0A7T3|RS16_ECOLI	IAHWVGQGATISDR	Heavy	3	Heavy shoulder	1.0537	0.9463	8087120896		sp|P0A7T3|RS16_ECOLI	IAHWVGQGATISDR	Heavy	3	Light shoulder	0.9917	1.0083	8634925056
sp|P0A7T3|RS16_ECOLI	VAALIK	light	2	Heavy shoulder	1.0398	0.9602	2643294976		sp|P0A7T3|RS16_ECOLI	VAALIK	light	2	Light shoulder	0.9775	1.0225	2154692096
sp|P0A7T3|RS16_ECOLI	VAALIK	Heavy	2	Heavy shoulder	1.0398	0.9602	2542092032		sp|P0A7T3|RS16_ECOLI	VAALIK	Heavy	2	Light shoulder	0.9775	1.0225	2204224512
sp|P0AG63|RS17_ECOLI	HPIYGK	light	2	Heavy shoulder	1.1665	0.8335	2744996352		sp|P0AG63|RS17_ECOLI	HPIYGK	light	2	Light shoulder	1.0392	0.9608	2897144320
sp|P0AG63|RS17_ECOLI	HPIYGK	Heavy	2	Heavy shoulder	1.1665	0.8335	2353234176		sp|P0AG63|RS17_ECOLI	HPIYGK	Heavy	2	Light shoulder	1.0392	0.9608	2787772416
sp|P0AG63|RS17_ECOLI	SWTLVR	light	2	Heavy shoulder	1.1548	0.8452	6848002048		sp|P0AG63|RS17_ECOLI	SWTLVR	light	2	Light shoulder	1.1734	0.8266	7670202368
sp|P0AG63|RS17_ECOLI	SWTLVR	Heavy	2	Heavy shoulder	1.1548	0.8452	5930116096		sp|P0AG63|RS17_ECOLI	SWTLVR	Heavy	2	Light shoulder	1.1734	0.8266	6536884736
sp|P0A7T7|RS18_ECOLI	FTAEGVQEIDYK	light	2	Heavy shoulder	1.2568	0.7432	1384827904		sp|P0A7T7|RS18_ECOLI	FTAEGVQEIDYK	light	2	Light shoulder	1.836	0.164	2070592000
sp|P0A7T7|RS18_ECOLI	FTAEGVQEIDYK	Heavy	2	Heavy shoulder	1.2568	0.7432	1101845888		sp|P0A7T7|RS18_ECOLI	FTAEGVQEIDYK	Heavy	2	Light shoulder	1.836	0.164	1127761408
sp|P0A7T7|RS18_ECOLI	DIATLK	light	2	Heavy shoulder	1.2041	0.7959	501093952		sp|P0A7T7|RS18_ECOLI	DIATLK	light	2	Light shoulder	1.8009	0.1991	794845376
sp|P0A7T7|RS18_ECOLI	DIATLK	Heavy	2	Heavy shoulder	1.2041	0.7959	416148320		sp|P0A7T7|RS18_ECOLI	DIATLK	Heavy	2	Light shoulder	1.8009	0.1991	441365408
sp|P0A7T7|RS18_ECOLI	NYITESGK	light	2	Heavy shoulder	1.3485	0.6515	748367360		sp|P0A7T7|RS18_ECOLI	NYITESGK	light	2	Light shoulder	1.9022	0.0978	1162302464
sp|P0A7T7|RS18_ECOLI	NYITESGK	Heavy	2	Heavy shoulder	1.3485	0.6515	554963136		sp|P0A7T7|RS18_ECOLI	NYITESGK	Heavy	2	Light shoulder	1.9022	0.0978	611019008
sp|P0A7T7|RS18_ECOLI	YLSLLPYTDR	light	2	Heavy shoulder	1.2703	0.7297	2109605888		sp|P0A7T7|RS18_ECOLI	YLSLLPYTDR	light	2	Light shoulder	1.7767	0.2233	3156448000
sp|P0A7T7|RS18_ECOLI	YLSLLPYTDR	Heavy	2	Heavy shoulder	1.2703	0.7297	1660730240		sp|P0A7T7|RS18_ECOLI	YLSLLPYTDR	Heavy	2	Light shoulder	1.7767	0.2233	1776614400
sp|P0A7U3|RS19_ECOLI	GPFIDLHLLK	light	2	Heavy shoulder	0.9805	1.0195	1051322112		sp|P0A7U3|RS19_ECOLI	GPFIDLHLLK	light	2	Light shoulder	0.861	1.139	1371121920
sp|P0A7U3|RS19_ECOLI	GPFIDLHLLK	Heavy	2	Heavy shoulder	0.9805	1.0195	1091461248		sp|P0A7U3|RS19_ECOLI	GPFIDLHLLK	Heavy	2	Light shoulder	0.861	1.139	1567440896
sp|P0A7U3|RS19_ECOLI	GPFIDLHLLK	light	3	Heavy shoulder	0.9805	1.0195	3735795200		sp|P0A7U3|RS19_ECOLI	GPFIDLHLLK	light	3	Light shoulder	0.861	1.139	3382885632
sp|P0A7U3|RS19_ECOLI	GPFIDLHLLK	Heavy	3	Heavy shoulder	0.9805	1.0195	3790956544		sp|P0A7U3|RS19_ECOLI	GPFIDLHLLK	Heavy	3	Light shoulder	0.861	1.139	3954041856
sp|P0A7U3|RS19_ECOLI	LGEFAPTR	light	2	Heavy shoulder	1.0552	0.9448	7966386688		sp|P0A7U3|RS19_ECOLI	LGEFAPTR	light	2	Light shoulder	0.9482	1.0518	7300061696
sp|P0A7U3|RS19_ECOLI	LGEFAPTR	Heavy	2	Heavy shoulder	1.0552	0.9448	7549303296		sp|P0A7U3|RS19_ECOLI	LGEFAPTR	Heavy	2	Light shoulder	0.9482	1.0518	7698836480
sp|P0A7U7|RS20_ECOLI	VYAAIEAGDK	light	2	Heavy shoulder	0.9571	1.0429	1691340288		sp|P0A7U7|RS20_ECOLI	VYAAIEAGDK	light	2	Light shoulder	1.0993	0.9007	1115602816
sp|P0A7U7|RS20_ECOLI	VYAAIEAGDK	Heavy	2	Heavy shoulder	0.9571	1.0429	1767239296		sp|P0A7U7|RS20_ECOLI	VYAAIEAGDK	Heavy	2	Light shoulder	1.0993	0.9007	1014870208
sp|P0A7U7|RS20_ECOLI	AFNEMQPIVDR	light	2	Heavy shoulder	1.2291	0.7709	107139648		sp|P0A7U7|RS20_ECOLI	AFNEMQPIVDR	light	2	Light shoulder	1.194	0.806	172274224
sp|P0A7U7|RS20_ECOLI	AFNEMQPIVDR	Heavy	2	Heavy shoulder	1.2291	0.7709	87171544		sp|P0A7U7|RS20_ECOLI	AFNEMQPIVDR	Heavy	2	Light shoulder	1.194	0.806	144285872
sp|P68679|RS21_ECOLI	AGVLAEVR	light	2	Heavy shoulder	0.7808	1.2192	1543936896		sp|P68679|RS21_ECOLI	AGVLAEVR	light	2	Light shoulder	0.3271	1.6729	813936000
sp|P68679|RS21_ECOLI	AGVLAEVR	Heavy	2	Heavy shoulder	0.7808	1.2192	1977482752		sp|P68679|RS21_ECOLI	AGVLAEVR	Heavy	2	Light shoulder	0.3271	1.6729	2488672768
Protein Name	Peptide Sequence	Label	Charge	Replicate Name	L/H	H/L	Total Area		Protein Name	Peptide Sequence	Label	Charge	Replicate Name	L/H	H/L	Total Area
sp|P0AG67|RS1_ECOLI	GVVVAIDK	light	2	Heavy shoulder	0.866	1.134	1896371456		sp|P0AG67|RS1_ECOLI	GVVVAIDK	light	2	Light shoulder	0.8139	1.1861	1696491264
sp|P0AG67|RS1_ECOLI	GVVVAIDK	Heavy	2	Heavy shoulder	0.866	1.134	2189862912		sp|P0AG67|RS1_ECOLI	GVVVAIDK	Heavy	2	Light shoulder	0.8139	1.1861	2084442624
sp|P0AG67|RS1_ECOLI	DVVLVDAGLK	light	2	Heavy shoulder	0.8873	1.1127	3374064128		sp|P0AG67|RS1_ECOLI	DVVLVDAGLK	light	2	Light shoulder	0.8483	1.1517	3106773504
sp|P0AG67|RS1_ECOLI	DVVLVDAGLK	Heavy	2	Heavy shoulder	0.8873	1.1127	3802584832		sp|P0AG67|RS1_ECOLI	DVVLVDAGLK	Heavy	2	Light shoulder	0.8483	1.1517	3662324736
sp|P0AG67|RS1_ECOLI	SESAIPAEQFK	light	2	Heavy shoulder	0.8758	1.1242	5497509888		sp|P0AG67|RS1_ECOLI	SESAIPAEQFK	light	2	Light shoulder	0.8447	1.1553	5835173376
sp|P0AG67|RS1_ECOLI	SESAIPAEQFK	Heavy	2	Heavy shoulder	0.8758	1.1242	6277345280		sp|P0AG67|RS1_ECOLI	SESAIPAEQFK	Heavy	2	Light shoulder	0.8447	1.1553	6907769856
sp|P0AG67|RS1_ECOLI	HEAWITLEK	light	2	Heavy shoulder	0.8672	1.1328	40281640		sp|P0AG67|RS1_ECOLI	HEAWITLEK	light	2	Light shoulder	0.7065	1.2935	54271288
sp|P0AG67|RS1_ECOLI	HEAWITLEK	Heavy	2	Heavy shoulder	0.8672	1.1328	46452560		sp|P0AG67|RS1_ECOLI	HEAWITLEK	Heavy	2	Light shoulder	0.7065	1.2935	76811928
sp|P0AG67|RS1_ECOLI	AYEDAETVTGVINGK	light	2	Heavy shoulder	0.8452	1.1548	3737878272		sp|P0AG67|RS1_ECOLI	AYEDAETVTGVINGK	light	2	Light shoulder	0.8397	1.1603	3580510464
sp|P0AG67|RS1_ECOLI	AYEDAETVTGVINGK	Heavy	2	Heavy shoulder	0.8452	1.1548	4357926400		sp|P0AG67|RS1_ECOLI	AYEDAETVTGVINGK	Heavy	2	Light shoulder	0.8397	1.1603	4222945280
sp|P0AG67|RS1_ECOLI	AYEDAETVTGVINGK	light	3	Heavy shoulder	0.8452	1.1548	1331112448		sp|P0AG67|RS1_ECOLI	AYEDAETVTGVINGK	light	3	Light shoulder	0.8397	1.1603	1201197184
sp|P0AG67|RS1_ECOLI	AYEDAETVTGVINGK	Heavy	3	Heavy shoulder	0.8452	1.1548	1639231744		sp|P0AG67|RS1_ECOLI	AYEDAETVTGVINGK	Heavy	3	Light shoulder	0.8397	1.1603	1471913600
sp|P0AG67|RS1_ECOLI	GGFTVELNGIR	light	2	Heavy shoulder	0.8428	1.1572	2002633600		sp|P0AG67|RS1_ECOLI	GGFTVELNGIR	light	2	Light shoulder	0.784	1.216	2074679296
sp|P0AG67|RS1_ECOLI	GGFTVELNGIR	Heavy	2	Heavy shoulder	0.8428	1.1572	2376266240		sp|P0AG67|RS1_ECOLI	GGFTVELNGIR	Heavy	2	Light shoulder	0.784	1.216	2646286336
sp|P0AG67|RS1_ECOLI	DTLHLEGK	light	2	Heavy shoulder	0.8368	1.1632	637542336		sp|P0AG67|RS1_ECOLI	DTLHLEGK	light	2	Light shoulder	0.8607	1.1393	744023360
sp|P0AG67|RS1_ECOLI	DTLHLEGK	Heavy	2	Heavy shoulder	0.8368	1.1632	761862592		sp|P0AG67|RS1_ECOLI	DTLHLEGK	Heavy	2	Light shoulder	0.8607	1.1393	864460224
sp|P0AG67|RS1_ECOLI	ELEFK	light	2	Heavy shoulder	0.8315	1.1685	1938147328		sp|P0AG67|RS1_ECOLI	ELEFK	light	2	Light shoulder	0.8414	1.1586	2149644288
sp|P0AG67|RS1_ECOLI	ELEFK	Heavy	2	Heavy shoulder	0.8315	1.1685	2330922240		sp|P0AG67|RS1_ECOLI	ELEFK	Heavy	2	Light shoulder	0.8414	1.1586	2554914560
sp|P0AG67|RS1_ECOLI	NNVVVSR	light	2	Heavy shoulder	0.8173	1.1827	250971008		sp|P0AG67|RS1_ECOLI	NNVVVSR	light	2	Light shoulder	0.8098	1.1902	269971776
sp|P0AG67|RS1_ECOLI	NNVVVSR	Heavy	2	Heavy shoulder	0.8173	1.1827	307068640		sp|P0AG67|RS1_ECOLI	NNVVVSR	Heavy	2	Light shoulder	0.8098	1.1902	333394624
sp|P0AG67|RS1_ECOLI	AVIESENSAER	light	2	Heavy shoulder	0.8599	1.1401	69585792		sp|P0AG67|RS1_ECOLI	AVIESENSAER	light	2	Light shoulder	0.8644	1.1356	62253720
sp|P0AG67|RS1_ECOLI	AVIESENSAER	Heavy	2	Heavy shoulder	0.8599	1.1401	80925784		sp|P0AG67|RS1_ECOLI	AVIESENSAER	Heavy	2	Light shoulder	0.8644	1.1356	72016424
sp|P0AG67|RS1_ECOLI	VSLGLK	light	2	Heavy shoulder	0.8725	1.1275	1767483136		sp|P0AG67|RS1_ECOLI	VSLGLK	light	2	Light shoulder	0.8641	1.1359	1994367616
sp|P0AG67|RS1_ECOLI	VSLGLK	Heavy	2	Heavy shoulder	0.8725	1.1275	2025736832		sp|P0AG67|RS1_ECOLI	VSLGLK	Heavy	2	Light shoulder	0.8641	1.1359	2308060928
sp|P0AG67|RS1_ECOLI	QLGEDPWVAIAK	light	2	Heavy shoulder	0.8665	1.1335	6375559168		sp|P0AG67|RS1_ECOLI	QLGEDPWVAIAK	light	2	Light shoulder	0.8474	1.1526	5710517248
sp|P0AG67|RS1_ECOLI	QLGEDPWVAIAK	Heavy	2	Heavy shoulder	0.8665	1.1335	7357591040		sp|P0AG67|RS1_ECOLI	QLGEDPWVAIAK	Heavy	2	Light shoulder	0.8474	1.1526	6738773504
sp|P0AG67|RS1_ECOLI	ISLGLK	light	2	Heavy shoulder	0.8693	1.1307	3057195264		sp|P0AG67|RS1_ECOLI	ISLGLK	light	2	Light shoulder	0.8535	1.1465	3284909824
sp|P0AG67|RS1_ECOLI	ISLGLK	Heavy	2	Heavy shoulder	0.8693	1.1307	3516715008		sp|P0AG67|RS1_ECOLI	ISLGLK	Heavy	2	Light shoulder	0.8535	1.1465	3848924416
sp|P0AG67|RS1_ECOLI	ISLGVK	light	2	Heavy shoulder	0.8645	1.1355	2247949312		sp|P0AG67|RS1_ECOLI	ISLGVK	light	2	Light shoulder	0.8527	1.1473	2059905024
sp|P0AG67|RS1_ECOLI	ISLGVK	Heavy	2	Heavy shoulder	0.8645	1.1355	2600405760		sp|P0AG67|RS1_ECOLI	ISLGVK	Heavy	2	Light shoulder	0.8527	1.1473	2415882496
sp|P0AG67|RS1_ECOLI	QLAEDPFNNWVALNK	light	2	Heavy shoulder	0.8668	1.1332	2094913536		sp|P0AG67|RS1_ECOLI	QLAEDPFNNWVALNK	light	2	Light shoulder	0.8473	1.1527	2264057088
sp|P0AG67|RS1_ECOLI	QLAEDPFNNWVALNK	Heavy	2	Heavy shoulder	0.8668	1.1332	2376769280		sp|P0AG67|RS1_ECOLI	QLAEDPFNNWVALNK	Heavy	2	Light shoulder	0.8473	1.1527	2641285632
sp|P0AG67|RS1_ECOLI	QLAEDPFNNWVALNK	light	3	Heavy shoulder	0.8668	1.1332	1899827200		sp|P0AG67|RS1_ECOLI	QLAEDPFNNWVALNK	light	3	Light shoulder	0.8473	1.1527	1276010368
sp|P0AG67|RS1_ECOLI	QLAEDPFNNWVALNK	Heavy	3	Heavy shoulder	0.8668	1.1332	2231854848		sp|P0AG67|RS1_ECOLI	QLAEDPFNNWVALNK	Heavy	3	Light shoulder	0.8473	1.1527	1536819712
sp|P0AG67|RS1_ECOLI	GAIVTGK	light	2	Heavy shoulder	0.8495	1.1505	847039616		sp|P0AG67|RS1_ECOLI	GAIVTGK	light	2	Light shoulder	0.833	1.167	804901056
sp|P0AG67|RS1_ECOLI	GAIVTGK	Heavy	2	Heavy shoulder	0.8495	1.1505	997137536		sp|P0AG67|RS1_ECOLI	GAIVTGK	Heavy	2	Light shoulder	0.833	1.167	966306240
sp|P0AG67|RS1_ECOLI	VTAVDAK	light	2	Heavy shoulder	0.8699	1.1301	1316768640		sp|P0AG67|RS1_ECOLI	VTAVDAK	light	2	Light shoulder	0.8553	1.1447	1269703424
sp|P0AG67|RS1_ECOLI	VTAVDAK	Heavy	2	Heavy shoulder	0.8699	1.1301	1513749504		sp|P0AG67|RS1_ECOLI	VTAVDAK	Heavy	2	Light shoulder	0.8553	1.1447	1484487424
sp|P0AG67|RS1_ECOLI	DAIATVNK	light	2	Heavy shoulder	0.8026	1.1974	297609568		sp|P0AG67|RS1_ECOLI	DAIATVNK	light	2	Light shoulder	0.8627	1.1373	320880864
sp|P0AG67|RS1_ECOLI	DAIATVNK	Heavy	2	Heavy shoulder	0.8026	1.1974	370784256		sp|P0AG67|RS1_ECOLI	DAIATVNK	Heavy	2	Light shoulder	0.8627	1.1373	371969440
sp|P0A7V0|RS2_ECOLI	AGVHFGHQTR	light	3	Heavy shoulder	1.3323	0.6677	1695298944		sp|P0A7V0|RS2_ECOLI	AGVHFGHQTR	light	3	Light shoulder	0.9794	1.0206	1371144064
sp|P0A7V0|RS2_ECOLI	AGVHFGHQTR	Heavy	3	Heavy shoulder	1.3323	0.6677	1272484736		sp|P0A7V0|RS2_ECOLI	AGVHFGHQTR	Heavy	3	Light shoulder	0.9794	1.0206	1399982848
sp|P0A7V0|RS2_ECOLI	YWNPK	light	2	Heavy shoulder	1.1635	0.8365	1521397760		sp|P0A7V0|RS2_ECOLI	YWNPK	light	2	Light shoulder	0.9128	1.0872	1463939840
sp|P0A7V0|RS2_ECOLI	YWNPK	Heavy	2	Heavy shoulder	1.1635	0.8365	1307611264		sp|P0A7V0|RS2_ECOLI	YWNPK	Heavy	2	Light shoulder	0.9128	1.0872	1603795712
sp|P0A7V0|RS2_ECOLI	PFIFGAR	light	2	Heavy shoulder	0.9734	1.0266	284980000		sp|P0A7V0|RS2_ECOLI	PFIFGAR	light	2	Light shoulder	0.8093	1.1907	233030880
sp|P0A7V0|RS2_ECOLI	PFIFGAR	Heavy	2	Heavy shoulder	0.9734	1.0266	292774688		sp|P0A7V0|RS2_ECOLI	PFIFGAR	Heavy	2	Light shoulder	0.8093	1.1907	287953632
sp|P0A7V0|RS2_ECOLI	VHIINLEK	light	2	Heavy shoulder	0.9403	1.0597	2890575616		sp|P0A7V0|RS2_ECOLI	VHIINLEK	light	2	Light shoulder	0.785	1.215	3114670080
sp|P0A7V0|RS2_ECOLI	VHIINLEK	Heavy	2	Heavy shoulder	0.9403	1.0597	3056597504		sp|P0A7V0|RS2_ECOLI	VHIINLEK	Heavy	2	Light shoulder	0.785	1.215	3920390400
sp|P0A7V0|RS2_ECOLI	VHIINLEK	light	3	Heavy shoulder	0.9403	1.0597	3130063616		sp|P0A7V0|RS2_ECOLI	VHIINLEK	light	3	Light shoulder	0.785	1.215	2698797568
sp|P0A7V0|RS2_ECOLI	VHIINLEK	Heavy	3	Heavy shoulder	0.9403	1.0597	3346385152		sp|P0A7V0|RS2_ECOLI	VHIINLEK	Heavy	3	Light shoulder	0.785	1.215	3485569536
sp|P0A7V0|RS2_ECOLI	ILFVGTK	light	2	Heavy shoulder	0.9823	1.0177	5692713984		sp|P0A7V0|RS2_ECOLI	ILFVGTK	light	2	Light shoulder	0.8231	1.1769	4964757504
sp|P0A7V0|RS2_ECOLI	ILFVGTK	Heavy	2	Heavy shoulder	0.9823	1.0177	5795247616		sp|P0A7V0|RS2_ECOLI	ILFVGTK	Heavy	2	Light shoulder	0.8231	1.1769	6031906304
sp|P0A7V0|RS2_ECOLI	DAALSCDQFFVNHR	light	2	Heavy shoulder	0.9545	1.0455	1017719296		sp|P0A7V0|RS2_ECOLI	DAALSCDQFFVNHR	light	2	Light shoulder	0.794	1.206	777832512
sp|P0A7V0|RS2_ECOLI	DAALSCDQFFVNHR	Heavy	2	Heavy shoulder	0.9545	1.0455	1071671808		sp|P0A7V0|RS2_ECOLI	DAALSCDQFFVNHR	Heavy	2	Light shoulder	0.794	1.206	992821632
sp|P0A7V0|RS2_ECOLI	DAALSCDQFFVNHR	light	3	Heavy shoulder	0.9545	1.0455	9153937408		sp|P0A7V0|RS2_ECOLI	DAALSCDQFFVNHR	light	3	Light shoulder	0.794	1.206	7530221568
sp|P0A7V0|RS2_ECOLI	DAALSCDQFFVNHR	Heavy	3	Heavy shoulder	0.9545	1.0455	9584435200		sp|P0A7V0|RS2_ECOLI	DAALSCDQFFVNHR	Heavy	3	Light shoulder	0.794	1.206	9471135744
sp|P0A7V0|RS2_ECOLI	WLGGMLTNWK	light	2	Heavy shoulder	1.0005	0.9995	292565952		sp|P0A7V0|RS2_ECOLI	WLGGMLTNWK	light	2	Light shoulder	0.8058	1.1942	336293824
sp|P0A7V0|RS2_ECOLI	WLGGMLTNWK	Heavy	2	Heavy shoulder	1.0005	0.9995	292431968		sp|P0A7V0|RS2_ECOLI	WLGGMLTNWK	Heavy	2	Light shoulder	0.8058	1.1942	417337792
sp|P0A7V0|RS2_ECOLI	DLETQSQDGTFDK	light	2	Heavy shoulder	0.9457	1.0543	9911244800		sp|P0A7V0|RS2_ECOLI	DLETQSQDGTFDK	light	2	Light shoulder	0.7972	1.2028	8765638656
sp|P0A7V0|RS2_ECOLI	DLETQSQDGTFDK	Heavy	2	Heavy shoulder	0.9457	1.0543	10480583680		sp|P0A7V0|RS2_ECOLI	DLETQSQDGTFDK	Heavy	2	Light shoulder	0.7972	1.2028	10994985984
sp|P0A7V0|RS2_ECOLI	LENSLGGIK	light	2	Heavy shoulder	0.9558	1.0442	5616439296		sp|P0A7V0|RS2_ECOLI	LENSLGGIK	light	2	Light shoulder	0.8064	1.1936	5028513792
sp|P0A7V0|RS2_ECOLI	LENSLGGIK	Heavy	2	Heavy shoulder	0.9558	1.0442	5876314112		sp|P0A7V0|RS2_ECOLI	LENSLGGIK	Heavy	2	Light shoulder	0.8064	1.1936	6236055552
sp|P0A7V3|RS3_ECOLI	PWNSTWFANTK	light	2	Heavy shoulder	0.9725	1.0275	3993912064		sp|P0A7V3|RS3_ECOLI	PWNSTWFANTK	light	2	Light shoulder	0.7847	1.2153	2894002688
sp|P0A7V3|RS3_ECOLI	PWNSTWFANTK	Heavy	2	Heavy shoulder	0.9725	1.0275	4106666496		sp|P0A7V3|RS3_ECOLI	PWNSTWFANTK	Heavy	2	Light shoulder	0.7847	1.2153	3687843840
sp|P0A7V3|RS3_ECOLI	EFADNLDSDFK	light	2	Heavy shoulder	0.9507	1.0493	17635510272		sp|P0A7V3|RS3_ECOLI	EFADNLDSDFK	light	2	Light shoulder	0.7736	1.2264	14557410304
sp|P0A7V3|RS3_ECOLI	EFADNLDSDFK	Heavy	2	Heavy shoulder	0.9507	1.0493	18549327872		sp|P0A7V3|RS3_ECOLI	EFADNLDSDFK	Heavy	2	Light shoulder	0.7736	1.2264	18816845824
sp|P0A7V3|RS3_ECOLI	QYLTK	light	2	Heavy shoulder	0.9507	1.0493	1128648192		sp|P0A7V3|RS3_ECOLI	QYLTK	light	2	Light shoulder	0.7596	1.2404	944732736
sp|P0A7V3|RS3_ECOLI	QYLTK	Heavy	2	Heavy shoulder	0.9507	1.0493	1187133184		sp|P0A7V3|RS3_ECOLI	QYLTK	Heavy	2	Light shoulder	0.7596	1.2404	1243710336
sp|P0A7V3|RS3_ECOLI	VTIHTAR	light	2	Heavy shoulder	1.0158	0.9842	47368992		sp|P0A7V3|RS3_ECOLI	VTIHTAR	light	2	Light shoulder	0.8716	1.1284	35918684
sp|P0A7V3|RS3_ECOLI	VTIHTAR	Heavy	2	Heavy shoulder	1.0158	0.9842	46631396		sp|P0A7V3|RS3_ECOLI	VTIHTAR	Heavy	2	Light shoulder	0.8716	1.1284	41211504
sp|P0A7V3|RS3_ECOLI	PGIVIGK	light	2	Heavy shoulder	0.996	1.004	193893136		sp|P0A7V3|RS3_ECOLI	PGIVIGK	light	2	Light shoulder	0.8198	1.1802	164716544
sp|P0A7V3|RS3_ECOLI	PGIVIGK	Heavy	2	Heavy shoulder	0.996	1.004	194678096		sp|P0A7V3|RS3_ECOLI	PGIVIGK	Heavy	2	Light shoulder	0.8198	1.1802	200930560
sp|P0A7V3|RS3_ECOLI	VVADIAGVPAQINIAEVR	light	2	Heavy shoulder	0.9666	1.0334	6526144512		sp|P0A7V3|RS3_ECOLI	VVADIAGVPAQINIAEVR	light	2	Light shoulder	0.7967	1.2033	6560101376
sp|P0A7V3|RS3_ECOLI	VVADIAGVPAQINIAEVR	Heavy	2	Heavy shoulder	0.9666	1.0334	6779285504		sp|P0A7V3|RS3_ECOLI	VVADIAGVPAQINIAEVR	Heavy	2	Light shoulder	0.7967	1.2033	8251564544
sp|P0A7V3|RS3_ECOLI	VVADIAGVPAQINIAEVR	light	3	Heavy shoulder	0.9666	1.0334	9344980992		sp|P0A7V3|RS3_ECOLI	VVADIAGVPAQINIAEVR	light	3	Light shoulder	0.7967	1.2033	7302560256
sp|P0A7V3|RS3_ECOLI	VVADIAGVPAQINIAEVR	Heavy	3	Heavy shoulder	0.9666	1.0334	9641063424		sp|P0A7V3|RS3_ECOLI	VVADIAGVPAQINIAEVR	Heavy	3	Light shoulder	0.7967	1.2033	9148551168
sp|P0A7V3|RS3_ECOLI	LVADSITSQLER	light	2	Heavy shoulder	0.9629	1.0371	20333938688		sp|P0A7V3|RS3_ECOLI	LVADSITSQLER	light	2	Light shoulder	0.7974	1.2026	14436225024
sp|P0A7V3|RS3_ECOLI	LVADSITSQLER	Heavy	2	Heavy shoulder	0.9629	1.0371	21117425664		sp|P0A7V3|RS3_ECOLI	LVADSITSQLER	Heavy	2	Light shoulder	0.7974	1.2026	18103894016
sp|P0A7V3|RS3_ECOLI	LGGAEIAR	light	2	Heavy shoulder	0.9918	1.0082	6598783488		sp|P0A7V3|RS3_ECOLI	LGGAEIAR	light	2	Light shoulder	0.8422	1.1578	5670626816
sp|P0A7V3|RS3_ECOLI	LGGAEIAR	Heavy	2	Heavy shoulder	0.9918	1.0082	6653544960		sp|P0A7V3|RS3_ECOLI	LGGAEIAR	Heavy	2	Light shoulder	0.8422	1.1578	6733450240
sp|P0A7V3|RS3_ECOLI	TEWYR	light	2	Heavy shoulder	0.9719	1.0281	2371648256		sp|P0A7V3|RS3_ECOLI	TEWYR	light	2	Light shoulder	0.825	1.175	2197093376
sp|P0A7V3|RS3_ECOLI	TEWYR	Heavy	2	Heavy shoulder	0.9719	1.0281	2440288000		sp|P0A7V3|RS3_ECOLI	TEWYR	Heavy	2	Light shoulder	0.825	1.175	2663212800
sp|P0A7V3|RS3_ECOLI	VPLHTLR	light	2	Heavy shoulder	0.9581	1.0419	1055873664		sp|P0A7V3|RS3_ECOLI	VPLHTLR	light	2	Light shoulder	0.7836	1.2164	1035696896
sp|P0A7V3|RS3_ECOLI	VPLHTLR	Heavy	2	Heavy shoulder	0.9581	1.0419	1102007424		sp|P0A7V3|RS3_ECOLI	VPLHTLR	Heavy	2	Light shoulder	0.7836	1.2164	1321711360
sp|P0A7V3|RS3_ECOLI	VWIFK	light	2	Heavy shoulder	0.9487	1.0513	3752169472		sp|P0A7V3|RS3_ECOLI	VWIFK	light	2	Light shoulder	0.7869	1.2131	2982257664
sp|P0A7V3|RS3_ECOLI	VWIFK	Heavy	2	Heavy shoulder	0.9487	1.0513	3955005952		sp|P0A7V3|RS3_ECOLI	VWIFK	Heavy	2	Light shoulder	0.7869	1.2131	3789663744
sp|P0A7V8|RS4_ECOLI	EGTDLFLK	light	2	Heavy shoulder	1.0252	0.9748	9424955392		sp|P0A7V8|RS4_ECOLI	EGTDLFLK	light	2	Light shoulder	1.1217	0.8783	9070080000
sp|P0A7V8|RS4_ECOLI	EGTDLFLK	Heavy	2	Heavy shoulder	1.0252	0.9748	9193103360		sp|P0A7V8|RS4_ECOLI	EGTDLFLK	Heavy	2	Light shoulder	1.1217	0.8783	8086193152
sp|P0A7V8|RS4_ECOLI	IEQAPGQHGAR	light	2	Heavy shoulder	1.071	0.929	295038688		sp|P0A7V8|RS4_ECOLI	IEQAPGQHGAR	light	2	Light shoulder	1.1622	0.8378	394702400
sp|P0A7V8|RS4_ECOLI	IEQAPGQHGAR	Heavy	2	Heavy shoulder	1.071	0.929	282970112		sp|P0A7V8|RS4_ECOLI	IEQAPGQHGAR	Heavy	2	Light shoulder	1.1622	0.8378	322833056
sp|P0A7V8|RS4_ECOLI	IEQAPGQHGAR	light	3	Heavy shoulder	1.071	0.929	1751550720		sp|P0A7V8|RS4_ECOLI	IEQAPGQHGAR	light	3	Light shoulder	1.1622	0.8378	1720984064
sp|P0A7V8|RS4_ECOLI	IEQAPGQHGAR	Heavy	3	Heavy shoulder	1.071	0.929	1628031872		sp|P0A7V8|RS4_ECOLI	IEQAPGQHGAR	Heavy	3	Light shoulder	1.1622	0.8378	1497626368
sp|P0A7V8|RS4_ECOLI	LSDYGVQLR	light	2	Heavy shoulder	1.0781	0.9219	12801273856		sp|P0A7V8|RS4_ECOLI	LSDYGVQLR	light	2	Light shoulder	1.1818	0.8182	13674035200
sp|P0A7V8|RS4_ECOLI	LSDYGVQLR	Heavy	2	Heavy shoulder	1.0781	0.9219	11873519616		sp|P0A7V8|RS4_ECOLI	LSDYGVQLR	Heavy	2	Light shoulder	1.1818	0.8182	11570557952
sp|P0A7V8|RS4_ECOLI	IYGVLER	light	2	Heavy shoulder	1.0309	0.9691	7776345600		sp|P0A7V8|RS4_ECOLI	IYGVLER	light	2	Light shoulder	1.1365	0.8635	8300888576
sp|P0A7V8|RS4_ECOLI	IYGVLER	Heavy	2	Heavy shoulder	1.0309	0.9691	7543297024		sp|P0A7V8|RS4_ECOLI	IYGVLER	Heavy	2	Light shoulder	1.1365	0.8635	7304099328
sp|P0A7V8|RS4_ECOLI	GNTGENLLALLEGR	light	2	Heavy shoulder	1.0478	0.9522	9569763328		sp|P0A7V8|RS4_ECOLI	GNTGENLLALLEGR	light	2	Light shoulder	1.1536	0.8464	11405323264
sp|P0A7V8|RS4_ECOLI	GNTGENLLALLEGR	Heavy	2	Heavy shoulder	1.0478	0.9522	9074734080		sp|P0A7V8|RS4_ECOLI	GNTGENLLALLEGR	Heavy	2	Light shoulder	1.1536	0.8464	9862151168
sp|P0A7V8|RS4_ECOLI	GNTGENLLALLEGR	light	3	Heavy shoulder	1.0478	0.9522	7455210496		sp|P0A7V8|RS4_ECOLI	GNTGENLLALLEGR	light	3	Light shoulder	1.1536	0.8464	7335068672
sp|P0A7V8|RS4_ECOLI	GNTGENLLALLEGR	Heavy	3	Heavy shoulder	1.0478	0.9522	7172862464		sp|P0A7V8|RS4_ECOLI	GNTGENLLALLEGR	Heavy	3	Light shoulder	1.1536	0.8464	6383061504
sp|P0A7V8|RS4_ECOLI	QLVSHK	light	2	Heavy shoulder	1.0182	0.9818	655282240		sp|P0A7V8|RS4_ECOLI	QLVSHK	light	2	Light shoulder	1.1178	0.8822	691231552
sp|P0A7V8|RS4_ECOLI	QLVSHK	Heavy	2	Heavy shoulder	1.0182	0.9818	643585664		sp|P0A7V8|RS4_ECOLI	QLVSHK	Heavy	2	Light shoulder	1.1178	0.8822	618406016
sp|P0A7V8|RS4_ECOLI	VVNIASYQVSPNDVVSIR	light	2	Heavy shoulder	1.0285	0.9715	9610620928		sp|P0A7V8|RS4_ECOLI	VVNIASYQVSPNDVVSIR	light	2	Light shoulder	1.1229	0.8771	9369627648
sp|P0A7V8|RS4_ECOLI	VVNIASYQVSPNDVVSIR	Heavy	2	Heavy shoulder	1.0285	0.9715	9368857600		sp|P0A7V8|RS4_ECOLI	VVNIASYQVSPNDVVSIR	Heavy	2	Light shoulder	1.1229	0.8771	8339487232
sp|P0A7V8|RS4_ECOLI	VVNIASYQVSPNDVVSIR	light	3	Heavy shoulder	1.0285	0.9715	10973784064		sp|P0A7V8|RS4_ECOLI	VVNIASYQVSPNDVVSIR	light	3	Light shoulder	1.1229	0.8771	11268803584
sp|P0A7V8|RS4_ECOLI	VVNIASYQVSPNDVVSIR	Heavy	3	Heavy shoulder	1.0285	0.9715	10645424128		sp|P0A7V8|RS4_ECOLI	VVNIASYQVSPNDVVSIR	Heavy	3	Light shoulder	1.1229	0.8771	10040679424
sp|P0A7V8|RS4_ECOLI	AALELAEQR	light	2	Heavy shoulder	1.0645	0.9355	7724828672		sp|P0A7V8|RS4_ECOLI	AALELAEQR	light	2	Light shoulder	1.1637	0.8363	10264196096
sp|P0A7V8|RS4_ECOLI	AALELAEQR	Heavy	2	Heavy shoulder	1.0645	0.9355	7257027584		sp|P0A7V8|RS4_ECOLI	AALELAEQR	Heavy	2	Light shoulder	1.1637	0.8363	8819960832
sp|P0A7W1|RS5_ECOLI	QAGELQEK	light	2	Heavy shoulder	0.9823	1.0177	3061622784		sp|P0A7W1|RS5_ECOLI	QAGELQEK	light	2	Light shoulder	0.9656	1.0344	2895011328
sp|P0A7W1|RS5_ECOLI	QAGELQEK	Heavy	2	Heavy shoulder	0.9823	1.0177	3116700416		sp|P0A7W1|RS5_ECOLI	QAGELQEK	Heavy	2	Light shoulder	0.9656	1.0344	2998021632
sp|P0A7W1|RS5_ECOLI	LIAVNR	light	2	Heavy shoulder	1.0309	0.9691	5626822656		sp|P0A7W1|RS5_ECOLI	LIAVNR	light	2	Light shoulder	1.0232	0.9768	5483489280
sp|P0A7W1|RS5_ECOLI	LIAVNR	Heavy	2	Heavy shoulder	1.0309	0.9691	5458143744		sp|P0A7W1|RS5_ECOLI	LIAVNR	Heavy	2	Light shoulder	1.0232	0.9768	5359272960
sp|P0A7W1|RS5_ECOLI	IFSFTALTVVGDGNGR	light	2	Heavy shoulder	1.0015	0.9985	2609372416		sp|P0A7W1|RS5_ECOLI	IFSFTALTVVGDGNGR	light	2	Light shoulder	0.9996	1.0004	2486537472
sp|P0A7W1|RS5_ECOLI	IFSFTALTVVGDGNGR	Heavy	2	Heavy shoulder	1.0015	0.9985	2620254720		sp|P0A7W1|RS5_ECOLI	IFSFTALTVVGDGNGR	Heavy	2	Light shoulder	0.9996	1.0004	2485882112
sp|P0A7W1|RS5_ECOLI	IFSFTALTVVGDGNGR	light	3	Heavy shoulder	1.0015	0.9985	2632372224		sp|P0A7W1|RS5_ECOLI	IFSFTALTVVGDGNGR	light	3	Light shoulder	0.9996	1.0004	2209423360
sp|P0A7W1|RS5_ECOLI	IFSFTALTVVGDGNGR	Heavy	3	Heavy shoulder	1.0015	0.9985	2613791232		sp|P0A7W1|RS5_ECOLI	IFSFTALTVVGDGNGR	Heavy	3	Light shoulder	0.9996	1.0004	2212037120
sp|P0A7W1|RS5_ECOLI	VGFGYGK	light	2	Heavy shoulder	0.9561	1.0439	3559318016		sp|P0A7W1|RS5_ECOLI	VGFGYGK	light	2	Light shoulder	1.0008	0.9992	4318417920
sp|P0A7W1|RS5_ECOLI	VGFGYGK	Heavy	2	Heavy shoulder	0.9561	1.0439	3722669824		sp|P0A7W1|RS5_ECOLI	VGFGYGK	Heavy	2	Light shoulder	1.0008	0.9992	4314791424
sp|P0A7W1|RS5_ECOLI	EVPAAIQK	light	2	Heavy shoulder	1.012	0.988	3081689344		sp|P0A7W1|RS5_ECOLI	EVPAAIQK	light	2	Light shoulder	1.0002	0.9998	3026023680
sp|P0A7W1|RS5_ECOLI	EVPAAIQK	Heavy	2	Heavy shoulder	1.012	0.988	3045010688		sp|P0A7W1|RS5_ECOLI	EVPAAIQK	Heavy	2	Light shoulder	1.0002	0.9998	3025478656
sp|P0A7W1|RS5_ECOLI	GVHTGSR	light	2	Heavy shoulder	1.0166	0.9834	20723098		sp|P0A7W1|RS5_ECOLI	GVHTGSR	light	2	Light shoulder	1.0509	0.9491	13602316
sp|P0A7W1|RS5_ECOLI	GVHTGSR	Heavy	2	Heavy shoulder	1.0166	0.9834	20385008		sp|P0A7W1|RS5_ECOLI	GVHTGSR	Heavy	2	Light shoulder	1.0509	0.9491	12943302
sp|P0A7W1|RS5_ECOLI	AVLEVAGVHNVLAK	light	2	Heavy shoulder	0.9954	1.0046	6173793280		sp|P0A7W1|RS5_ECOLI	AVLEVAGVHNVLAK	light	2	Light shoulder	1.0033	0.9967	5129888768
sp|P0A7W1|RS5_ECOLI	AVLEVAGVHNVLAK	Heavy	2	Heavy shoulder	0.9954	1.0046	5814761472		sp|P0A7W1|RS5_ECOLI	AVLEVAGVHNVLAK	Heavy	2	Light shoulder	1.0033	0.9967	4978444288
sp|P0A7W1|RS5_ECOLI	AVLEVAGVHNVLAK	light	3	Heavy shoulder	0.9954	1.0046	16134583296		sp|P0A7W1|RS5_ECOLI	AVLEVAGVHNVLAK	light	3	Light shoulder	1.0033	0.9967	14929700864
sp|P0A7W1|RS5_ECOLI	AVLEVAGVHNVLAK	Heavy	3	Heavy shoulder	0.9954	1.0046	16597569536		sp|P0A7W1|RS5_ECOLI	AVLEVAGVHNVLAK	Heavy	3	Light shoulder	1.0033	0.9967	15014706176
sp|P0A7W1|RS5_ECOLI	AYGSTNPINVVR	light	2	Heavy shoulder	1.0015	0.9985	19850901504		sp|P0A7W1|RS5_ECOLI	AYGSTNPINVVR	light	2	Light shoulder	1.0076	0.9924	20981661696
sp|P0A7W1|RS5_ECOLI	AYGSTNPINVVR	Heavy	2	Heavy shoulder	1.0015	0.9985	19820574720		sp|P0A7W1|RS5_ECOLI	AYGSTNPINVVR	Heavy	2	Light shoulder	1.0076	0.9924	20824098816
sp|P0A7W1|RS5_ECOLI	SVEEILGK	light	2	Heavy shoulder	1.0229	0.9771	8388944896		sp|P0A7W1|RS5_ECOLI	SVEEILGK	light	2	Light shoulder	1.0393	0.9607	9362575360
sp|P0A7W1|RS5_ECOLI	SVEEILGK	Heavy	2	Heavy shoulder	1.0229	0.9771	8201439232		sp|P0A7W1|RS5_ECOLI	SVEEILGK	Heavy	2	Light shoulder	1.0393	0.9607	9008963584
sp|P02358|RS6_ECOLI	YTAAITGAEGK	light	2	Heavy shoulder	1.0657	0.9343	4688421888		sp|P02358|RS6_ECOLI	YTAAITGAEGK	light	2	Light shoulder	1.1864	0.8136	5627155968
sp|P02358|RS6_ECOLI	YTAAITGAEGK	Heavy	2	Heavy shoulder	1.0657	0.9343	4399254016		sp|P02358|RS6_ECOLI	YTAAITGAEGK	Heavy	2	Light shoulder	1.1864	0.8136	4742853632
sp|P02358|RS6_ECOLI	LEDWGR	light	2	Heavy shoulder	1.0803	0.9197	340992768		sp|P02358|RS6_ECOLI	LEDWGR	light	2	Light shoulder	1.2866	0.7134	500439584
sp|P02358|RS6_ECOLI	LEDWGR	Heavy	2	Heavy shoulder	1.0803	0.9197	315646528		sp|P02358|RS6_ECOLI	LEDWGR	Heavy	2	Light shoulder	1.2866	0.7134	388971712
sp|P02358|RS6_ECOLI	QLAYPINK	light	2	Heavy shoulder	1.0842	0.9158	2263298304		sp|P02358|RS6_ECOLI	QLAYPINK	light	2	Light shoulder	1.2463	0.7537	3327263744
sp|P02358|RS6_ECOLI	QLAYPINK	Heavy	2	Heavy shoulder	1.0842	0.9158	2087442048		sp|P02358|RS6_ECOLI	QLAYPINK	Heavy	2	Light shoulder	1.2463	0.7537	2669631744
sp|P02358|RS6_ECOLI	FNDAVIR	light	2	Heavy shoulder	1.055	0.945	3370492160		sp|P02358|RS6_ECOLI	FNDAVIR	light	2	Light shoulder	1.1777	0.8223	4387362816
sp|P02358|RS6_ECOLI	FNDAVIR	Heavy	2	Heavy shoulder	1.055	0.945	3194735872		sp|P02358|RS6_ECOLI	FNDAVIR	Heavy	2	Light shoulder	1.1777	0.8223	3725427968
sp|P02359|RS7_ECOLI	ILPDPK	light	2	Heavy shoulder	0.9775	1.0225	3401429760		sp|P02359|RS7_ECOLI	ILPDPK	light	2	Light shoulder	0.9183	1.0817	3127576576
sp|P02359|RS7_ECOLI	ILPDPK	Heavy	2	Heavy shoulder	0.9775	1.0225	3479640832		sp|P02359|RS7_ECOLI	ILPDPK	Heavy	2	Light shoulder	0.9183	1.0817	3405653504
sp|P02359|RS7_ECOLI	FGSELLAK	light	2	Heavy shoulder	0.6737	1.3263	6174128640		sp|P02359|RS7_ECOLI	FGSELLAK	light	2	Light shoulder	0.5599	1.4401	6500645376
sp|P02359|RS7_ECOLI	FGSELLAK	Heavy	2	Heavy shoulder	0.6737	1.3263	9163837440		sp|P02359|RS7_ECOLI	FGSELLAK	Heavy	2	Light shoulder	0.5599	1.4401	11610006528
sp|P02359|RS7_ECOLI	STAESIVYSALETLAQR	light	2	Heavy shoulder	0.9875	1.0125	1773202688		sp|P02359|RS7_ECOLI	STAESIVYSALETLAQR	light	2	Light shoulder	0.9387	1.0613	1584364800
sp|P02359|RS7_ECOLI	STAESIVYSALETLAQR	Heavy	2	Heavy shoulder	0.9875	1.0125	1824049152		sp|P02359|RS7_ECOLI	STAESIVYSALETLAQR	Heavy	2	Light shoulder	0.9387	1.0613	1714873088
sp|P02359|RS7_ECOLI	STAESIVYSALETLAQR	light	3	Heavy shoulder	0.9875	1.0125	9677161472		sp|P02359|RS7_ECOLI	STAESIVYSALETLAQR	light	3	Light shoulder	0.9387	1.0613	8811549696
sp|P02359|RS7_ECOLI	STAESIVYSALETLAQR	Heavy	3	Heavy shoulder	0.9875	1.0125	9770739712		sp|P02359|RS7_ECOLI	STAESIVYSALETLAQR	Heavy	3	Light shoulder	0.9387	1.0613	9360495616
sp|P02359|RS7_ECOLI	WIVEAAR	light	2	Heavy shoulder	1.0239	0.9761	4940688896		sp|P02359|RS7_ECOLI	WIVEAAR	light	2	Light shoulder	0.9649	1.0351	4860549120
sp|P02359|RS7_ECOLI	WIVEAAR	Heavy	2	Heavy shoulder	1.0239	0.9761	4825583104		sp|P02359|RS7_ECOLI	WIVEAAR	Heavy	2	Light shoulder	0.9649	1.0351	5037171200
sp|P02359|RS7_ECOLI	LANELSDAAENK	light	2	Heavy shoulder	0.9753	1.0247	7759501824		sp|P02359|RS7_ECOLI	LANELSDAAENK	light	2	Light shoulder	0.9294	1.0706	7407808512
sp|P02359|RS7_ECOLI	LANELSDAAENK	Heavy	2	Heavy shoulder	0.9753	1.0247	7955779072		sp|P02359|RS7_ECOLI	LANELSDAAENK	Heavy	2	Light shoulder	0.9294	1.0706	7970486784
sp|P02359|RS7_ECOLI	AFAHYR	light	2	Heavy shoulder	0.9772	1.0228	686938560		sp|P02359|RS7_ECOLI	AFAHYR	light	2	Light shoulder	0.923	1.077	611511936
sp|P02359|RS7_ECOLI	AFAHYR	Heavy	2	Heavy shoulder	0.9772	1.0228	702988800		sp|P02359|RS7_ECOLI	AFAHYR	Heavy	2	Light shoulder	0.923	1.077	662518848
sp|P02359|RS7_ECOLI	SFSHQAGASSK	light	2	Heavy shoulder	0.9231	1.0769	886806144		sp|P02359|RS7_ECOLI	SFSHQAGASSK	light	2	Light shoulder	0.8738	1.1262	790161664
sp|P02359|RS7_ECOLI	SFSHQAGASSK	Heavy	2	Heavy shoulder	0.9231	1.0769	957315456		sp|P02359|RS7_ECOLI	SFSHQAGASSK	Heavy	2	Light shoulder	0.8738	1.1262	905477120
sp|P02359|RS7_ECOLI	SFSHQAGASSK	light	3	Heavy shoulder	0.9231	1.0769	1420491648		sp|P02359|RS7_ECOLI	SFSHQAGASSK	light	3	Light shoulder	0.8738	1.1262	1299229824
sp|P02359|RS7_ECOLI	SFSHQAGASSK	Heavy	3	Heavy shoulder	0.9231	1.0769	1542097408		sp|P02359|RS7_ECOLI	SFSHQAGASSK	Heavy	3	Light shoulder	0.8738	1.1262	1485693056
sp|P0A7W7|RS8_ECOLI	VAIANVLK	light	2	Heavy shoulder	1.0702	0.9298	2650941696		sp|P0A7W7|RS8_ECOLI	VAIANVLK	light	2	Light shoulder	1.1882	0.8118	2754755584
sp|P0A7W7|RS8_ECOLI	VAIANVLK	Heavy	2	Heavy shoulder	1.0702	0.9298	2477077760		sp|P0A7W7|RS8_ECOLI	VAIANVLK	Heavy	2	Light shoulder	1.1882	0.8118	2318472448
sp|P0A7W7|RS8_ECOLI	EEGFIEDFK	light	2	Heavy shoulder	1.179	0.821	186706512		sp|P0A7W7|RS8_ECOLI	EEGFIEDFK	light	2	Light shoulder	1.1546	0.8454	161746016
sp|P0A7W7|RS8_ECOLI	EEGFIEDFK	Heavy	2	Heavy shoulder	1.179	0.821	158366384		sp|P0A7W7|RS8_ECOLI	EEGFIEDFK	Heavy	2	Light shoulder	1.1546	0.8454	140091664
sp|P0A7W7|RS8_ECOLI	AVVESIQR	light	2	Heavy shoulder	1.0894	0.9106	7619332096		sp|P0A7W7|RS8_ECOLI	AVVESIQR	light	2	Light shoulder	1.1674	0.8326	7647767552
sp|P0A7W7|RS8_ECOLI	AVVESIQR	Heavy	2	Heavy shoulder	1.0894	0.9106	6993859584		sp|P0A7W7|RS8_ECOLI	AVVESIQR	Heavy	2	Light shoulder	1.1674	0.8326	6551159808
sp|P0A7X3|RS9_ECOLI	IVINQR	light	2	Heavy shoulder	1.0041	0.9959	4095218688		sp|P0A7X3|RS9_ECOLI	IVINQR	light	2	Light shoulder	0.9448	1.0552	3874142208
sp|P0A7X3|RS9_ECOLI	IVINQR	Heavy	2	Heavy shoulder	1.0041	0.9959	4078547456		sp|P0A7X3|RS9_ECOLI	IVINQR	Heavy	2	Light shoulder	0.9448	1.0552	4100701440
sp|P0A7X3|RS9_ECOLI	SLEQYFGR	light	2	Heavy shoulder	0.9932	1.0068	9368301568		sp|P0A7X3|RS9_ECOLI	SLEQYFGR	light	2	Light shoulder	0.9477	1.0523	9631047680
sp|P0A7X3|RS9_ECOLI	SLEQYFGR	Heavy	2	Heavy shoulder	0.9932	1.0068	9432432640		sp|P0A7X3|RS9_ECOLI	SLEQYFGR	Heavy	2	Light shoulder	0.9477	1.0523	10163062784
sp|P0A7X3|RS9_ECOLI	QPLELVDMVEK	light	2	Heavy shoulder	1.0529	0.9471	114066568		sp|P0A7X3|RS9_ECOLI	QPLELVDMVEK	light	2	Light shoulder	1.0782	0.9218	250309472
sp|P0A7X3|RS9_ECOLI	QPLELVDMVEK	Heavy	2	Heavy shoulder	1.0529	0.9471	108337152		sp|P0A7X3|RS9_ECOLI	QPLELVDMVEK	Heavy	2	Light shoulder	1.0782	0.9218	232149952
sp|P0A7X3|RS9_ECOLI	GGGISGQAGAIR	light	2	Heavy shoulder	1.0144	0.9856	8613467136		sp|P0A7X3|RS9_ECOLI	GGGISGQAGAIR	light	2	Light shoulder	0.961	1.039	7830652416
sp|P0A7X3|RS9_ECOLI	GGGISGQAGAIR	Heavy	2	Heavy shoulder	1.0144	0.9856	8491222528		sp|P0A7X3|RS9_ECOLI	GGGISGQAGAIR	Heavy	2	Light shoulder	0.961	1.039	8148243456
sp|P0A7X3|RS9_ECOLI	ALMEYDESLR	light	2	Heavy shoulder	1.054	0.946	35602440		sp|P0A7X3|RS9_ECOLI	ALMEYDESLR	light	2	Light shoulder	0.8984	1.1016	96814568
sp|P0A7X3|RS9_ECOLI	ALMEYDESLR	Heavy	2	Heavy shoulder	1.054	0.946	33779348		sp|P0A7X3|RS9_ECOLI	ALMEYDESLR	Heavy	2	Light shoulder	0.8984	1.1016	107765304
sp|P0A7X3|RS9_ECOLI	AGFVTR	light	2	Heavy shoulder	0.98	1.02	2805135360		sp|P0A7X3|RS9_ECOLI	AGFVTR	light	2	Light shoulder	0.9285	1.0715	3193453312
sp|P0A7X3|RS9_ECOLI	AGFVTR	Heavy	2	Heavy shoulder	0.98	1.02	2862517504		sp|P0A7X3|RS9_ECOLI	AGFVTR	Heavy	2	Light shoulder	0.9285	1.0715	3439544064
sp|P0A7R5|RS10_ECOLI	AFDHR	light	2	Heavy shoulder	0.9703	1.0297	250843552		sp|P0A7R5|RS10_ECOLI	AFDHR	light	2	Light shoulder	0.8824	1.1176	227727632
sp|P0A7R5|RS10_ECOLI	AFDHR	Heavy	2	Heavy shoulder	0.9703	1.0297	258533488		sp|P0A7R5|RS10_ECOLI	AFDHR	Heavy	2	Light shoulder	0.8824	1.1176	258075664
sp|P0A7R5|RS10_ECOLI	LIDQATAEIVETAK	light	2	Heavy shoulder	0.9508	1.0492	3147175936		sp|P0A7R5|RS10_ECOLI	LIDQATAEIVETAK	light	2	Light shoulder	0.85	1.15	2952896000
sp|P0A7R5|RS10_ECOLI	LIDQATAEIVETAK	Heavy	2	Heavy shoulder	0.9508	1.0492	3310234624		sp|P0A7R5|RS10_ECOLI	LIDQATAEIVETAK	Heavy	2	Light shoulder	0.85	1.15	3465377024
sp|P0A7R5|RS10_ECOLI	LIDQATAEIVETAK	light	3	Heavy shoulder	0.9508	1.0492	2741612288		sp|P0A7R5|RS10_ECOLI	LIDQATAEIVETAK	light	3	Light shoulder	0.85	1.15	2154605824
sp|P0A7R5|RS10_ECOLI	LIDQATAEIVETAK	Heavy	3	Heavy shoulder	0.9508	1.0492	2883057408		sp|P0A7R5|RS10_ECOLI	LIDQATAEIVETAK	Heavy	3	Light shoulder	0.85	1.15	2543493376
sp|P0A7R5|RS10_ECOLI	FTVLISPHVNK	light	3	Heavy shoulder	0.934	1.066	352322240		sp|P0A7R5|RS10_ECOLI	FTVLISPHVNK	light	3	Light shoulder	0.8304	1.1696	345823936
sp|P0A7R5|RS10_ECOLI	FTVLISPHVNK	Heavy	3	Heavy shoulder	0.934	1.066	377216640		sp|P0A7R5|RS10_ECOLI	FTVLISPHVNK	Heavy	3	Light shoulder	0.8304	1.1696	416435264
sp|P0A7R5|RS10_ECOLI	DQYEIR	light	2	Heavy shoulder	0.9673	1.0327	1034082240		sp|P0A7R5|RS10_ECOLI	DQYEIR	light	2	Light shoulder	0.8443	1.1557	861343616
sp|P0A7R5|RS10_ECOLI	DQYEIR	Heavy	2	Heavy shoulder	0.9673	1.0327	1069077952		sp|P0A7R5|RS10_ECOLI	DQYEIR	Heavy	2	Light shoulder	0.8443	1.1557	1020131456
sp|P0A7R5|RS10_ECOLI	LVDIVEPTEK	light	2	Heavy shoulder	0.9377	1.0623	6191768576		sp|P0A7R5|RS10_ECOLI	LVDIVEPTEK	light	2	Light shoulder	0.8535	1.1465	5749123584
sp|P0A7R5|RS10_ECOLI	LVDIVEPTEK	Heavy	2	Heavy shoulder	0.9377	1.0623	6602991104		sp|P0A7R5|RS10_ECOLI	LVDIVEPTEK	Heavy	2	Light shoulder	0.8535	1.1465	6736158208
sp|P0A7R9|RS11_ECOLI	QGNALGWATAGGSGFR	light	2	Heavy shoulder	1.0219	0.9781	11576792064		sp|P0A7R9|RS11_ECOLI	QGNALGWATAGGSGFR	light	2	Light shoulder	1.0376	0.9624	12398733312
sp|P0A7R9|RS11_ECOLI	QGNALGWATAGGSGFR	Heavy	2	Heavy shoulder	1.0219	0.9781	11286176768		sp|P0A7R9|RS11_ECOLI	QGNALGWATAGGSGFR	Heavy	2	Light shoulder	1.0376	0.9624	11912646656
sp|P0A7R9|RS11_ECOLI	QGNALGWATAGGSGFR	light	3	Heavy shoulder	1.0219	0.9781	2060939392		sp|P0A7R9|RS11_ECOLI	QGNALGWATAGGSGFR	light	3	Light shoulder	1.0376	0.9624	2480564480
sp|P0A7R9|RS11_ECOLI	QGNALGWATAGGSGFR	Heavy	3	Heavy shoulder	1.0219	0.9781	2059928704		sp|P0A7R9|RS11_ECOLI	QGNALGWATAGGSGFR	Heavy	3	Light shoulder	1.0376	0.9624	2427953408
sp|P0A7R9|RS11_ECOLI	STPFAAQVAAER	light	2	Heavy shoulder	1.0276	0.9724	13059234816		sp|P0A7R9|RS11_ECOLI	STPFAAQVAAER	light	2	Light shoulder	1.0438	0.9562	13452779520
sp|P0A7R9|RS11_ECOLI	STPFAAQVAAER	Heavy	2	Heavy shoulder	1.0276	0.9724	12708487168		sp|P0A7R9|RS11_ECOLI	STPFAAQVAAER	Heavy	2	Light shoulder	1.0438	0.9562	12888354816
sp|P0A7R9|RS11_ECOLI	ALNAAGFR	light	2	Heavy shoulder	1.032	0.968	5962003968		sp|P0A7R9|RS11_ECOLI	ALNAAGFR	light	2	Light shoulder	1.1316	0.8684	6868071936
sp|P0A7R9|RS11_ECOLI	ALNAAGFR	Heavy	2	Heavy shoulder	1.032	0.968	5777412096		sp|P0A7R9|RS11_ECOLI	ALNAAGFR	Heavy	2	Light shoulder	1.1316	0.8684	6069135872
sp|P0A7S3|RS12_ECOLI	SNVPALEACPQK	light	2	Heavy shoulder	0.9982	1.0018	5837736960		sp|P0A7S3|RS12_ECOLI	SNVPALEACPQK	light	2	Light shoulder	0.9542	1.0458	5729304064
sp|P0A7S3|RS12_ECOLI	SNVPALEACPQK	Heavy	2	Heavy shoulder	0.9982	1.0018	5848009728		sp|P0A7S3|RS12_ECOLI	SNVPALEACPQK	Heavy	2	Light shoulder	0.9542	1.0458	6004403200
sp|P0A7S3|RS12_ECOLI	VYTTTPK	light	2	Heavy shoulder	0.981	1.019	4124628480		sp|P0A7S3|RS12_ECOLI	VYTTTPK	light	2	Light shoulder	0.9426	1.0574	4787948032
sp|P0A7S3|RS12_ECOLI	VYTTTPK	Heavy	2	Heavy shoulder	0.981	1.019	4204611840		sp|P0A7S3|RS12_ECOLI	VYTTTPK	Heavy	2	Light shoulder	0.9426	1.0574	5079319552
sp|P0A7S3|RS12_ECOLI	YHTVR	light	2	Heavy shoulder	1.0335	0.9665	973661376		sp|P0A7S3|RS12_ECOLI	YHTVR	light	2	Light shoulder	0.9841	1.0159	936827136
sp|P0A7S3|RS12_ECOLI	YHTVR	Heavy	2	Heavy shoulder	1.0335	0.9665	942079872		sp|P0A7S3|RS12_ECOLI	YHTVR	Heavy	2	Light shoulder	0.9841	1.0159	952002112
sp|P0A7S3|RS12_ECOLI	GALDCSGVK	light	2	Heavy shoulder	0.9881	1.0119	5100819456		sp|P0A7S3|RS12_ECOLI	GALDCSGVK	light	2	Light shoulder	0.9427	1.0573	4826062848
sp|P0A7S3|RS12_ECOLI	GALDCSGVK	Heavy	2	Heavy shoulder	0.9881	1.0119	5162502144		sp|P0A7S3|RS12_ECOLI	GALDCSGVK	Heavy	2	Light shoulder	0.9427	1.0573	5119277568
sp|P0A7S9|RS13_ECOLI	IAGINIPDHK	light	2	Heavy shoulder	0.9795	1.0205	1713317120		sp|P0A7S9|RS13_ECOLI	IAGINIPDHK	light	2	Light shoulder	0.9186	1.0814	2200483072
sp|P0A7S9|RS13_ECOLI	IAGINIPDHK	Heavy	2	Heavy shoulder	0.9795	1.0205	1742100992		sp|P0A7S9|RS13_ECOLI	IAGINIPDHK	Heavy	2	Light shoulder	0.9186	1.0814	2338101248
sp|P0A7S9|RS13_ECOLI	IAGINIPDHK	light	3	Heavy shoulder	0.9795	1.0205	7119965184		sp|P0A7S9|RS13_ECOLI	IAGINIPDHK	light	3	Light shoulder	0.9186	1.0814	6649002496
sp|P0A7S9|RS13_ECOLI	IAGINIPDHK	Heavy	3	Heavy shoulder	0.9795	1.0205	7276456448		sp|P0A7S9|RS13_ECOLI	IAGINIPDHK	Heavy	3	Light shoulder	0.9186	1.0814	7295610880
sp|P0A7S9|RS13_ECOLI	HAVIALTSIYGVGK	light	2	Heavy shoulder	0.9817	1.0183	3237097216		sp|P0A7S9|RS13_ECOLI	HAVIALTSIYGVGK	light	2	Light shoulder	0.9194	1.0806	2967319040
sp|P0A7S9|RS13_ECOLI	HAVIALTSIYGVGK	Heavy	2	Heavy shoulder	0.9817	1.0183	3263963648		sp|P0A7S9|RS13_ECOLI	HAVIALTSIYGVGK	Heavy	2	Light shoulder	0.9194	1.0806	3234579200
sp|P0A7S9|RS13_ECOLI	HAVIALTSIYGVGK	light	3	Heavy shoulder	0.9817	1.0183	6848164352		sp|P0A7S9|RS13_ECOLI	HAVIALTSIYGVGK	light	3	Light shoulder	0.9194	1.0806	7410199040
sp|P0A7S9|RS13_ECOLI	HAVIALTSIYGVGK	Heavy	3	Heavy shoulder	0.9817	1.0183	7009528832		sp|P0A7S9|RS13_ECOLI	HAVIALTSIYGVGK	Heavy	3	Light shoulder	0.9194	1.0806	8052786176
sp|P0A7S9|RS13_ECOLI	AILAAAGIAEDVK	light	2	Heavy shoulder	0.994	1.006	6449870848		sp|P0A7S9|RS13_ECOLI	AILAAAGIAEDVK	light	2	Light shoulder	0.9279	1.0721	6848673792
sp|P0A7S9|RS13_ECOLI	AILAAAGIAEDVK	Heavy	2	Heavy shoulder	0.994	1.006	6488540672		sp|P0A7S9|RS13_ECOLI	AILAAAGIAEDVK	Heavy	2	Light shoulder	0.9279	1.0721	7381027840
sp|P0A7S9|RS13_ECOLI	ISELSEGQIDTLR	light	2	Heavy shoulder	0.9652	1.0348	49628900		sp|P0A7S9|RS13_ECOLI	ISELSEGQIDTLR	light	2	Light shoulder	0.8283	1.1717	39213576
sp|P0A7S9|RS13_ECOLI	ISELSEGQIDTLR	Heavy	2	Heavy shoulder	0.9652	1.0348	51419668		sp|P0A7S9|RS13_ECOLI	ISELSEGQIDTLR	Heavy	2	Light shoulder	0.8283	1.1717	47339740
sp|P0A7S9|RS13_ECOLI	FVVEGDLR	light	2	Heavy shoulder	1.0606	0.9394	1068459136		sp|P0A7S9|RS13_ECOLI	FVVEGDLR	light	2	Light shoulder	0.9979	1.0021	1277774336
sp|P0A7S9|RS13_ECOLI	FVVEGDLR	Heavy	2	Heavy shoulder	1.0606	0.9394	1007437248		sp|P0A7S9|RS13_ECOLI	FVVEGDLR	Heavy	2	Light shoulder	0.9979	1.0021	1280461824
sp|P0AG59|RS14_ECOLI	VALADK	light	2	Heavy shoulder	0.9425	1.0575	57001328		sp|P0AG59|RS14_ECOLI	VALADK	light	2	Light shoulder	0.9921	1.0079	66298044
sp|P0AG59|RS14_ECOLI	VALADK	Heavy	2	Heavy shoulder	0.9425	1.0575	60477144		sp|P0AG59|RS14_ECOLI	VALADK	Heavy	2	Light shoulder	0.9921	1.0079	66829044
sp|P0AG59|RS14_ECOLI	AIISDVNASDEDR	light	2	Heavy shoulder	1.0281	0.9719	43806536		sp|P0AG59|RS14_ECOLI	AIISDVNASDEDR	light	2	Light shoulder	0.954	1.046	40267680
sp|P0AG59|RS14_ECOLI	AIISDVNASDEDR	Heavy	2	Heavy shoulder	1.0281	0.9719	42608720		sp|P0AG59|RS14_ECOLI	AIISDVNASDEDR	Heavy	2	Light shoulder	0.954	1.046	42209612
sp|P0AG59|RS14_ECOLI	LQTLPR	light	2	Heavy shoulder	1.0028	0.9972	2635146496		sp|P0AG59|RS14_ECOLI	LQTLPR	light	2	Light shoulder	0.9089	1.0911	2890521600
sp|P0AG59|RS14_ECOLI	LQTLPR	Heavy	2	Heavy shoulder	1.0028	0.9972	2627771136		sp|P0AG59|RS14_ECOLI	LQTLPR	Heavy	2	Light shoulder	0.9089	1.0911	3180246016
sp|P0AG59|RS14_ECOLI	GEIPGLK	light	2	Heavy shoulder	1	1	584354368		sp|P0AG59|RS14_ECOLI	GEIPGLK	light	2	Light shoulder	0.874	1.126	701376576
sp|P0AG59|RS14_ECOLI	GEIPGLK	Heavy	2	Heavy shoulder	1	1	584372224		sp|P0AG59|RS14_ECOLI	GEIPGLK	Heavy	2	Light shoulder	0.874	1.126	802513920
sp|P0ADZ4|RS15_ECOLI	IVSEFGR	light	2	Heavy shoulder	1.0551	0.9449	2330654464		sp|P0ADZ4|RS15_ECOLI	IVSEFGR	light	2	Light shoulder	1.1587	0.8413	2803951872
sp|P0ADZ4|RS15_ECOLI	IVSEFGR	Heavy	2	Heavy shoulder	1.0551	0.9449	2209036800		sp|P0ADZ4|RS15_ECOLI	IVSEFGR	Heavy	2	Light shoulder	1.1587	0.8413	2419898880
sp|P0ADZ4|RS15_ECOLI	LLDYLK	light	2	Heavy shoulder	1.0257	0.9743	4366280192		sp|P0ADZ4|RS15_ECOLI	LLDYLK	light	2	Light shoulder	1.1235	0.8765	5082963456
sp|P0ADZ4|RS15_ECOLI	LLDYLK	Heavy	2	Heavy shoulder	1.0257	0.9743	4256875520		sp|P0ADZ4|RS15_ECOLI	LLDYLK	Heavy	2	Light shoulder	1.1235	0.8765	4524193792
sp|P0ADZ4|RS15_ECOLI	YTQLIER	light	2	Heavy shoulder	1.0606	0.9394	3723633920		sp|P0ADZ4|RS15_ECOLI	YTQLIER	light	2	Light shoulder	1.1889	0.8111	4397946368
sp|P0ADZ4|RS15_ECOLI	YTQLIER	Heavy	2	Heavy shoulder	1.0606	0.9394	3510766080		sp|P0ADZ4|RS15_ECOLI	YTQLIER	Heavy	2	Light shoulder	1.1889	0.8111	3699302400
sp|P0A7T3|RS16_ECOLI	MVTIR	light	2	Heavy shoulder	0.934	1.066	160654064		sp|P0A7T3|RS16_ECOLI	MVTIR	light	2	Light shoulder	0.8868	1.1132	154425584
sp|P0A7T3|RS16_ECOLI	MVTIR	Heavy	2	Heavy shoulder	0.934	1.066	172010800		sp|P0A7T3|RS16_ECOLI	MVTIR	Heavy	2	Light shoulder	0.8868	1.1132	174145216
sp|P0A7T3|RS16_ECOLI	VGFFNPIASEK	light	2	Heavy shoulder	1.0222	0.9778	8095200256		sp|P0A7T3|RS16_ECOLI	VGFFNPIASEK	light	2	Light shoulder	1.0498	0.9502	6827689472
sp|P0A7T3|RS16_ECOLI	VGFFNPIASEK	Heavy	2	Heavy shoulder	1.0222	0.9778	7919432192		sp|P0A7T3|RS16_ECOLI	VGFFNPIASEK	Heavy	2	Light shoulder	1.0498	0.9502	6503546368
sp|P0A7T3|RS16_ECOLI	LDLDR	light	2	Heavy shoulder	1.086	0.914	207233344		sp|P0A7T3|RS16_ECOLI	LDLDR	light	2	Light shoulder	1.0928	0.9072	242331024
sp|P0A7T3|RS16_ECOLI	LDLDR	Heavy	2	Heavy shoulder	1.086	0.914	190819312		sp|P0A7T3|RS16_ECOLI	LDLDR	Heavy	2	Light shoulder	1.0928	0.9072	221748528
sp|P0A7T3|RS16_ECOLI	IAHWVGQGATISDR	light	3	Heavy shoulder	1.0552	0.9448	8127058944		sp|P0A7T3|RS16_ECOLI	IAHWVGQGATISDR	light	3	Light shoulder	1.062	0.938	9093218304
sp|P0A7T3|RS16_ECOLI	IAHWVGQGATISDR	Heavy	3	Heavy shoulder	1.0552	0.9448	7701853696		sp|P0A7T3|RS16_ECOLI	IAHWVGQGATISDR	Heavy	3	Light shoulder	1.062	0.938	8562473472
sp|P0A7T3|RS16_ECOLI	VAALIK	light	2	Heavy shoulder	1.022	0.978	2693020672		sp|P0A7T3|RS16_ECOLI	VAALIK	light	2	Light shoulder	1.0587	0.9413	2670483968
sp|P0A7T3|RS16_ECOLI	VAALIK	Heavy	2	Heavy shoulder	1.022	0.978	2635036928		sp|P0A7T3|RS16_ECOLI	VAALIK	Heavy	2	Light shoulder	1.0587	0.9413	2522432512
sp|P0AG63|RS17_ECOLI	HPIYGK	light	2	Heavy shoulder	1.039	0.961	2691872512		sp|P0AG63|RS17_ECOLI	HPIYGK	light	2	Light shoulder	1.0692	0.9308	3295494400
sp|P0AG63|RS17_ECOLI	HPIYGK	Heavy	2	Heavy shoulder	1.039	0.961	2590818816		sp|P0AG63|RS17_ECOLI	HPIYGK	Heavy	2	Light shoulder	1.0692	0.9308	3082296832
sp|P0AG63|RS17_ECOLI	SWTLVR	light	2	Heavy shoulder	1.1142	0.8858	5908031488		sp|P0AG63|RS17_ECOLI	SWTLVR	light	2	Light shoulder	1.1965	0.8035	6927322624
sp|P0AG63|RS17_ECOLI	SWTLVR	Heavy	2	Heavy shoulder	1.1142	0.8858	5302264832		sp|P0AG63|RS17_ECOLI	SWTLVR	Heavy	2	Light shoulder	1.1965	0.8035	5789527040
sp|P0A7T7|RS18_ECOLI	FTAEGVQEIDYK	light	2	Heavy shoulder	1.169	0.831	1438467456		sp|P0A7T7|RS18_ECOLI	FTAEGVQEIDYK	light	2	Light shoulder	1.7092	0.2908	2328841728
sp|P0A7T7|RS18_ECOLI	FTAEGVQEIDYK	Heavy	2	Heavy shoulder	1.169	0.831	1230497024		sp|P0A7T7|RS18_ECOLI	FTAEGVQEIDYK	Heavy	2	Light shoulder	1.7092	0.2908	1362569344
sp|P0A7T7|RS18_ECOLI	DIATLK	light	2	Heavy shoulder	1.0915	0.9085	507449088		sp|P0A7T7|RS18_ECOLI	DIATLK	light	2	Light shoulder	1.5926	0.4074	981740288
sp|P0A7T7|RS18_ECOLI	DIATLK	Heavy	2	Heavy shoulder	1.0915	0.9085	464910656		sp|P0A7T7|RS18_ECOLI	DIATLK	Heavy	2	Light shoulder	1.5926	0.4074	616453568
sp|P0A7T7|RS18_ECOLI	NYITESGK	light	2	Heavy shoulder	1.1621	0.8379	938704896		sp|P0A7T7|RS18_ECOLI	NYITESGK	light	2	Light shoulder	1.7539	0.2461	1156135040
sp|P0A7T7|RS18_ECOLI	NYITESGK	Heavy	2	Heavy shoulder	1.1621	0.8379	807751168		sp|P0A7T7|RS18_ECOLI	NYITESGK	Heavy	2	Light shoulder	1.7539	0.2461	659170432
sp|P0A7T7|RS18_ECOLI	YLSLLPYTDR	light	2	Heavy shoulder	1.1811	0.8189	2353177600		sp|P0A7T7|RS18_ECOLI	YLSLLPYTDR	light	2	Light shoulder	1.6762	0.3238	3384300032
sp|P0A7T7|RS18_ECOLI	YLSLLPYTDR	Heavy	2	Heavy shoulder	1.1811	0.8189	1992326272		sp|P0A7T7|RS18_ECOLI	YLSLLPYTDR	Heavy	2	Light shoulder	1.6762	0.3238	2019085184
sp|P0A7U3|RS19_ECOLI	GPFIDLHLLK	light	2	Heavy shoulder	0.9525	1.0475	1176999936		sp|P0A7U3|RS19_ECOLI	GPFIDLHLLK	light	2	Light shoulder	0.9049	1.0951	1536513536
sp|P0A7U3|RS19_ECOLI	GPFIDLHLLK	Heavy	2	Heavy shoulder	0.9525	1.0475	1243698944		sp|P0A7U3|RS19_ECOLI	GPFIDLHLLK	Heavy	2	Light shoulder	0.9049	1.0951	1705027072
sp|P0A7U3|RS19_ECOLI	GPFIDLHLLK	light	3	Heavy shoulder	0.9525	1.0475	3671743488		sp|P0A7U3|RS19_ECOLI	GPFIDLHLLK	light	3	Light shoulder	0.9049	1.0951	4315480576
sp|P0A7U3|RS19_ECOLI	GPFIDLHLLK	Heavy	3	Heavy shoulder	0.9525	1.0475	3846912512		sp|P0A7U3|RS19_ECOLI	GPFIDLHLLK	Heavy	3	Light shoulder	0.9049	1.0951	4762277888
sp|P0A7U3|RS19_ECOLI	LGEFAPTR	light	2	Heavy shoulder	1.049	0.951	7649159680		sp|P0A7U3|RS19_ECOLI	LGEFAPTR	light	2	Light shoulder	1.0003	0.9997	7430679040
sp|P0A7U3|RS19_ECOLI	LGEFAPTR	Heavy	2	Heavy shoulder	1.049	0.951	7291921920		sp|P0A7U3|RS19_ECOLI	LGEFAPTR	Heavy	2	Light shoulder	1.0003	0.9997	7428203520
sp|P0A7U7|RS20_ECOLI	VYAAIEAGDK	light	2	Heavy shoulder	0.9318	1.0682	1628326272		sp|P0A7U7|RS20_ECOLI	VYAAIEAGDK	light	2	Light shoulder	1.0125	0.9875	2122878592
sp|P0A7U7|RS20_ECOLI	VYAAIEAGDK	Heavy	2	Heavy shoulder	0.9318	1.0682	1747546624		sp|P0A7U7|RS20_ECOLI	VYAAIEAGDK	Heavy	2	Light shoulder	1.0125	0.9875	2096672640
sp|P0A7U7|RS20_ECOLI	AFNEMQPIVDR	light	2	Heavy shoulder	1.1094	0.8906	86102608		sp|P0A7U7|RS20_ECOLI	AFNEMQPIVDR	light	2	Light shoulder	1.2232	0.7768	291757216
sp|P0A7U7|RS20_ECOLI	AFNEMQPIVDR	Heavy	2	Heavy shoulder	1.1094	0.8906	77608608		sp|P0A7U7|RS20_ECOLI	AFNEMQPIVDR	Heavy	2	Light shoulder	1.2232	0.7768	238517280
sp|P68679|RS21_ECOLI	AGVLAEVR	light	2	Heavy shoulder	0.6725	1.3275	1599706240		sp|P68679|RS21_ECOLI	AGVLAEVR	light	2	Light shoulder	0.292	1.708	829413248
sp|P68679|RS21_ECOLI	AGVLAEVR	Heavy	2	Heavy shoulder	0.6725	1.3275	2378715136		sp|P68679|RS21_ECOLI	AGVLAEVR	Heavy	2	Light shoulder	0.292	1.708	2840694784

## Sheet: Fig. 3A lower
Figure 3A lower panel
Protein Name	Peptide Sequence	Label	Charge	Replicate Name	L/H	H/L	Total Area		Protein Name	Peptide Sequence	Label	Charge	Replicate Name	L/H	H/L	Total Area
sp|P0A7L0|RL1_ECOLI	QYDINEAIALLK	light	2	Heavy shoulder	0.9997	1.0003	14840818688		sp|P0A7L0|RL1_ECOLI	QYDINEAIALLK	light	2	Light shoulder	0.9883	1.0117	12718777344
sp|P0A7L0|RL1_ECOLI	QYDINEAIALLK	Heavy	2	Heavy shoulder	0.9997	1.0003	14845822976		sp|P0A7L0|RL1_ECOLI	QYDINEAIALLK	Heavy	2	Light shoulder	0.9883	1.0117	12869455872
sp|P0A7L0|RL1_ECOLI	VAVFTQGANAEAAK	light	2	Heavy shoulder	1.0195	0.9805	16198987776		sp|P0A7L0|RL1_ECOLI	VAVFTQGANAEAAK	light	2	Light shoulder	1.0002	0.9998	15165639680
sp|P0A7L0|RL1_ECOLI	VAVFTQGANAEAAK	Heavy	2	Heavy shoulder	1.0195	0.9805	15889518592		sp|P0A7L0|RL1_ECOLI	VAVFTQGANAEAAK	Heavy	2	Light shoulder	1.0002	0.9998	15162173440
sp|P0A7L0|RL1_ECOLI	VVGQLGQVLGPR	light	2	Heavy shoulder	1.0454	0.9546	19171682304		sp|P0A7L0|RL1_ECOLI	VVGQLGQVLGPR	light	2	Light shoulder	1.0401	0.9599	18395643904
sp|P0A7L0|RL1_ECOLI	VVGQLGQVLGPR	Heavy	2	Heavy shoulder	1.0454	0.9546	18339739648		sp|P0A7L0|RL1_ECOLI	VVGQLGQVLGPR	Heavy	2	Light shoulder	1.0401	0.9599	17685891072
sp|P0A7L0|RL1_ECOLI	VGTVTPNVAEAVK	light	2	Heavy shoulder	1.0199	0.9801	21996834816		sp|P0A7L0|RL1_ECOLI	VGTVTPNVAEAVK	light	2	Light shoulder	1.0201	0.9799	20629235712
sp|P0A7L0|RL1_ECOLI	VGTVTPNVAEAVK	Heavy	2	Heavy shoulder	1.0199	0.9801	21568069632		sp|P0A7L0|RL1_ECOLI	VGTVTPNVAEAVK	Heavy	2	Light shoulder	1.0201	0.9799	20222740480
sp|P60422|RL2_ECOLI	VVNPELHK	light	2	Heavy shoulder	0.9171	1.0829	2440859136		sp|P60422|RL2_ECOLI	VVNPELHK	light	2	Light shoulder	0.7106	1.2894	1708883968
sp|P60422|RL2_ECOLI	VVNPELHK	Heavy	2	Heavy shoulder	0.9171	1.0829	2683394560		sp|P60422|RL2_ECOLI	VVNPELHK	Heavy	2	Light shoulder	0.7106	1.2894	2386767872
sp|P60422|RL2_ECOLI	VVNPELHK	light	3	Heavy shoulder	0.9171	1.0829	6996380672		sp|P60422|RL2_ECOLI	VVNPELHK	light	3	Light shoulder	0.7106	1.2894	5777951744
sp|P60422|RL2_ECOLI	VVNPELHK	Heavy	3	Heavy shoulder	0.9171	1.0829	7607103488		sp|P60422|RL2_ECOLI	VVNPELHK	Heavy	3	Light shoulder	0.7106	1.2894	8149283840
sp|P60422|RL2_ECOLI	DGIPAVVER	light	2	Heavy shoulder	0.9529	1.0471	9604114432		sp|P60422|RL2_ECOLI	DGIPAVVER	light	2	Light shoulder	0.7539	1.2461	7260622848
sp|P60422|RL2_ECOLI	DGIPAVVER	Heavy	2	Heavy shoulder	0.9529	1.0471	10078707712		sp|P60422|RL2_ECOLI	DGIPAVVER	Heavy	2	Light shoulder	0.7539	1.2461	9631170560
sp|P60422|RL2_ECOLI	LEYDPNR	light	2	Heavy shoulder	0.9721	1.0279	5095378944		sp|P60422|RL2_ECOLI	LEYDPNR	light	2	Light shoulder	0.7585	1.2415	4012878848
sp|P60422|RL2_ECOLI	LEYDPNR	Heavy	2	Heavy shoulder	0.9721	1.0279	5241367040		sp|P60422|RL2_ECOLI	LEYDPNR	Heavy	2	Light shoulder	0.7585	1.2415	5290510848
sp|P60422|RL2_ECOLI	SANIALVLYK	light	2	Heavy shoulder	0.9199	1.0801	9079379968		sp|P60422|RL2_ECOLI	SANIALVLYK	light	2	Light shoulder	0.7148	1.2852	7336284672
sp|P60422|RL2_ECOLI	SANIALVLYK	Heavy	2	Heavy shoulder	0.9199	1.0801	9870010368		sp|P60422|RL2_ECOLI	SANIALVLYK	Heavy	2	Light shoulder	0.7148	1.2852	10264012800
sp|P60422|RL2_ECOLI	YILAPK	light	2	Heavy shoulder	0.9075	1.0925	5747770368		sp|P60422|RL2_ECOLI	YILAPK	light	2	Light shoulder	0.715	1.285	4081352448
sp|P60422|RL2_ECOLI	YILAPK	Heavy	2	Heavy shoulder	0.9075	1.0925	6333829120		sp|P60422|RL2_ECOLI	YILAPK	Heavy	2	Light shoulder	0.715	1.285	5708550656
sp|P60422|RL2_ECOLI	SAGTYVQIVAR	light	2	Heavy shoulder	0.9399	1.0601	11058823168		sp|P60422|RL2_ECOLI	SAGTYVQIVAR	light	2	Light shoulder	0.7381	1.2619	8536060928
sp|P60422|RL2_ECOLI	SAGTYVQIVAR	Heavy	2	Heavy shoulder	0.9399	1.0601	11765347328		sp|P60422|RL2_ECOLI	SAGTYVQIVAR	Heavy	2	Light shoulder	0.7381	1.2619	11564428288
sp|P60422|RL2_ECOLI	DGAYVTLR	light	2	Heavy shoulder	0.9707	1.0293	7826061312		sp|P60422|RL2_ECOLI	DGAYVTLR	light	2	Light shoulder	0.7727	1.2273	6069516288
sp|P60422|RL2_ECOLI	DGAYVTLR	Heavy	2	Heavy shoulder	0.9707	1.0293	8062531584		sp|P60422|RL2_ECOLI	DGAYVTLR	Heavy	2	Light shoulder	0.7727	1.2273	7855278080
sp|P60438|RL3_ECOLI	IFTEDGVSIPVTVIEVEANR	light	2	Heavy shoulder	0.9709	1.0291	5828259840		sp|P60438|RL3_ECOLI	IFTEDGVSIPVTVIEVEANR	light	2	Light shoulder	0.9159	1.0841	5161787904
sp|P60438|RL3_ECOLI	IFTEDGVSIPVTVIEVEANR	Heavy	2	Heavy shoulder	0.9709	1.0291	6018843136		sp|P60438|RL3_ECOLI	IFTEDGVSIPVTVIEVEANR	Heavy	2	Light shoulder	0.9159	1.0841	5705454080
sp|P60438|RL3_ECOLI	IFTEDGVSIPVTVIEVEANR	light	3	Heavy shoulder	0.9709	1.0291	9104990208		sp|P60438|RL3_ECOLI	IFTEDGVSIPVTVIEVEANR	light	3	Light shoulder	0.9159	1.0841	7876169216
sp|P60438|RL3_ECOLI	IFTEDGVSIPVTVIEVEANR	Heavy	3	Heavy shoulder	0.9709	1.0291	9362359296		sp|P60438|RL3_ECOLI	IFTEDGVSIPVTVIEVEANR	Heavy	3	Light shoulder	0.9159	1.0841	8529044992
sp|P60438|RL3_ECOLI	DLANDGYR	light	2	Heavy shoulder	1.0232	0.9768	6654046720		sp|P60438|RL3_ECOLI	DLANDGYR	light	2	Light shoulder	0.9769	1.0231	6804968960
sp|P60438|RL3_ECOLI	DLANDGYR	Heavy	2	Heavy shoulder	1.0232	0.9768	6502974464		sp|P60438|RL3_ECOLI	DLANDGYR	Heavy	2	Light shoulder	0.9769	1.0231	6965683200
sp|P60438|RL3_ECOLI	GLWEFR	light	2	Heavy shoulder	1.009	0.991	10488907776		sp|P60438|RL3_ECOLI	GLWEFR	light	2	Light shoulder	0.9428	1.0572	9303238656
sp|P60438|RL3_ECOLI	GLWEFR	Heavy	2	Heavy shoulder	1.009	0.991	10395246592		sp|P60438|RL3_ECOLI	GLWEFR	Heavy	2	Light shoulder	0.9428	1.0572	9867407360
sp|P60438|RL3_ECOLI	GFAGTVK	light	2	Heavy shoulder	0.9584	1.0416	3845898752		sp|P60438|RL3_ECOLI	GFAGTVK	light	2	Light shoulder	0.9087	1.0913	3650020864
sp|P60438|RL3_ECOLI	GFAGTVK	Heavy	2	Heavy shoulder	0.9584	1.0416	4012789248		sp|P60438|RL3_ECOLI	GFAGTVK	Heavy	2	Light shoulder	0.9087	1.0913	4016820992
sp|P60438|RL3_ECOLI	TQDATHGNSLSHR	light	3	Heavy shoulder	1.0536	0.9464	2247831808		sp|P60438|RL3_ECOLI	TQDATHGNSLSHR	light	3	Light shoulder	0.9929	1.0071	1951223040
sp|P60438|RL3_ECOLI	TQDATHGNSLSHR	Heavy	3	Heavy shoulder	1.0536	0.9464	2147467008		sp|P60438|RL3_ECOLI	TQDATHGNSLSHR	Heavy	3	Light shoulder	0.9929	1.0071	1978792448
sp|P60438|RL3_ECOLI	TQDATHGNSLSHR	light	4	Heavy shoulder	1.0536	0.9464	1748494848		sp|P60438|RL3_ECOLI	TQDATHGNSLSHR	light	4	Light shoulder	0.9929	1.0071	1436865664
sp|P60438|RL3_ECOLI	TQDATHGNSLSHR	Heavy	4	Heavy shoulder	1.0536	0.9464	1645674496		sp|P60438|RL3_ECOLI	TQDATHGNSLSHR	Heavy	4	Light shoulder	0.9929	1.0071	1433361152
sp|P60438|RL3_ECOLI	VTVQSLDVVR	light	2	Heavy shoulder	1.0436	0.9564	18901460992		sp|P60438|RL3_ECOLI	VTVQSLDVVR	light	2	Light shoulder	1.0023	0.9977	15459940352
sp|P60438|RL3_ECOLI	VTVQSLDVVR	Heavy	2	Heavy shoulder	1.0436	0.9564	18111639552		sp|P60438|RL3_ECOLI	VTVQSLDVVR	Heavy	2	Light shoulder	1.0023	0.9977	15424566272
sp|P60438|RL3_ECOLI	NLLLVK	light	2	Heavy shoulder	0.9623	1.0377	9239848960		sp|P60438|RL3_ECOLI	NLLLVK	light	2	Light shoulder	0.9212	1.0788	7165294080
sp|P60438|RL3_ECOLI	NLLLVK	Heavy	2	Heavy shoulder	0.9623	1.0377	9602268160		sp|P60438|RL3_ECOLI	NLLLVK	Heavy	2	Light shoulder	0.9212	1.0788	7778585088
sp|P60438|RL3_ECOLI	GAVPGATGSDLIVK	light	2	Heavy shoulder	0.9928	1.0072	938505728		sp|P60438|RL3_ECOLI	GAVPGATGSDLIVK	light	2	Light shoulder	0.9643	1.0357	854664768
sp|P60438|RL3_ECOLI	GAVPGATGSDLIVK	Heavy	2	Heavy shoulder	0.9928	1.0072	945352960		sp|P60438|RL3_ECOLI	GAVPGATGSDLIVK	Heavy	2	Light shoulder	0.9643	1.0357	886289472
sp|P60723|RL4_ECOLI	DAQSALTVSETTFGR	light	2	Heavy shoulder	1.0023	0.9977	9645436928		sp|P60723|RL4_ECOLI	DAQSALTVSETTFGR	light	2	Light shoulder	0.9697	1.0303	8942966784
sp|P60723|RL4_ECOLI	DAQSALTVSETTFGR	Heavy	2	Heavy shoulder	1.0023	0.9977	9610645504		sp|P60723|RL4_ECOLI	DAQSALTVSETTFGR	Heavy	2	Light shoulder	0.9697	1.0303	9161438208
sp|P60723|RL4_ECOLI	DAQSALTVSETTFGR	light	3	Heavy shoulder	1.0023	0.9977	2824021248		sp|P60723|RL4_ECOLI	DAQSALTVSETTFGR	light	3	Light shoulder	0.9697	1.0303	2761151744
sp|P60723|RL4_ECOLI	DAQSALTVSETTFGR	Heavy	3	Heavy shoulder	1.0023	0.9977	2830012672		sp|P60723|RL4_ECOLI	DAQSALTVSETTFGR	Heavy	3	Light shoulder	0.9697	1.0303	2907842048
sp|P60723|RL4_ECOLI	DFNEALVHQVVVAYAAGAR	light	3	Heavy shoulder	0.9929	1.0071	11657666560		sp|P60723|RL4_ECOLI	DFNEALVHQVVVAYAAGAR	light	3	Light shoulder	0.9561	1.0439	10399680512
sp|P60723|RL4_ECOLI	DFNEALVHQVVVAYAAGAR	Heavy	3	Heavy shoulder	0.9929	1.0071	11741223936		sp|P60723|RL4_ECOLI	DFNEALVHQVVVAYAAGAR	Heavy	3	Light shoulder	0.9561	1.0439	10876919808
sp|P60723|RL4_ECOLI	SGGVTFAAR	light	2	Heavy shoulder	1.0281	0.9719	809154816		sp|P60723|RL4_ECOLI	SGGVTFAAR	light	2	Light shoulder	0.9955	1.0045	718049600
sp|P60723|RL4_ECOLI	SGGVTFAAR	Heavy	2	Heavy shoulder	1.0281	0.9719	787071808		sp|P60723|RL4_ECOLI	SGGVTFAAR	Heavy	2	Light shoulder	0.9955	1.0045	721297600
sp|P60723|RL4_ECOLI	SILSELVR	light	2	Heavy shoulder	1.0395	0.9605	13679310848		sp|P60723|RL4_ECOLI	SILSELVR	light	2	Light shoulder	1.0041	0.9959	13104758784
sp|P60723|RL4_ECOLI	SILSELVR	Heavy	2	Heavy shoulder	1.0395	0.9605	13159345152		sp|P60723|RL4_ECOLI	SILSELVR	Heavy	2	Light shoulder	1.0041	0.9959	13050886144
sp|P60723|RL4_ECOLI	LIVVEK	light	2	Heavy shoulder	0.987	1.013	6122684416		sp|P60723|RL4_ECOLI	LIVVEK	light	2	Light shoulder	0.9676	1.0324	5986660864
sp|P60723|RL4_ECOLI	LIVVEK	Heavy	2	Heavy shoulder	0.987	1.013	6203369472		sp|P60723|RL4_ECOLI	LIVVEK	Heavy	2	Light shoulder	0.9676	1.0324	6187087360
sp|P60723|RL4_ECOLI	FSVEAPK	light	2	Heavy shoulder	0.9917	1.0083	7279234048		sp|P60723|RL4_ECOLI	FSVEAPK	light	2	Light shoulder	0.9572	1.0428	7387076096
sp|P60723|RL4_ECOLI	FSVEAPK	Heavy	2	Heavy shoulder	0.9917	1.0083	7340099072		sp|P60723|RL4_ECOLI	FSVEAPK	Heavy	2	Light shoulder	0.9572	1.0428	7717134848
sp|P60723|RL4_ECOLI	DATGIDPVSLIAFDK	light	2	Heavy shoulder	0.9909	1.0091	23800858624		sp|P60723|RL4_ECOLI	DATGIDPVSLIAFDK	light	2	Light shoulder	0.9702	1.0298	22255200256
sp|P60723|RL4_ECOLI	DATGIDPVSLIAFDK	Heavy	2	Heavy shoulder	0.9909	1.0091	24019206144		sp|P60723|RL4_ECOLI	DATGIDPVSLIAFDK	Heavy	2	Light shoulder	0.9702	1.0298	22939258880
sp|P62399|RL5_ECOLI	LLDNAAADLAAISGQK	light	2	Heavy shoulder	1.0174	0.9826	1978349184		sp|P62399|RL5_ECOLI	LLDNAAADLAAISGQK	light	2	Light shoulder	0.9996	1.0004	1594398976
sp|P62399|RL5_ECOLI	LLDNAAADLAAISGQK	Heavy	2	Heavy shoulder	1.0174	0.9826	1947217152		sp|P62399|RL5_ECOLI	LLDNAAADLAAISGQK	Heavy	2	Light shoulder	0.9996	1.0004	1578977024
sp|P62399|RL5_ECOLI	LLDNAAADLAAISGQK	light	3	Heavy shoulder	1.0174	0.9826	3483636224		sp|P62399|RL5_ECOLI	LLDNAAADLAAISGQK	light	3	Light shoulder	0.9996	1.0004	2754160128
sp|P62399|RL5_ECOLI	LLDNAAADLAAISGQK	Heavy	3	Heavy shoulder	1.0174	0.9826	3421488384		sp|P62399|RL5_ECOLI	LLDNAAADLAAISGQK	Heavy	3	Light shoulder	0.9996	1.0004	2771324160
sp|P62399|RL5_ECOLI	LITIAVPR	light	2	Heavy shoulder	1.0235	0.9765	4506108928		sp|P62399|RL5_ECOLI	LITIAVPR	light	2	Light shoulder	1.0306	0.9694	3899314432
sp|P62399|RL5_ECOLI	LITIAVPR	Heavy	2	Heavy shoulder	1.0235	0.9765	4402735104		sp|P62399|RL5_ECOLI	LITIAVPR	Heavy	2	Light shoulder	1.0306	0.9694	3783612416
sp|P62399|RL5_ECOLI	EQIIFPEIDYDK	light	2	Heavy shoulder	0.9902	1.0098	13398016000		sp|P62399|RL5_ECOLI	EQIIFPEIDYDK	light	2	Light shoulder	0.9828	1.0172	11405016064
sp|P62399|RL5_ECOLI	EQIIFPEIDYDK	Heavy	2	Heavy shoulder	0.9902	1.0098	13530138624		sp|P62399|RL5_ECOLI	EQIIFPEIDYDK	Heavy	2	Light shoulder	0.9828	1.0172	11604897792
sp|P62399|RL5_ECOLI	ALLAAFDFPFR	light	2	Heavy shoulder	1.1467	0.8533	996519232		sp|P62399|RL5_ECOLI	ALLAAFDFPFR	light	2	Light shoulder	1.1002	0.8998	893087616
sp|P62399|RL5_ECOLI	ALLAAFDFPFR	Heavy	2	Heavy shoulder	1.1467	0.8533	869044224		sp|P62399|RL5_ECOLI	ALLAAFDFPFR	Heavy	2	Light shoulder	1.1002	0.8998	811754688
sp|P0AG55|RL6_ECOLI	APVVVPAGVDVK	light	2	Heavy shoulder	0.8154	1.1846	15438873600		sp|P0AG55|RL6_ECOLI	APVVVPAGVDVK	light	2	Light shoulder	0.5475	1.4525	10190903296
sp|P0AG55|RL6_ECOLI	APVVVPAGVDVK	Heavy	2	Heavy shoulder	0.8154	1.1846	18933942272		sp|P0AG55|RL6_ECOLI	APVVVPAGVDVK	Heavy	2	Light shoulder	0.5475	1.4525	18614980608
sp|P0AG55|RL6_ECOLI	INGQVITIK	light	2	Heavy shoulder	0.8229	1.1771	6931890176		sp|P0AG55|RL6_ECOLI	INGQVITIK	light	2	Light shoulder	0.5398	1.4602	3792630016
sp|P0AG55|RL6_ECOLI	INGQVITIK	Heavy	2	Heavy shoulder	0.8229	1.1771	8423574528		sp|P0AG55|RL6_ECOLI	INGQVITIK	Heavy	2	Light shoulder	0.5398	1.4602	7025532416
sp|P0AG55|RL6_ECOLI	NGELTR	light	2	Heavy shoulder	0.8289	1.1711	1055453760		sp|P0AG55|RL6_ECOLI	NGELTR	light	2	Light shoulder	0.5466	1.4534	823046976
sp|P0AG55|RL6_ECOLI	NGELTR	Heavy	2	Heavy shoulder	0.8289	1.1711	1273292032		sp|P0AG55|RL6_ECOLI	NGELTR	Heavy	2	Light shoulder	0.5466	1.4534	1505657600
sp|P0AG55|RL6_ECOLI	TLNDAVEVK	light	2	Heavy shoulder	0.8215	1.1785	9388465152		sp|P0AG55|RL6_ECOLI	TLNDAVEVK	light	2	Light shoulder	0.5527	1.4473	5379023872
sp|P0AG55|RL6_ECOLI	TLNDAVEVK	Heavy	2	Heavy shoulder	0.8215	1.1785	11427787776		sp|P0AG55|RL6_ECOLI	TLNDAVEVK	Heavy	2	Light shoulder	0.5527	1.4473	9731847168
sp|P0AG55|RL6_ECOLI	HADNTLTFGPR	light	2	Heavy shoulder	0.8343	1.1657	3279678976		sp|P0AG55|RL6_ECOLI	HADNTLTFGPR	light	2	Light shoulder	0.5545	1.4455	2396820736
sp|P0AG55|RL6_ECOLI	HADNTLTFGPR	Heavy	2	Heavy shoulder	0.8343	1.1657	3966111488		sp|P0AG55|RL6_ECOLI	HADNTLTFGPR	Heavy	2	Light shoulder	0.5545	1.4455	4358414848
sp|P0AG55|RL6_ECOLI	HADNTLTFGPR	light	3	Heavy shoulder	0.8343	1.1657	5266297344		sp|P0AG55|RL6_ECOLI	HADNTLTFGPR	light	3	Light shoulder	0.5545	1.4455	3145292288
sp|P0AG55|RL6_ECOLI	HADNTLTFGPR	Heavy	3	Heavy shoulder	0.8343	1.1657	6276986880		sp|P0AG55|RL6_ECOLI	HADNTLTFGPR	Heavy	3	Light shoulder	0.5545	1.4455	5636340736
sp|P0AG55|RL6_ECOLI	DGYADGWAQAGTAR	light	2	Heavy shoulder	0.8358	1.1642	10274317312		sp|P0AG55|RL6_ECOLI	DGYADGWAQAGTAR	light	2	Light shoulder	0.555	1.445	5820523520
sp|P0AG55|RL6_ECOLI	DGYADGWAQAGTAR	Heavy	2	Heavy shoulder	0.8358	1.1642	12293448704		sp|P0AG55|RL6_ECOLI	DGYADGWAQAGTAR	Heavy	2	Light shoulder	0.555	1.445	10487661568
sp|P0AG55|RL6_ECOLI	LQLVGVGYR	light	2	Heavy shoulder	0.859	1.141	1229684224		sp|P0AG55|RL6_ECOLI	LQLVGVGYR	light	2	Light shoulder	0.5502	1.4498	838330560
sp|P0AG55|RL6_ECOLI	LQLVGVGYR	Heavy	2	Heavy shoulder	0.859	1.141	1431575168		sp|P0AG55|RL6_ECOLI	LQLVGVGYR	Heavy	2	Light shoulder	0.5502	1.4498	1523617664
sp|P0AG55|RL6_ECOLI	QVIGQVAADLR	light	2	Heavy shoulder	0.8218	1.1782	10774227968		sp|P0AG55|RL6_ECOLI	QVIGQVAADLR	light	2	Light shoulder	0.5466	1.4534	6246986240
sp|P0AG55|RL6_ECOLI	QVIGQVAADLR	Heavy	2	Heavy shoulder	0.8218	1.1782	13109932032		sp|P0AG55|RL6_ECOLI	QVIGQVAADLR	Heavy	2	Light shoulder	0.5466	1.4534	11428557824
sp|P0AG55|RL6_ECOLI	YADEVVR	light	2	Heavy shoulder	0.8624	1.1376	4586532864		sp|P0AG55|RL6_ECOLI	YADEVVR	light	2	Light shoulder	0.5649	1.4351	3000240128
sp|P0AG55|RL6_ECOLI	YADEVVR	Heavy	2	Heavy shoulder	0.8624	1.1376	5318615040		sp|P0AG55|RL6_ECOLI	YADEVVR	Heavy	2	Light shoulder	0.5649	1.4351	5311070208
sp|P0A7K2|RL7_ECOLI	TEFDVILK	light	2	Heavy shoulder	1.03	0.97	616178944		sp|P0A7K2|RL7_ECOLI	TEFDVILK	light	2	Light shoulder	0.874	1.126	593364096
sp|P0A7K2|RL7_ECOLI	TEFDVILK	Heavy	2	Heavy shoulder	1.03	0.97	598216704		sp|P0A7K2|RL7_ECOLI	TEFDVILK	Heavy	2	Light shoulder	0.874	1.126	678917376
sp|P0A7K2|RL7_ECOLI	GATGLGLK	light	2	Heavy shoulder	0.6605	1.3395	993566208		sp|P0A7K2|RL7_ECOLI	GATGLGLK	light	2	Light shoulder	0.6959	1.3041	1154415488
sp|P0A7K2|RL7_ECOLI	GATGLGLK	Heavy	2	Heavy shoulder	0.6605	1.3395	1504254720		sp|P0A7K2|RL7_ECOLI	GATGLGLK	Heavy	2	Light shoulder	0.6959	1.3041	1658770560
sp|P0A7R1|RL9_ECOLI	VANLGSLGDQVNVK	light	2	Heavy shoulder	0.8511	1.1489	21492670464		sp|P0A7R1|RL9_ECOLI	VANLGSLGDQVNVK	light	2	Light shoulder	0.668	1.332	18447093760
sp|P0A7R1|RL9_ECOLI	VANLGSLGDQVNVK	Heavy	2	Heavy shoulder	0.8511	1.1489	25077280768		sp|P0A7R1|RL9_ECOLI	VANLGSLGDQVNVK	Heavy	2	Light shoulder	0.668	1.332	27491176448
sp|P0A7R1|RL9_ECOLI	VANLGSLGDQVNVK	light	3	Heavy shoulder	0.8511	1.1489	2561549568		sp|P0A7R1|RL9_ECOLI	VANLGSLGDQVNVK	light	3	Light shoulder	0.668	1.332	2942085120
sp|P0A7R1|RL9_ECOLI	VANLGSLGDQVNVK	Heavy	3	Heavy shoulder	0.8511	1.1489	3186695936		sp|P0A7R1|RL9_ECOLI	VANLGSLGDQVNVK	Heavy	3	Light shoulder	0.668	1.332	4528786432
sp|P0A7R1|RL9_ECOLI	NFLVPQGK	light	2	Heavy shoulder	0.8647	1.1353	8541860352		sp|P0A7R1|RL9_ECOLI	NFLVPQGK	light	2	Light shoulder	0.6848	1.3152	6219195392
sp|P0A7R1|RL9_ECOLI	NFLVPQGK	Heavy	2	Heavy shoulder	0.8647	1.1353	9878936576		sp|P0A7R1|RL9_ECOLI	NFLVPQGK	Heavy	2	Light shoulder	0.6848	1.3152	9081445376
sp|P0A7R1|RL9_ECOLI	NIEFFEAR	light	2	Heavy shoulder	0.8827	1.1173	10021391360		sp|P0A7R1|RL9_ECOLI	NIEFFEAR	light	2	Light shoulder	0.6921	1.3079	7596679168
sp|P0A7R1|RL9_ECOLI	NIEFFEAR	Heavy	2	Heavy shoulder	0.8827	1.1173	11352608768		sp|P0A7R1|RL9_ECOLI	NIEFFEAR	Heavy	2	Light shoulder	0.6921	1.3079	10975497216
sp|P0A7R1|RL9_ECOLI	LAEVLAAANAR	light	2	Heavy shoulder	0.884	1.116	14358342656		sp|P0A7R1|RL9_ECOLI	LAEVLAAANAR	light	2	Light shoulder	0.7517	1.2483	11271056384
sp|P0A7R1|RL9_ECOLI	LAEVLAAANAR	Heavy	2	Heavy shoulder	0.884	1.116	16242217984		sp|P0A7R1|RL9_ECOLI	LAEVLAAANAR	Heavy	2	Light shoulder	0.7517	1.2483	14994473984
sp|P0A7R1|RL9_ECOLI	INALETVTIASK	light	2	Heavy shoulder	0.8457	1.1543	15670840320		sp|P0A7R1|RL9_ECOLI	INALETVTIASK	light	2	Light shoulder	0.6698	1.3302	12563955712
sp|P0A7R1|RL9_ECOLI	INALETVTIASK	Heavy	2	Heavy shoulder	0.8457	1.1543	18529796096		sp|P0A7R1|RL9_ECOLI	INALETVTIASK	Heavy	2	Light shoulder	0.6698	1.3302	18757443584
sp|P0A7R1|RL9_ECOLI	DIADAVTAAGVEVAK	light	2	Heavy shoulder	0.8423	1.1577	12165243904		sp|P0A7R1|RL9_ECOLI	DIADAVTAAGVEVAK	light	2	Light shoulder	0.6694	1.3306	9419966464
sp|P0A7R1|RL9_ECOLI	DIADAVTAAGVEVAK	Heavy	2	Heavy shoulder	0.8423	1.1577	14436555776		sp|P0A7R1|RL9_ECOLI	DIADAVTAAGVEVAK	Heavy	2	Light shoulder	0.6694	1.3306	14080681984
sp|P0A7R1|RL9_ECOLI	DIADAVTAAGVEVAK	light	3	Heavy shoulder	0.8423	1.1577	4828173824		sp|P0A7R1|RL9_ECOLI	DIADAVTAAGVEVAK	light	3	Light shoulder	0.6694	1.3306	3317826560
sp|P0A7R1|RL9_ECOLI	DIADAVTAAGVEVAK	Heavy	3	Heavy shoulder	0.8423	1.1577	5738539008		sp|P0A7R1|RL9_ECOLI	DIADAVTAAGVEVAK	Heavy	3	Light shoulder	0.6694	1.3306	4948525056
sp|P0A7R1|RL9_ECOLI	LPNGVLR	light	2	Heavy shoulder	0.8654	1.1346	1370786816		sp|P0A7R1|RL9_ECOLI	LPNGVLR	light	2	Light shoulder	0.6836	1.3164	1152967552
sp|P0A7R1|RL9_ECOLI	LPNGVLR	Heavy	2	Heavy shoulder	0.8654	1.1346	1583950720		sp|P0A7R1|RL9_ECOLI	LPNGVLR	Heavy	2	Light shoulder	0.6836	1.3164	1686569344
sp|P0A7J3|RL10_ECOLI	GALSAVVADSR	light	2	Heavy shoulder	1.0194	0.9806	1349121920		sp|P0A7J3|RL10_ECOLI	GALSAVVADSR	light	2	Light shoulder	0.8741	1.1259	1176166528
sp|P0A7J3|RL10_ECOLI	GALSAVVADSR	Heavy	2	Heavy shoulder	1.0194	0.9806	1323458048		sp|P0A7J3|RL10_ECOLI	GALSAVVADSR	Heavy	2	Light shoulder	0.8741	1.1259	1345640320
sp|P0A7J3|RL10_ECOLI	AAAFEGELIPASQIDR	light	2	Heavy shoulder	0.9999	1.0001	1558089856		sp|P0A7J3|RL10_ECOLI	AAAFEGELIPASQIDR	light	2	Light shoulder	0.8578	1.1422	1618302976
sp|P0A7J3|RL10_ECOLI	AAAFEGELIPASQIDR	Heavy	2	Heavy shoulder	0.9999	1.0001	1553083136		sp|P0A7J3|RL10_ECOLI	AAAFEGELIPASQIDR	Heavy	2	Light shoulder	0.8578	1.1422	1887580160
sp|P0A7J3|RL10_ECOLI	AAAFEGELIPASQIDR	light	3	Heavy shoulder	0.9999	1.0001	466555584		sp|P0A7J3|RL10_ECOLI	AAAFEGELIPASQIDR	light	3	Light shoulder	0.8578	1.1422	396354240
sp|P0A7J3|RL10_ECOLI	AAAFEGELIPASQIDR	Heavy	3	Heavy shoulder	0.9999	1.0001	471717216		sp|P0A7J3|RL10_ECOLI	AAAFEGELIPASQIDR	Heavy	3	Light shoulder	0.8578	1.1422	461166656
sp|P0A7J3|RL10_ECOLI	LATLPTYEEAIAR	light	2	Heavy shoulder	1.0147	0.9853	2903702272		sp|P0A7J3|RL10_ECOLI	LATLPTYEEAIAR	light	2	Light shoulder	0.8841	1.1159	2301409536
sp|P0A7J3|RL10_ECOLI	LATLPTYEEAIAR	Heavy	2	Heavy shoulder	1.0147	0.9853	2861604864		sp|P0A7J3|RL10_ECOLI	LATLPTYEEAIAR	Heavy	2	Light shoulder	0.8841	1.1159	2603248640
sp|P0A7J7|RL11_ECOLI	GLPIPVVITVYADR	light	2	Heavy shoulder	0.965	1.035	6542393344		sp|P0A7J7|RL11_ECOLI	GLPIPVVITVYADR	light	2	Light shoulder	0.9321	1.0679	5090417152
sp|P0A7J7|RL11_ECOLI	GLPIPVVITVYADR	Heavy	2	Heavy shoulder	0.965	1.035	6736514048		sp|P0A7J7|RL11_ECOLI	GLPIPVVITVYADR	Heavy	2	Light shoulder	0.9321	1.0679	5426780160
sp|P0A7J7|RL11_ECOLI	GLPIPVVITVYADR	light	3	Heavy shoulder	0.965	1.035	3184433920		sp|P0A7J7|RL11_ECOLI	GLPIPVVITVYADR	light	3	Light shoulder	0.9321	1.0679	2914002432
sp|P0A7J7|RL11_ECOLI	GLPIPVVITVYADR	Heavy	3	Heavy shoulder	0.965	1.035	3343201792		sp|P0A7J7|RL11_ECOLI	GLPIPVVITVYADR	Heavy	3	Light shoulder	0.9321	1.0679	3160375552
sp|P0A7J7|RL11_ECOLI	SFTFVTK	light	2	Heavy shoulder	0.9531	1.0469	6992939520		sp|P0A7J7|RL11_ECOLI	SFTFVTK	light	2	Light shoulder	0.9241	1.0759	6393682944
sp|P0A7J7|RL11_ECOLI	SFTFVTK	Heavy	2	Heavy shoulder	0.9531	1.0469	7337129472		sp|P0A7J7|RL11_ECOLI	SFTFVTK	Heavy	2	Light shoulder	0.9241	1.0759	6918857216
sp|P0A7J7|RL11_ECOLI	TPPAAVLLK	light	2	Heavy shoulder	0.9515	1.0485	6801613824		sp|P0A7J7|RL11_ECOLI	TPPAAVLLK	light	2	Light shoulder	0.9082	1.0918	5746841088
sp|P0A7J7|RL11_ECOLI	TPPAAVLLK	Heavy	2	Heavy shoulder	0.9515	1.0485	7148103680		sp|P0A7J7|RL11_ECOLI	TPPAAVLLK	Heavy	2	Light shoulder	0.9082	1.0918	6327583744
sp|P0A7J7|RL11_ECOLI	AQLQEIAQTK	light	2	Heavy shoulder	0.9495	1.0505	13293458432		sp|P0A7J7|RL11_ECOLI	AQLQEIAQTK	light	2	Light shoulder	0.9268	1.0732	10789869568
sp|P0A7J7|RL11_ECOLI	AQLQEIAQTK	Heavy	2	Heavy shoulder	0.9495	1.0505	13999896576		sp|P0A7J7|RL11_ECOLI	AQLQEIAQTK	Heavy	2	Light shoulder	0.9268	1.0732	11641846784
sp|P0A7J7|RL11_ECOLI	SIEGTAR	light	2	Heavy shoulder	0.9852	1.0148	3063635456		sp|P0A7J7|RL11_ECOLI	SIEGTAR	light	2	Light shoulder	0.9457	1.0543	2765128192
sp|P0A7J7|RL11_ECOLI	SIEGTAR	Heavy	2	Heavy shoulder	0.9852	1.0148	3109571584		sp|P0A7J7|RL11_ECOLI	SIEGTAR	Heavy	2	Light shoulder	0.9457	1.0543	2924044032
sp|P0AA10|RL13_ECOLI	DWYVVDATGK	light	2	Heavy shoulder	0.9771	1.0229	9356766208		sp|P0AA10|RL13_ECOLI	DWYVVDATGK	light	2	Light shoulder	0.91	1.09	10101595136
sp|P0AA10|RL13_ECOLI	DWYVVDATGK	Heavy	2	Heavy shoulder	0.9771	1.0229	9576445952		sp|P0AA10|RL13_ECOLI	DWYVVDATGK	Heavy	2	Light shoulder	0.91	1.09	11101221888
sp|P0AA10|RL13_ECOLI	LATELAR	light	2	Heavy shoulder	0.89	1.11	4332904960		sp|P0AA10|RL13_ECOLI	LATELAR	light	2	Light shoulder	0.8303	1.1697	3568787200
sp|P0AA10|RL13_ECOLI	LATELAR	Heavy	2	Heavy shoulder	0.89	1.11	4868571136		sp|P0AA10|RL13_ECOLI	LATELAR	Heavy	2	Light shoulder	0.8303	1.1697	4298145792
sp|P0AA10|RL13_ECOLI	VAVTGNK	light	2	Heavy shoulder	0.9978	1.0022	1183396864		sp|P0AA10|RL13_ECOLI	VAVTGNK	light	2	Light shoulder	0.8939	1.1061	1132261120
sp|P0AA10|RL13_ECOLI	VAVTGNK	Heavy	2	Heavy shoulder	0.9978	1.0022	1185982208		sp|P0AA10|RL13_ECOLI	VAVTGNK	Heavy	2	Light shoulder	0.8939	1.1061	1266604032
sp|P0AA10|RL13_ECOLI	VIEIAVK	light	2	Heavy shoulder	0.9398	1.0602	3899867648		sp|P0AA10|RL13_ECOLI	VIEIAVK	light	2	Light shoulder	0.8905	1.1095	3286097920
sp|P0AA10|RL13_ECOLI	VIEIAVK	Heavy	2	Heavy shoulder	0.9398	1.0602	4149531392		sp|P0AA10|RL13_ECOLI	VIEIAVK	Heavy	2	Light shoulder	0.8905	1.1095	3689970432
sp|P0ADY3|RL14_ECOLI	VLGGSHR	light	2	Heavy shoulder	0.8249	1.1751	753021696		sp|P0ADY3|RL14_ECOLI	VLGGSHR	light	2	Light shoulder	0.3408	1.6592	294266720
sp|P0ADY3|RL14_ECOLI	VLGGSHR	Heavy	2	Heavy shoulder	0.8249	1.1751	912811712		sp|P0ADY3|RL14_ECOLI	VLGGSHR	Heavy	2	Light shoulder	0.3408	1.6592	863578048
sp|P0ADY3|RL14_ECOLI	YAGVGDIIK	light	2	Heavy shoulder	0.7768	1.2232	9916188672		sp|P0ADY3|RL14_ECOLI	YAGVGDIIK	light	2	Light shoulder	0.3263	1.6737	3887270144
sp|P0ADY3|RL14_ECOLI	YAGVGDIIK	Heavy	2	Heavy shoulder	0.7768	1.2232	12764962816		sp|P0ADY3|RL14_ECOLI	YAGVGDIIK	Heavy	2	Light shoulder	0.3263	1.6737	11914243072
sp|P0ADY3|RL14_ECOLI	IFGPVTR	light	2	Heavy shoulder	0.8067	1.1933	6568052224		sp|P0ADY3|RL14_ECOLI	IFGPVTR	light	2	Light shoulder	0.3383	1.6617	2497864192
sp|P0ADY3|RL14_ECOLI	IFGPVTR	Heavy	2	Heavy shoulder	0.8067	1.1933	8141599232		sp|P0ADY3|RL14_ECOLI	IFGPVTR	Heavy	2	Light shoulder	0.3383	1.6617	7382896640
sp|P02413|RL15_ECOLI	LNTLSPAEGSK	light	2	Heavy shoulder	0.9537	1.0463	9817419776		sp|P02413|RL15_ECOLI	LNTLSPAEGSK	light	2	Light shoulder	0.8388	1.1612	8433267200
sp|P02413|RL15_ECOLI	LNTLSPAEGSK	Heavy	2	Heavy shoulder	0.9537	1.0463	10294457344		sp|P02413|RL15_ECOLI	LNTLSPAEGSK	Heavy	2	Light shoulder	0.8388	1.1612	10054091776
sp|P02413|RL15_ECOLI	GIGSGLGK	light	2	Heavy shoulder	0.9351	1.0649	3814340608		sp|P02413|RL15_ECOLI	GIGSGLGK	light	2	Light shoulder	0.8271	1.1729	3607355136
sp|P02413|RL15_ECOLI	GIGSGLGK	Heavy	2	Heavy shoulder	0.9351	1.0649	4079206400		sp|P02413|RL15_ECOLI	GIGSGLGK	Heavy	2	Light shoulder	0.8271	1.1729	4361489920
sp|P02413|RL15_ECOLI	FGFTSR	light	2	Heavy shoulder	1.0448	0.9552	5872365056		sp|P02413|RL15_ECOLI	FGFTSR	light	2	Light shoulder	0.9057	1.0943	4335623168
sp|P02413|RL15_ECOLI	FGFTSR	Heavy	2	Heavy shoulder	1.0448	0.9552	5620810240		sp|P02413|RL15_ECOLI	FGFTSR	Heavy	2	Light shoulder	0.9057	1.0943	4787153408
sp|P02413|RL15_ECOLI	AAITAEIR	light	2	Heavy shoulder	0.9757	1.0243	4213923840		sp|P02413|RL15_ECOLI	AAITAEIR	light	2	Light shoulder	0.8717	1.1283	4039291904
sp|P02413|RL15_ECOLI	AAITAEIR	Heavy	2	Heavy shoulder	0.9757	1.0243	4318921728		sp|P02413|RL15_ECOLI	AAITAEIR	Heavy	2	Light shoulder	0.8717	1.1283	4633651712
sp|P02413|RL15_ECOLI	LSDLAK	light	2	Heavy shoulder	0.9463	1.0537	3344019456		sp|P02413|RL15_ECOLI	LSDLAK	light	2	Light shoulder	0.8444	1.1556	2896701696
sp|P02413|RL15_ECOLI	LSDLAK	Heavy	2	Heavy shoulder	0.9463	1.0537	3533697792		sp|P02413|RL15_ECOLI	LSDLAK	Heavy	2	Light shoulder	0.8444	1.1556	3430423808
sp|P02413|RL15_ECOLI	VEGGVVDLNTLK	light	2	Heavy shoulder	0.9739	1.0261	17228304384		sp|P02413|RL15_ECOLI	VEGGVVDLNTLK	light	2	Light shoulder	0.8582	1.1418	15870712832
sp|P02413|RL15_ECOLI	VEGGVVDLNTLK	Heavy	2	Heavy shoulder	0.9739	1.0261	17690044416		sp|P02413|RL15_ECOLI	VEGGVVDLNTLK	Heavy	2	Light shoulder	0.8582	1.1418	18494009344
sp|P02413|RL15_ECOLI	AANIIGIQIEFAK	light	2	Heavy shoulder	0.9328	1.0672	2892059904		sp|P02413|RL15_ECOLI	AANIIGIQIEFAK	light	2	Light shoulder	0.8408	1.1592	2728064768
sp|P02413|RL15_ECOLI	AANIIGIQIEFAK	Heavy	2	Heavy shoulder	0.9328	1.0672	3073534720		sp|P02413|RL15_ECOLI	AANIIGIQIEFAK	Heavy	2	Light shoulder	0.8408	1.1592	3249322496
sp|P02413|RL15_ECOLI	AANIIGIQIEFAK	light	3	Heavy shoulder	0.9328	1.0672	916446528		sp|P02413|RL15_ECOLI	AANIIGIQIEFAK	light	3	Light shoulder	0.8408	1.1592	759339328
sp|P02413|RL15_ECOLI	AANIIGIQIEFAK	Heavy	3	Heavy shoulder	0.9328	1.0672	1009232320		sp|P02413|RL15_ECOLI	AANIIGIQIEFAK	Heavy	3	Light shoulder	0.8408	1.1592	898365376
sp|P02413|RL15_ECOLI	VILAGEVTTPVTVR	light	2	Heavy shoulder	0.9828	1.0172	11746347008		sp|P02413|RL15_ECOLI	VILAGEVTTPVTVR	light	2	Light shoulder	0.8875	1.1125	10867542016
sp|P02413|RL15_ECOLI	VILAGEVTTPVTVR	Heavy	2	Heavy shoulder	0.9828	1.0172	11884371968		sp|P02413|RL15_ECOLI	VILAGEVTTPVTVR	Heavy	2	Light shoulder	0.8875	1.1125	12192889856
sp|P02413|RL15_ECOLI	VILAGEVTTPVTVR	light	3	Heavy shoulder	0.9828	1.0172	3003838464		sp|P02413|RL15_ECOLI	VILAGEVTTPVTVR	light	3	Light shoulder	0.8875	1.1125	2892148480
sp|P02413|RL15_ECOLI	VILAGEVTTPVTVR	Heavy	3	Heavy shoulder	0.9828	1.0172	3124051456		sp|P02413|RL15_ECOLI	VILAGEVTTPVTVR	Heavy	3	Light shoulder	0.8875	1.1125	3311163648
sp|P02413|RL15_ECOLI	AAIEAAGGK	light	2	Heavy shoulder	0.9595	1.0405	343511392		sp|P02413|RL15_ECOLI	AAIEAAGGK	light	2	Light shoulder	0.7806	1.2194	225201472
sp|P02413|RL15_ECOLI	AAIEAAGGK	Heavy	2	Heavy shoulder	0.9595	1.0405	357999616		sp|P02413|RL15_ECOLI	AAIEAAGGK	Heavy	2	Light shoulder	0.7806	1.2194	288497856
sp|P0ADY7|RL16_ECOLI	GLAQGTDVSFGSFGLK	light	2	Heavy shoulder	0.7399	1.2601	16778002432		sp|P0ADY7|RL16_ECOLI	GLAQGTDVSFGSFGLK	light	2	Light shoulder	0.2933	1.7067	6436962304
sp|P0ADY7|RL16_ECOLI	GLAQGTDVSFGSFGLK	Heavy	2	Heavy shoulder	0.7399	1.2601	22675998720		sp|P0ADY7|RL16_ECOLI	GLAQGTDVSFGSFGLK	Heavy	2	Light shoulder	0.2933	1.7067	21944403968
sp|P0ADY7|RL16_ECOLI	QIEAAR	light	2	Heavy shoulder	0.7835	1.2165	895389184		sp|P0ADY7|RL16_ECOLI	QIEAAR	light	2	Light shoulder	0.2957	1.7043	377865984
sp|P0ADY7|RL16_ECOLI	QIEAAR	Heavy	2	Heavy shoulder	0.7835	1.2165	1142753536		sp|P0ADY7|RL16_ECOLI	QIEAAR	Heavy	2	Light shoulder	0.2957	1.7043	1278064256
sp|P0ADY7|RL16_ECOLI	GNVEYWVALIQPGK	light	2	Heavy shoulder	0.7496	1.2504	7781791232		sp|P0ADY7|RL16_ECOLI	GNVEYWVALIQPGK	light	2	Light shoulder	0.3025	1.6975	2186552832
sp|P0ADY7|RL16_ECOLI	GNVEYWVALIQPGK	Heavy	2	Heavy shoulder	0.7496	1.2504	10421948416		sp|P0ADY7|RL16_ECOLI	GNVEYWVALIQPGK	Heavy	2	Light shoulder	0.3025	1.6975	7444182016
sp|P0ADY7|RL16_ECOLI	GNVEYWVALIQPGK	light	3	Heavy shoulder	0.7496	1.2504	5217256960		sp|P0ADY7|RL16_ECOLI	GNVEYWVALIQPGK	light	3	Light shoulder	0.3025	1.6975	2446912000
sp|P0ADY7|RL16_ECOLI	GNVEYWVALIQPGK	Heavy	3	Heavy shoulder	0.7496	1.2504	6920257024		sp|P0ADY7|RL16_ECOLI	GNVEYWVALIQPGK	Heavy	3	Light shoulder	0.3025	1.6975	7871930880
sp|P0ADY7|RL16_ECOLI	TTFVTK	light	2	Heavy shoulder	0.742	1.258	3520772608		sp|P0ADY7|RL16_ECOLI	TTFVTK	light	2	Light shoulder	0.2879	1.7121	1374142720
sp|P0ADY7|RL16_ECOLI	TTFVTK	Heavy	2	Heavy shoulder	0.742	1.258	4744965120		sp|P0ADY7|RL16_ECOLI	TTFVTK	Heavy	2	Light shoulder	0.2879	1.7121	4772395008
sp|P0AG44|RL17_ECOLI	HEIIK	light	2	Heavy shoulder	1.1113	0.8887	3757385472		sp|P0AG44|RL17_ECOLI	HEIIK	light	2	Light shoulder	0.8527	1.1473	2833651456
sp|P0AG44|RL17_ECOLI	HEIIK	Heavy	2	Heavy shoulder	1.1113	0.8887	3381172480		sp|P0AG44|RL17_ECOLI	HEIIK	Heavy	2	Light shoulder	0.8527	1.1473	3323133952
sp|P0AG44|RL17_ECOLI	VVEPLITLAK	light	2	Heavy shoulder	1.0433	0.9567	34184675328		sp|P0AG44|RL17_ECOLI	VVEPLITLAK	light	2	Light shoulder	0.912	1.088	28388382720
sp|P0AG44|RL17_ECOLI	VVEPLITLAK	Heavy	2	Heavy shoulder	1.0433	0.9567	32766308352		sp|P0AG44|RL17_ECOLI	VVEPLITLAK	Heavy	2	Light shoulder	0.912	1.088	31128018944
sp|P0AG44|RL17_ECOLI	DNEIVAK	light	2	Heavy shoulder	0.93	1.07	339514944		sp|P0AG44|RL17_ECOLI	DNEIVAK	light	2	Light shoulder	0.7513	1.2487	275381568
sp|P0AG44|RL17_ECOLI	DNEIVAK	Heavy	2	Heavy shoulder	0.93	1.07	365063936		sp|P0AG44|RL17_ECOLI	DNEIVAK	Heavy	2	Light shoulder	0.7513	1.2487	366530592
sp|P0AG44|RL17_ECOLI	AGGYTR	light	2	Heavy shoulder	1.0719	0.9281	9772106		sp|P0AG44|RL17_ECOLI	AGGYTR	light	2	Light shoulder	0.8727	1.1273	22503068
sp|P0AG44|RL17_ECOLI	AGGYTR	Heavy	2	Heavy shoulder	1.0719	0.9281	9116790		sp|P0AG44|RL17_ECOLI	AGGYTR	Heavy	2	Light shoulder	0.8727	1.1273	25786518
sp|P0C018|RL18_ECOLI	LVVHR	light	2	Heavy shoulder	1.0432	0.9568	994055872		sp|P0C018|RL18_ECOLI	LVVHR	light	2	Light shoulder	1.0247	0.9753	985356736
sp|P0C018|RL18_ECOLI	LVVHR	Heavy	2	Heavy shoulder	1.0432	0.9568	952862656		sp|P0C018|RL18_ECOLI	LVVHR	Heavy	2	Light shoulder	1.0247	0.9753	961592320
sp|P0C018|RL18_ECOLI	AIAEQLK	light	2	Heavy shoulder	0.9891	1.0109	4009639424		sp|P0C018|RL18_ECOLI	AIAEQLK	light	2	Light shoulder	0.9584	1.0416	3772770304
sp|P0C018|RL18_ECOLI	AIAEQLK	Heavy	2	Heavy shoulder	0.9891	1.0109	4053809408		sp|P0C018|RL18_ECOLI	AIAEQLK	Heavy	2	Light shoulder	0.9584	1.0416	3936346624
sp|P0C018|RL18_ECOLI	DAAAAVGK	light	2	Heavy shoulder	1.0001	0.9999	1482005888		sp|P0C018|RL18_ECOLI	DAAAAVGK	light	2	Light shoulder	1.0843	0.9157	1777894784
sp|P0C018|RL18_ECOLI	DAAAAVGK	Heavy	2	Heavy shoulder	1.0001	0.9999	1481911424		sp|P0C018|RL18_ECOLI	DAAAAVGK	Heavy	2	Light shoulder	1.0843	0.9157	1639722240
sp|P0C018|RL18_ECOLI	DVSFDR	light	2	Heavy shoulder	1.0198	0.9802	2753820160		sp|P0C018|RL18_ECOLI	DVSFDR	light	2	Light shoulder	1.015	0.985	3123981824
sp|P0C018|RL18_ECOLI	DVSFDR	Heavy	2	Heavy shoulder	1.0198	0.9802	2700231680		sp|P0C018|RL18_ECOLI	DVSFDR	Heavy	2	Light shoulder	1.015	0.985	3077823232
sp|P0C018|RL18_ECOLI	SGFQYHGR	light	2	Heavy shoulder	1.0248	0.9752	1051367808		sp|P0C018|RL18_ECOLI	SGFQYHGR	light	2	Light shoulder	1.024	0.976	1128536448
sp|P0C018|RL18_ECOLI	SGFQYHGR	Heavy	2	Heavy shoulder	1.0248	0.9752	1018233024		sp|P0C018|RL18_ECOLI	SGFQYHGR	Heavy	2	Light shoulder	1.024	0.976	1130547712
sp|P0C018|RL18_ECOLI	SGFQYHGR	light	3	Heavy shoulder	1.0248	0.9752	2035979776		sp|P0C018|RL18_ECOLI	SGFQYHGR	light	3	Light shoulder	1.024	0.976	2188710912
sp|P0C018|RL18_ECOLI	SGFQYHGR	Heavy	3	Heavy shoulder	1.0248	0.9752	1994312576		sp|P0C018|RL18_ECOLI	SGFQYHGR	Heavy	3	Light shoulder	1.024	0.976	2108997888
sp|P0C018|RL18_ECOLI	VQALADAAR	light	2	Heavy shoulder	1.0231	0.9769	5209702912		sp|P0C018|RL18_ECOLI	VQALADAAR	light	2	Light shoulder	1.0107	0.9893	5092463104
sp|P0C018|RL18_ECOLI	VQALADAAR	Heavy	2	Heavy shoulder	1.0231	0.9769	5092203520		sp|P0C018|RL18_ECOLI	VQALADAAR	Heavy	2	Light shoulder	1.0107	0.9893	5038716416
sp|P0A7K6|RL19_ECOLI	VWVVEGSK	light	2	Heavy shoulder	0.8209	1.1791	3522256896		sp|P0A7K6|RL19_ECOLI	VWVVEGSK	light	2	Light shoulder	0.4039	1.5961	1451597824
sp|P0A7K6|RL19_ECOLI	VWVVEGSK	Heavy	2	Heavy shoulder	0.8209	1.1791	4290907392		sp|P0A7K6|RL19_ECOLI	VWVVEGSK	Heavy	2	Light shoulder	0.4039	1.5961	3593619200
sp|P0A7K6|RL19_ECOLI	GLHSAFTVR	light	2	Heavy shoulder	0.8593	1.1407	464157888		sp|P0A7K6|RL19_ECOLI	GLHSAFTVR	light	2	Light shoulder	0.4185	1.5815	239602240
sp|P0A7K6|RL19_ECOLI	GLHSAFTVR	Heavy	2	Heavy shoulder	0.8593	1.1407	543523200		sp|P0A7K6|RL19_ECOLI	GLHSAFTVR	Heavy	2	Light shoulder	0.4185	1.5815	584145216
sp|P0A7K6|RL19_ECOLI	GLHSAFTVR	light	3	Heavy shoulder	0.8593	1.1407	2095028352		sp|P0A7K6|RL19_ECOLI	GLHSAFTVR	light	3	Light shoulder	0.4185	1.5815	1078640384
sp|P0A7K6|RL19_ECOLI	GLHSAFTVR	Heavy	3	Heavy shoulder	0.8593	1.1407	2434684672		sp|P0A7K6|RL19_ECOLI	GLHSAFTVR	Heavy	3	Light shoulder	0.4185	1.5815	2566086400
sp|P0A7K6|RL19_ECOLI	ISNGEGVER	light	2	Heavy shoulder	0.8618	1.1382	1997132160		sp|P0A7K6|RL19_ECOLI	ISNGEGVER	light	2	Light shoulder	0.4254	1.5746	897210944
sp|P0A7K6|RL19_ECOLI	ISNGEGVER	Heavy	2	Heavy shoulder	0.8618	1.1382	2317527296		sp|P0A7K6|RL19_ECOLI	ISNGEGVER	Heavy	2	Light shoulder	0.4254	1.5746	2109153024
sp|P0A7K6|RL19_ECOLI	VFQTHSPVVDSISVK	light	2	Heavy shoulder	0.8143	1.1857	1291231744		sp|P0A7K6|RL19_ECOLI	VFQTHSPVVDSISVK	light	2	Light shoulder	0.3993	1.6007	741563776
sp|P0A7K6|RL19_ECOLI	VFQTHSPVVDSISVK	Heavy	2	Heavy shoulder	0.8143	1.1857	1605485952		sp|P0A7K6|RL19_ECOLI	VFQTHSPVVDSISVK	Heavy	2	Light shoulder	0.3993	1.6007	2000952320
sp|P0A7K6|RL19_ECOLI	VFQTHSPVVDSISVK	light	3	Heavy shoulder	0.8143	1.1857	13782706176		sp|P0A7K6|RL19_ECOLI	VFQTHSPVVDSISVK	light	3	Light shoulder	0.3993	1.6007	7150082048
sp|P0A7K6|RL19_ECOLI	VFQTHSPVVDSISVK	Heavy	3	Heavy shoulder	0.8143	1.1857	16905037824		sp|P0A7K6|RL19_ECOLI	VFQTHSPVVDSISVK	Heavy	3	Light shoulder	0.3993	1.6007	17764954112
sp|P0A7K6|RL19_ECOLI	LYYLR	light	2	Heavy shoulder	0.8117	1.1883	4010108672		sp|P0A7K6|RL19_ECOLI	LYYLR	light	2	Light shoulder	0.4105	1.5895	2196905984
sp|P0A7K6|RL19_ECOLI	LYYLR	Heavy	2	Heavy shoulder	0.8117	1.1883	4940197376		sp|P0A7K6|RL19_ECOLI	LYYLR	Heavy	2	Light shoulder	0.4105	1.5895	5351660544
sp|P0A7L3|RL20_ECOLI	GYYGAR	light	2	Heavy shoulder	1.0154	0.9846	1057232576		sp|P0A7L3|RL20_ECOLI	GYYGAR	light	2	Light shoulder	1	1	1233132288
sp|P0A7L3|RL20_ECOLI	GYYGAR	Heavy	2	Heavy shoulder	1.0154	0.9846	1041153856		sp|P0A7L3|RL20_ECOLI	GYYGAR	Heavy	2	Light shoulder	1	1	1233174784
sp|P0A7L3|RL20_ECOLI	VAFQAVIK	light	2	Heavy shoulder	0.9697	1.0303	3077753856		sp|P0A7L3|RL20_ECOLI	VAFQAVIK	light	2	Light shoulder	0.9423	1.0577	3452134144
sp|P0A7L3|RL20_ECOLI	VAFQAVIK	Heavy	2	Heavy shoulder	0.9697	1.0303	3173997824		sp|P0A7L3|RL20_ECOLI	VAFQAVIK	Heavy	2	Light shoulder	0.9423	1.0577	3663682560
sp|P0A7L3|RL20_ECOLI	AGQYAYR	light	2	Heavy shoulder	0.9448	1.0552	1208563456		sp|P0A7L3|RL20_ECOLI	AGQYAYR	light	2	Light shoulder	0.9727	1.0273	1303467264
sp|P0A7L3|RL20_ECOLI	AGQYAYR	Heavy	2	Heavy shoulder	0.9448	1.0552	1279171328		sp|P0A7L3|RL20_ECOLI	AGQYAYR	Heavy	2	Light shoulder	0.9727	1.0273	1340067456
sp|P0A7L3|RL20_ECOLI	QLWIAR	light	2	Heavy shoulder	1.0195	0.9805	3404745984		sp|P0A7L3|RL20_ECOLI	QLWIAR	light	2	Light shoulder	1.0067	0.9933	3905966080
sp|P0A7L3|RL20_ECOLI	QLWIAR	Heavy	2	Heavy shoulder	1.0195	0.9805	3339732480		sp|P0A7L3|RL20_ECOLI	QLWIAR	Heavy	2	Light shoulder	1.0067	0.9933	3880070144
sp|P0A7L3|RL20_ECOLI	INAAAR	light	2	Heavy shoulder	1.0567	0.9433	643258240		sp|P0A7L3|RL20_ECOLI	INAAAR	light	2	Light shoulder	1.0151	0.9849	783417856
sp|P0A7L3|RL20_ECOLI	INAAAR	Heavy	2	Heavy shoulder	1.0567	0.9433	608726208		sp|P0A7L3|RL20_ECOLI	INAAAR	Heavy	2	Light shoulder	1.0151	0.9849	771745152
sp|P0A7L3|RL20_ECOLI	QNGISYSK	light	2	Heavy shoulder	0.994	1.006	898099648		sp|P0A7L3|RL20_ECOLI	QNGISYSK	light	2	Light shoulder	0.9801	1.0199	1054169856
sp|P0A7L3|RL20_ECOLI	QNGISYSK	Heavy	2	Heavy shoulder	0.994	1.006	903496256		sp|P0A7L3|RL20_ECOLI	QNGISYSK	Heavy	2	Light shoulder	0.9801	1.0199	1075562368
sp|P0A7L3|RL20_ECOLI	FINGLK	light	2	Heavy shoulder	0.9574	1.0426	720577280		sp|P0A7L3|RL20_ECOLI	FINGLK	light	2	Light shoulder	0.9288	1.0712	837217280
sp|P0A7L3|RL20_ECOLI	FINGLK	Heavy	2	Heavy shoulder	0.9574	1.0426	752642048		sp|P0A7L3|RL20_ECOLI	FINGLK	Heavy	2	Light shoulder	0.9288	1.0712	901407232
sp|P0A7L3|RL20_ECOLI	ASVEIDR	light	2	Heavy shoulder	1.2408	0.7592	36358648		sp|P0A7L3|RL20_ECOLI	ASVEIDR	light	2	Light shoulder	1.2375	0.7625	38741192
sp|P0A7L3|RL20_ECOLI	ASVEIDR	Heavy	2	Heavy shoulder	1.2408	0.7592	29302524		sp|P0A7L3|RL20_ECOLI	ASVEIDR	Heavy	2	Light shoulder	1.2375	0.7625	31306984
sp|P0A7L3|RL20_ECOLI	ILADIAVFDK	light	2	Heavy shoulder	0.984	1.016	5631579648		sp|P0A7L3|RL20_ECOLI	ILADIAVFDK	light	2	Light shoulder	0.9761	1.0239	6295242240
sp|P0A7L3|RL20_ECOLI	ILADIAVFDK	Heavy	2	Heavy shoulder	0.984	1.016	5723062784		sp|P0A7L3|RL20_ECOLI	ILADIAVFDK	Heavy	2	Light shoulder	0.9761	1.0239	6449145856
sp|P0A7L3|RL20_ECOLI	VAFTALVEK	light	2	Heavy shoulder	0.9678	1.0322	4894800896		sp|P0A7L3|RL20_ECOLI	VAFTALVEK	light	2	Light shoulder	0.9699	1.0301	5504150528
sp|P0A7L3|RL20_ECOLI	VAFTALVEK	Heavy	2	Heavy shoulder	0.9678	1.0322	5057549824		sp|P0A7L3|RL20_ECOLI	VAFTALVEK	Heavy	2	Light shoulder	0.9699	1.0301	5674806784
sp|P0AG48|RL21_ECOLI	VSEGQTVR	light	2	Heavy shoulder	1.0463	0.9537	3558020096		sp|P0AG48|RL21_ECOLI	VSEGQTVR	light	2	Light shoulder	1.0155	0.9845	3203343872
sp|P0AG48|RL21_ECOLI	VSEGQTVR	Heavy	2	Heavy shoulder	1.0463	0.9537	3400565248		sp|P0AG48|RL21_ECOLI	VSEGQTVR	Heavy	2	Light shoulder	1.0155	0.9845	3154372608
sp|P0AG48|RL21_ECOLI	IGVPFVDGGVIK	light	2	Heavy shoulder	0.994	1.006	17843298304		sp|P0AG48|RL21_ECOLI	IGVPFVDGGVIK	light	2	Light shoulder	0.9595	1.0405	15553001472
sp|P0AG48|RL21_ECOLI	IGVPFVDGGVIK	Heavy	2	Heavy shoulder	0.994	1.006	17950701568		sp|P0AG48|RL21_ECOLI	IGVPFVDGGVIK	Heavy	2	Light shoulder	0.9595	1.0405	16209262592
sp|P0AG48|RL21_ECOLI	AEVVAHGR	light	2	Heavy shoulder	1.0325	0.9675	666059200		sp|P0AG48|RL21_ECOLI	AEVVAHGR	light	2	Light shoulder	1.0091	0.9909	614310272
sp|P0AG48|RL21_ECOLI	AEVVAHGR	Heavy	2	Heavy shoulder	1.0325	0.9675	645121216		sp|P0AG48|RL21_ECOLI	AEVVAHGR	Heavy	2	Light shoulder	1.0091	0.9909	608751168
sp|P0AG48|RL21_ECOLI	QWFTDVK	light	2	Heavy shoulder	0.9688	1.0312	6375772160		sp|P0AG48|RL21_ECOLI	QWFTDVK	light	2	Light shoulder	0.9632	1.0368	7269900800
sp|P0AG48|RL21_ECOLI	QWFTDVK	Heavy	2	Heavy shoulder	0.9688	1.0312	6580931584		sp|P0AG48|RL21_ECOLI	QWFTDVK	Heavy	2	Light shoulder	0.9632	1.0368	7547867136
sp|P61175|RL22_ECOLI	LVADLIR	light	2	Heavy shoulder	0.9595	1.0405	8303774208		sp|P61175|RL22_ECOLI	LVADLIR	light	2	Light shoulder	0.8329	1.1671	6966672384
sp|P61175|RL22_ECOLI	LVADLIR	Heavy	2	Heavy shoulder	0.9595	1.0405	8654107648		sp|P61175|RL22_ECOLI	LVADLIR	Heavy	2	Light shoulder	0.8329	1.1671	8364836864
sp|P61175|RL22_ECOLI	VSQALDILTYTNK	light	2	Heavy shoulder	0.9483	1.0517	2474469888		sp|P61175|RL22_ECOLI	VSQALDILTYTNK	light	2	Light shoulder	0.7953	1.2047	1999150848
sp|P61175|RL22_ECOLI	VSQALDILTYTNK	Heavy	2	Heavy shoulder	0.9483	1.0517	2623923456		sp|P61175|RL22_ECOLI	VSQALDILTYTNK	Heavy	2	Light shoulder	0.7953	1.2047	2499959808
sp|P61175|RL22_ECOLI	VSQALDILTYTNK	light	3	Heavy shoulder	0.9483	1.0517	1211300608		sp|P61175|RL22_ECOLI	VSQALDILTYTNK	light	3	Light shoulder	0.7953	1.2047	894921536
sp|P61175|RL22_ECOLI	VSQALDILTYTNK	Heavy	3	Heavy shoulder	0.9483	1.0517	1262949248		sp|P61175|RL22_ECOLI	VSQALDILTYTNK	Heavy	3	Light shoulder	0.7953	1.2047	1138861056
sp|P61175|RL22_ECOLI	AAVLVK	light	2	Heavy shoulder	0.9504	1.0496	1693942272		sp|P61175|RL22_ECOLI	AAVLVK	light	2	Light shoulder	0.7995	1.2005	1305095424
sp|P61175|RL22_ECOLI	AAVLVK	Heavy	2	Heavy shoulder	0.9504	1.0496	1782421248		sp|P61175|RL22_ECOLI	AAVLVK	Heavy	2	Light shoulder	0.7995	1.2005	1632368256
sp|P0ADZ0|RL23_ECOLI	SNTIVLK	light	2	Heavy shoulder	1.2905	0.7095	3179832576		sp|P0ADZ0|RL23_ECOLI	SNTIVLK	light	2	Light shoulder	1.1816	0.8184	3086501376
sp|P0ADZ0|RL23_ECOLI	SNTIVLK	Heavy	2	Heavy shoulder	1.2905	0.7095	2464122368		sp|P0ADZ0|RL23_ECOLI	SNTIVLK	Heavy	2	Light shoulder	1.1816	0.8184	2612073728
sp|P0ADZ0|RL23_ECOLI	AYVTLK	light	2	Heavy shoulder	0.9719	1.0281	2208278528		sp|P0ADZ0|RL23_ECOLI	AYVTLK	light	2	Light shoulder	0.9486	1.0514	2550430976
sp|P0ADZ0|RL23_ECOLI	AYVTLK	Heavy	2	Heavy shoulder	0.9719	1.0281	2272232960		sp|P0ADZ0|RL23_ECOLI	AYVTLK	Heavy	2	Light shoulder	0.9486	1.0514	2688693504
sp|P60624|RL24_ECOLI	DDEVIVLTGK	light	2	Heavy shoulder	0.9647	1.0353	653951872		sp|P60624|RL24_ECOLI	DDEVIVLTGK	light	2	Light shoulder	0.9792	1.0208	703620928
sp|P60624|RL24_ECOLI	DDEVIVLTGK	Heavy	2	Heavy shoulder	0.9647	1.0353	677852480		sp|P60624|RL24_ECOLI	DDEVIVLTGK	Heavy	2	Light shoulder	0.9792	1.0208	718581056
sp|P60624|RL24_ECOLI	NVLSSGK	light	2	Heavy shoulder	1.0034	0.9966	3536840704		sp|P60624|RL24_ECOLI	NVLSSGK	light	2	Light shoulder	1.0329	0.9671	3882767360
sp|P60624|RL24_ECOLI	NVLSSGK	Heavy	2	Heavy shoulder	1.0034	0.9966	3524729344		sp|P60624|RL24_ECOLI	NVLSSGK	Heavy	2	Light shoulder	1.0329	0.9671	3759047680
sp|P60624|RL24_ECOLI	VIVEGINLVK	light	2	Heavy shoulder	1.0498	0.9502	25116837888		sp|P60624|RL24_ECOLI	VIVEGINLVK	light	2	Light shoulder	0.9703	1.0297	22200895488
sp|P60624|RL24_ECOLI	VIVEGINLVK	Heavy	2	Heavy shoulder	1.0498	0.9502	23926491136		sp|P60624|RL24_ECOLI	VIVEGINLVK	Heavy	2	Light shoulder	0.9703	1.0297	22881572864
sp|P60624|RL24_ECOLI	PVPALNQPGGIVEK	light	2	Heavy shoulder	0.9684	1.0316	685728320		sp|P60624|RL24_ECOLI	PVPALNQPGGIVEK	light	2	Light shoulder	1.0123	0.9877	705262784
sp|P60624|RL24_ECOLI	PVPALNQPGGIVEK	Heavy	2	Heavy shoulder	0.9684	1.0316	708125248		sp|P60624|RL24_ECOLI	PVPALNQPGGIVEK	Heavy	2	Light shoulder	1.0123	0.9877	696698816
sp|P60624|RL24_ECOLI	SNSETIK	light	2	Heavy shoulder	1.0722	0.9278	41248972		sp|P60624|RL24_ECOLI	SNSETIK	light	2	Light shoulder	1.032	0.968	123912168
sp|P60624|RL24_ECOLI	SNSETIK	Heavy	2	Heavy shoulder	1.0722	0.9278	38472540		sp|P60624|RL24_ECOLI	SNSETIK	Heavy	2	Light shoulder	1.032	0.968	120072040
sp|P68919|RL25_ECOLI	FPAIIYGGK	light	2	Heavy shoulder	1.0152	0.9848	2291259392		sp|P68919|RL25_ECOLI	FPAIIYGGK	light	2	Light shoulder	1.0275	0.9725	2077715968
sp|P68919|RL25_ECOLI	FPAIIYGGK	Heavy	2	Heavy shoulder	1.0152	0.9848	2256985088		sp|P68919|RL25_ECOLI	FPAIIYGGK	Heavy	2	Light shoulder	1.0275	0.9725	2022066048
sp|P68919|RL25_ECOLI	EAPLAIELDHDK	light	2	Heavy shoulder	0.8064	1.1936	2090460672		sp|P68919|RL25_ECOLI	EAPLAIELDHDK	light	2	Light shoulder	0.6623	1.3377	2019974272
sp|P68919|RL25_ECOLI	EAPLAIELDHDK	Heavy	2	Heavy shoulder	0.8064	1.1936	2573257216		sp|P68919|RL25_ECOLI	EAPLAIELDHDK	Heavy	2	Light shoulder	0.6623	1.3377	3089893632
sp|P68919|RL25_ECOLI	EAPLAIELDHDK	light	3	Heavy shoulder	0.8064	1.1936	5836155392		sp|P68919|RL25_ECOLI	EAPLAIELDHDK	light	3	Light shoulder	0.6623	1.3377	4501770752
sp|P68919|RL25_ECOLI	EAPLAIELDHDK	Heavy	3	Heavy shoulder	0.8064	1.1936	7256199168		sp|P68919|RL25_ECOLI	EAPLAIELDHDK	Heavy	3	Light shoulder	0.6623	1.3377	6757117952
sp|P68919|RL25_ECOLI	LQHIDFVR	light	3	Heavy shoulder	0.7891	1.2109	398379456		sp|P68919|RL25_ECOLI	LQHIDFVR	light	3	Light shoulder	0.6968	1.3032	383749408
sp|P68919|RL25_ECOLI	LQHIDFVR	Heavy	3	Heavy shoulder	0.7891	1.2109	504833344		sp|P68919|RL25_ECOLI	LQHIDFVR	Heavy	3	Light shoulder	0.6968	1.3032	550745792
sp|P0A7L8|RL27_ECOLI	FHAGANVGCGR	light	2	Heavy shoulder	0.8506	1.1494	619193664		sp|P0A7L8|RL27_ECOLI	FHAGANVGCGR	light	2	Light shoulder	0.6268	1.3732	480402624
sp|P0A7L8|RL27_ECOLI	FHAGANVGCGR	Heavy	2	Heavy shoulder	0.8506	1.1494	730876992		sp|P0A7L8|RL27_ECOLI	FHAGANVGCGR	Heavy	2	Light shoulder	0.6268	1.3732	761940736
sp|P0A7L8|RL27_ECOLI	FHAGANVGCGR	light	3	Heavy shoulder	0.8506	1.1494	2672671744		sp|P0A7L8|RL27_ECOLI	FHAGANVGCGR	light	3	Light shoulder	0.6268	1.3732	2127604480
sp|P0A7L8|RL27_ECOLI	FHAGANVGCGR	Heavy	3	Heavy shoulder	0.8506	1.1494	3139081728		sp|P0A7L8|RL27_ECOLI	FHAGANVGCGR	Heavy	3	Light shoulder	0.6268	1.3732	3398965504
sp|P0A7L8|RL27_ECOLI	DHTLFAK	light	2	Heavy shoulder	0.8221	1.1779	3345012480		sp|P0A7L8|RL27_ECOLI	DHTLFAK	light	2	Light shoulder	0.6185	1.3815	2536230912
sp|P0A7L8|RL27_ECOLI	DHTLFAK	Heavy	2	Heavy shoulder	0.8221	1.1779	4068792064		sp|P0A7L8|RL27_ECOLI	DHTLFAK	Heavy	2	Light shoulder	0.6185	1.3815	4100673792
sp|P0A7M2|RL28_ECOLI	VCQVTGK	light	2	Heavy shoulder	0.7723	1.2277	314290144		sp|P0A7M2|RL28_ECOLI	VCQVTGK	light	2	Light shoulder	0.4361	1.5639	221619120
sp|P0A7M2|RL28_ECOLI	VCQVTGK	Heavy	2	Heavy shoulder	0.7723	1.2277	406936320		sp|P0A7M2|RL28_ECOLI	VCQVTGK	Heavy	2	Light shoulder	0.4361	1.5639	508170944
sp|P0A7M2|RL28_ECOLI	SHALNATK	light	2	Heavy shoulder	0.7799	1.2201	606156416		sp|P0A7M2|RL28_ECOLI	SHALNATK	light	2	Light shoulder	0.413	1.587	341815040
sp|P0A7M2|RL28_ECOLI	SHALNATK	Heavy	2	Heavy shoulder	0.7799	1.2201	777215040		sp|P0A7M2|RL28_ECOLI	SHALNATK	Heavy	2	Light shoulder	0.413	1.587	827560512
sp|P0A7M2|RL28_ECOLI	FLPNLHSHR	light	2	Heavy shoulder	0.8037	1.1963	348471072		sp|P0A7M2|RL28_ECOLI	FLPNLHSHR	light	2	Light shoulder	0.4336	1.5664	158779680
sp|P0A7M2|RL28_ECOLI	FLPNLHSHR	Heavy	2	Heavy shoulder	0.8037	1.1963	440895360		sp|P0A7M2|RL28_ECOLI	FLPNLHSHR	Heavy	2	Light shoulder	0.4336	1.5664	386808256
sp|P0A7M2|RL28_ECOLI	FLPNLHSHR	light	3	Heavy shoulder	0.8037	1.1963	1707647232		sp|P0A7M2|RL28_ECOLI	FLPNLHSHR	light	3	Light shoulder	0.4336	1.5664	926438464
sp|P0A7M2|RL28_ECOLI	FLPNLHSHR	Heavy	3	Heavy shoulder	0.8037	1.1963	2117535232		sp|P0A7M2|RL28_ECOLI	FLPNLHSHR	Heavy	3	Light shoulder	0.4336	1.5664	2116084992
sp|P0A7M2|RL28_ECOLI	FWVESEK	light	2	Heavy shoulder	0.7843	1.2157	3408864768		sp|P0A7M2|RL28_ECOLI	FWVESEK	light	2	Light shoulder	0.4323	1.5677	1976496640
sp|P0A7M2|RL28_ECOLI	FWVESEK	Heavy	2	Heavy shoulder	0.7843	1.2157	4346643456		sp|P0A7M2|RL28_ECOLI	FWVESEK	Heavy	2	Light shoulder	0.4323	1.5677	4571957760
sp|P0A7M2|RL28_ECOLI	FVTLR	light	2	Heavy shoulder	0.8204	1.1796	69638720		sp|P0A7M2|RL28_ECOLI	FVTLR	light	2	Light shoulder	0.4111	1.5889	16243430
sp|P0A7M2|RL28_ECOLI	FVTLR	Heavy	2	Heavy shoulder	0.8204	1.1796	84883632		sp|P0A7M2|RL28_ECOLI	FVTLR	Heavy	2	Light shoulder	0.4111	1.5889	39514672
sp|P0A7M2|RL28_ECOLI	GIDTVLAELR	light	2	Heavy shoulder	0.8209	1.1791	3769479168		sp|P0A7M2|RL28_ECOLI	GIDTVLAELR	light	2	Light shoulder	0.4528	1.5472	2114712064
sp|P0A7M2|RL28_ECOLI	GIDTVLAELR	Heavy	2	Heavy shoulder	0.8209	1.1791	4591606784		sp|P0A7M2|RL28_ECOLI	GIDTVLAELR	Heavy	2	Light shoulder	0.4528	1.5472	4670595072
sp|P0A7M6|RL29_ECOLI	SVEELNTELLNLLR	light	2	Heavy shoulder	0.9654	1.0346	1068333440		sp|P0A7M6|RL29_ECOLI	SVEELNTELLNLLR	light	2	Light shoulder	0.9083	1.0917	1206977024
sp|P0A7M6|RL29_ECOLI	SVEELNTELLNLLR	Heavy	2	Heavy shoulder	0.9654	1.0346	1100949376		sp|P0A7M6|RL29_ECOLI	SVEELNTELLNLLR	Heavy	2	Light shoulder	0.9083	1.0917	1327426688
sp|P0A7M6|RL29_ECOLI	SVEELNTELLNLLR	light	3	Heavy shoulder	0.9654	1.0346	1113578496		sp|P0A7M6|RL29_ECOLI	SVEELNTELLNLLR	light	3	Light shoulder	0.9083	1.0917	1024105856
sp|P0A7M6|RL29_ECOLI	SVEELNTELLNLLR	Heavy	3	Heavy shoulder	0.9654	1.0346	1159099520		sp|P0A7M6|RL29_ECOLI	SVEELNTELLNLLR	Heavy	3	Light shoulder	0.9083	1.0917	1128792064
sp|P0A7M6|RL29_ECOLI	EQFNLR	light	2	Heavy shoulder	0.9497	1.0503	573309568		sp|P0A7M6|RL29_ECOLI	EQFNLR	light	2	Light shoulder	0.8756	1.1244	627322496
sp|P0A7M6|RL29_ECOLI	EQFNLR	Heavy	2	Heavy shoulder	0.9497	1.0503	603642880		sp|P0A7M6|RL29_ECOLI	EQFNLR	Heavy	2	Light shoulder	0.8756	1.1244	716434304
sp|P0A7M6|RL29_ECOLI	TLLNEK	light	2	Heavy shoulder	0.901	1.099	446746592		sp|P0A7M6|RL29_ECOLI	TLLNEK	light	2	Light shoulder	0.828	1.172	536724992
sp|P0A7M6|RL29_ECOLI	TLLNEK	Heavy	2	Heavy shoulder	0.901	1.099	495844864		sp|P0A7M6|RL29_ECOLI	TLLNEK	Heavy	2	Light shoulder	0.828	1.172	648256448
sp|P0AG51|RL30_ECOLI	ATLLGLGLR	light	2	Heavy shoulder	0.8374	1.1626	6011367936		sp|P0AG51|RL30_ECOLI	ATLLGLGLR	light	2	Light shoulder	0.6358	1.3642	4619436032
sp|P0AG51|RL30_ECOLI	ATLLGLGLR	Heavy	2	Heavy shoulder	0.8374	1.1626	7179034624		sp|P0AG51|RL30_ECOLI	ATLLGLGLR	Heavy	2	Light shoulder	0.6358	1.3642	7265282560
sp|P0A7M9|RL31_ECOLI	STVGHDLNLDVCSK	light	2	Heavy shoulder	1.0628	0.9372	159972160		sp|P0A7M9|RL31_ECOLI	STVGHDLNLDVCSK	light	2	Light shoulder	1.0174	0.9826	198870832
sp|P0A7M9|RL31_ECOLI	STVGHDLNLDVCSK	Heavy	2	Heavy shoulder	1.0628	0.9372	150718400		sp|P0A7M9|RL31_ECOLI	STVGHDLNLDVCSK	Heavy	2	Light shoulder	1.0174	0.9826	197009888
sp|P0A7M9|RL31_ECOLI	STVGHDLNLDVCSK	light	3	Heavy shoulder	1.0628	0.9372	1535178368		sp|P0A7M9|RL31_ECOLI	STVGHDLNLDVCSK	light	3	Light shoulder	1.0174	0.9826	1999028608
sp|P0A7M9|RL31_ECOLI	STVGHDLNLDVCSK	Heavy	3	Heavy shoulder	1.0628	0.9372	1444239616		sp|P0A7M9|RL31_ECOLI	STVGHDLNLDVCSK	Heavy	3	Light shoulder	1.0174	0.9826	1963239808
sp|P0A7M9|RL31_ECOLI	CHPFFTGK	light	2	Heavy shoulder	0.9613	1.0387	85127776		sp|P0A7M9|RL31_ECOLI	CHPFFTGK	light	2	Light shoulder	0.9532	1.0468	123389448
sp|P0A7M9|RL31_ECOLI	CHPFFTGK	Heavy	2	Heavy shoulder	0.9613	1.0387	97902888		sp|P0A7M9|RL31_ECOLI	CHPFFTGK	Heavy	2	Light shoulder	0.9532	1.0468	133414800
sp|P0A7M9|RL31_ECOLI	CHPFFTGK	light	3	Heavy shoulder	0.9613	1.0387	256201024		sp|P0A7M9|RL31_ECOLI	CHPFFTGK	light	3	Light shoulder	0.9532	1.0468	414092512
sp|P0A7M9|RL31_ECOLI	CHPFFTGK	Heavy	3	Heavy shoulder	0.9613	1.0387	257181600		sp|P0A7M9|RL31_ECOLI	CHPFFTGK	Heavy	3	Light shoulder	0.9532	1.0468	430464288
sp|P0A7N1|RL31B_ECOLI	TVVFHDTSVDEYFK	light	3	Heavy shoulder	0.0351	1.9649	65206904		sp|P0A7N1|RL31B_ECOLI	TVVFHDTSVDEYFK	light	3	Light shoulder	0.0083	1.9917	13463411
sp|P0A7N1|RL31B_ECOLI	TVVFHDTSVDEYFK	Heavy	3	Heavy shoulder	0.0351	1.9649	1856392192		sp|P0A7N1|RL31B_ECOLI	TVVFHDTSVDEYFK	Heavy	3	Light shoulder	0.0083	1.9917	1628956928
sp|P0A7N1|RL31B_ECOLI	TVASEGNVAR	light	2	Heavy shoulder	0.0245	1.9755	7659808		sp|P0A7N1|RL31B_ECOLI	TVASEGNVAR	light	2	Light shoulder	0.0104	1.9896	3185190
sp|P0A7N1|RL31B_ECOLI	TVASEGNVAR	Heavy	2	Heavy shoulder	0.0245	1.9755	312951072		sp|P0A7N1|RL31B_ECOLI	TVASEGNVAR	Heavy	2	Light shoulder	0.0104	1.9896	304964512
sp|P0A7N4|RL32_ECOLI	SHDALTAVTSLSVDK	light	2	Heavy shoulder	0.7989	1.2011	1717874432		sp|P0A7N4|RL32_ECOLI	SHDALTAVTSLSVDK	light	2	Light shoulder	0.4142	1.5858	990643264
sp|P0A7N4|RL32_ECOLI	SHDALTAVTSLSVDK	Heavy	2	Heavy shoulder	0.7989	1.2011	2117265280		sp|P0A7N4|RL32_ECOLI	SHDALTAVTSLSVDK	Heavy	2	Light shoulder	0.4142	1.5858	2472611584
sp|P0A7N4|RL32_ECOLI	SHDALTAVTSLSVDK	light	3	Heavy shoulder	0.7989	1.2011	6938852352		sp|P0A7N4|RL32_ECOLI	SHDALTAVTSLSVDK	light	3	Light shoulder	0.4142	1.5858	4467911168
sp|P0A7N4|RL32_ECOLI	SHDALTAVTSLSVDK	Heavy	3	Heavy shoulder	0.7989	1.2011	8718937088		sp|P0A7N4|RL32_ECOLI	SHDALTAVTSLSVDK	Heavy	3	Light shoulder	0.4142	1.5858	10706644992
sp|P0A7N4|RL32_ECOLI	HHITADGYYR	light	2	Heavy shoulder	0.8228	1.1772	394726368		sp|P0A7N4|RL32_ECOLI	HHITADGYYR	light	2	Light shoulder	0.4256	1.5744	190539568
sp|P0A7N4|RL32_ECOLI	HHITADGYYR	Heavy	2	Heavy shoulder	0.8228	1.1772	477982016		sp|P0A7N4|RL32_ECOLI	HHITADGYYR	Heavy	2	Light shoulder	0.4256	1.5744	456385728
sp|P0A7N4|RL32_ECOLI	HHITADGYYR	light	3	Heavy shoulder	0.8228	1.1772	3181851136		sp|P0A7N4|RL32_ECOLI	HHITADGYYR	light	3	Light shoulder	0.4256	1.5744	1428489088
sp|P0A7N4|RL32_ECOLI	HHITADGYYR	Heavy	3	Heavy shoulder	0.8228	1.1772	3869111040		sp|P0A7N4|RL32_ECOLI	HHITADGYYR	Heavy	3	Light shoulder	0.4256	1.5744	3347574528
sp|P0A7N9|RL33_ECOLI	LVSSAGTGHFYTTTK	light	2	Heavy shoulder	0.758	1.242	1651650432		sp|P0A7N9|RL33_ECOLI	LVSSAGTGHFYTTTK	light	2	Light shoulder	0.5144	1.4856	831660224
sp|P0A7N9|RL33_ECOLI	LVSSAGTGHFYTTTK	Heavy	2	Heavy shoulder	0.758	1.242	2242747904		sp|P0A7N9|RL33_ECOLI	LVSSAGTGHFYTTTK	Heavy	2	Light shoulder	0.5144	1.4856	1726255360
sp|P0A7N9|RL33_ECOLI	LVSSAGTGHFYTTTK	light	3	Heavy shoulder	0.758	1.242	8878905344		sp|P0A7N9|RL33_ECOLI	LVSSAGTGHFYTTTK	light	3	Light shoulder	0.5144	1.4856	6765132800
sp|P0A7N9|RL33_ECOLI	LVSSAGTGHFYTTTK	Heavy	3	Heavy shoulder	0.758	1.242	11649764352		sp|P0A7N9|RL33_ECOLI	LVSSAGTGHFYTTTK	Heavy	3	Light shoulder	0.5144	1.4856	13042403328
sp|P0A7N9|RL33_ECOLI	QHVIYK	light	2	Heavy shoulder	0.7458	1.2542	588052352		sp|P0A7N9|RL33_ECOLI	QHVIYK	light	2	Light shoulder	0.5126	1.4874	354833888
sp|P0A7N9|RL33_ECOLI	QHVIYK	Heavy	2	Heavy shoulder	0.7458	1.2542	788456320		sp|P0A7N9|RL33_ECOLI	QHVIYK	Heavy	2	Light shoulder	0.5126	1.4874	692278784
sp|P0A7P5|RL34_ECOLI	TFQPSVLK	light	2	Heavy shoulder	0.8241	1.1759	1681825664		sp|P0A7P5|RL34_ECOLI	TFQPSVLK	light	2	Light shoulder	0.4838	1.5162	1479788544
sp|P0A7P5|RL34_ECOLI	TFQPSVLK	Heavy	2	Heavy shoulder	0.8241	1.1759	2040895872		sp|P0A7P5|RL34_ECOLI	TFQPSVLK	Heavy	2	Light shoulder	0.4838	1.5162	3058876160
sp|P0A7P5|RL34_ECOLI	SHGFR	light	2	Heavy shoulder	0.8964	1.1036	554255296		sp|P0A7P5|RL34_ECOLI	SHGFR	light	2	Light shoulder	0.4919	1.5081	398966944
sp|P0A7P5|RL34_ECOLI	SHGFR	Heavy	2	Heavy shoulder	0.8964	1.1036	618346432		sp|P0A7P5|RL34_ECOLI	SHGFR	Heavy	2	Light shoulder	0.4919	1.5081	811052416
sp|P0A7Q1|RL35_ECOLI	HANLR	light	2	Heavy shoulder	0.7672	1.2328	1419357056		sp|P0A7Q1|RL35_ECOLI	HANLR	light	2	Light shoulder	0.2821	1.7179	470597664
sp|P0A7Q1|RL35_ECOLI	HANLR	Heavy	2	Heavy shoulder	0.7672	1.2328	1850013056		sp|P0A7Q1|RL35_ECOLI	HANLR	Heavy	2	Light shoulder	0.2821	1.7179	1668217216
sp|P0A7Q1|RL35_ECOLI	HILTK	light	2	Heavy shoulder	0.7275	1.2725	2537389568		sp|P0A7Q1|RL35_ECOLI	HILTK	light	2	Light shoulder	0.2717	1.7283	1028608960
sp|P0A7Q1|RL35_ECOLI	HILTK	Heavy	2	Heavy shoulder	0.7275	1.2725	3487937536		sp|P0A7Q1|RL35_ECOLI	HILTK	Heavy	2	Light shoulder	0.2717	1.7283	3786153216
sp|P0A7Q6|RL36_ECOLI	VICSAEPK	light	2	Heavy shoulder	0.7614	1.2386	509502944		sp|P0A7Q6|RL36_ECOLI	VICSAEPK	light	2	Light shoulder	0.3008	1.6992	390125600
sp|P0A7Q6|RL36_ECOLI	VICSAEPK	Heavy	2	Heavy shoulder	0.7614	1.2386	669123072		sp|P0A7Q6|RL36_ECOLI	VICSAEPK	Heavy	2	Light shoulder	0.3008	1.6992	1296927744
sp|Q2EEQ2|RL362_ECOLI	VLNSLR	light	2	Heavy shoulder	0.4265	1.5735	66204668		sp|Q2EEQ2|RL362_ECOLI	VLNSLR	light	2	Light shoulder	0.4503	1.5497	64783928
sp|Q2EEQ2|RL362_ECOLI	VLNSLR	Heavy	2	Heavy shoulder	0.4265	1.5735	155245664		sp|Q2EEQ2|RL362_ECOLI	VLNSLR	Heavy	2	Light shoulder	0.4503	1.5497	143853072
Protein Name	Peptide Sequence	Label	Charge	Replicate Name	L/H	H/L	Total Area		Protein Name	Peptide Sequence	Label	Charge	Replicate Name	L/H	H/L	Total Area
sp|P0A7L0|RL1_ECOLI	QYDINEAIALLK	light	2	Heavy shoulder	0.9583	1.0417	13879592960		sp|P0A7L0|RL1_ECOLI	QYDINEAIALLK	light	2	Light shoulder	1.0329	0.9671	13525769216
sp|P0A7L0|RL1_ECOLI	QYDINEAIALLK	Heavy	2	Heavy shoulder	0.9583	1.0417	14484228096		sp|P0A7L0|RL1_ECOLI	QYDINEAIALLK	Heavy	2	Light shoulder	1.0329	0.9671	13094425600
sp|P0A7L0|RL1_ECOLI	VAVFTQGANAEAAK	light	2	Heavy shoulder	0.9707	1.0293	14453871616		sp|P0A7L0|RL1_ECOLI	VAVFTQGANAEAAK	light	2	Light shoulder	1.0372	0.9628	15726317568
sp|P0A7L0|RL1_ECOLI	VAVFTQGANAEAAK	Heavy	2	Heavy shoulder	0.9707	1.0293	14890364928		sp|P0A7L0|RL1_ECOLI	VAVFTQGANAEAAK	Heavy	2	Light shoulder	1.0372	0.9628	15162347520
sp|P0A7L0|RL1_ECOLI	VVGQLGQVLGPR	light	2	Heavy shoulder	1.0145	0.9855	19439882240		sp|P0A7L0|RL1_ECOLI	VVGQLGQVLGPR	light	2	Light shoulder	1.0804	0.9196	17966518272
sp|P0A7L0|RL1_ECOLI	VVGQLGQVLGPR	Heavy	2	Heavy shoulder	1.0145	0.9855	19162662912		sp|P0A7L0|RL1_ECOLI	VVGQLGQVLGPR	Heavy	2	Light shoulder	1.0804	0.9196	16628808704
sp|P0A7L0|RL1_ECOLI	VGTVTPNVAEAVK	light	2	Heavy shoulder	0.9838	1.0162	18182295552		sp|P0A7L0|RL1_ECOLI	VGTVTPNVAEAVK	light	2	Light shoulder	1.0514	0.9486	20544159744
sp|P0A7L0|RL1_ECOLI	VGTVTPNVAEAVK	Heavy	2	Heavy shoulder	0.9838	1.0162	18481129472		sp|P0A7L0|RL1_ECOLI	VGTVTPNVAEAVK	Heavy	2	Light shoulder	1.0514	0.9486	19539447808
sp|P60422|RL2_ECOLI	VVNPELHK	light	2	Heavy shoulder	0.8714	1.1286	2177411072		sp|P60422|RL2_ECOLI	VVNPELHK	light	2	Light shoulder	0.722	1.278	1790908416
sp|P60422|RL2_ECOLI	VVNPELHK	Heavy	2	Heavy shoulder	0.8714	1.1286	2476046080		sp|P60422|RL2_ECOLI	VVNPELHK	Heavy	2	Light shoulder	0.722	1.278	2483319040
sp|P60422|RL2_ECOLI	VVNPELHK	light	3	Heavy shoulder	0.8714	1.1286	5498934784		sp|P60422|RL2_ECOLI	VVNPELHK	light	3	Light shoulder	0.722	1.278	5019879424
sp|P60422|RL2_ECOLI	VVNPELHK	Heavy	3	Heavy shoulder	0.8714	1.1286	6332896256		sp|P60422|RL2_ECOLI	VVNPELHK	Heavy	3	Light shoulder	0.722	1.278	6950380544
sp|P60422|RL2_ECOLI	DGIPAVVER	light	2	Heavy shoulder	0.9209	1.0791	9320738816		sp|P60422|RL2_ECOLI	DGIPAVVER	light	2	Light shoulder	0.7728	1.2272	7713440768
sp|P60422|RL2_ECOLI	DGIPAVVER	Heavy	2	Heavy shoulder	0.9209	1.0791	10120964096		sp|P60422|RL2_ECOLI	DGIPAVVER	Heavy	2	Light shoulder	0.7728	1.2272	9981587456
sp|P60422|RL2_ECOLI	LEYDPNR	light	2	Heavy shoulder	0.931	1.069	4742363136		sp|P60422|RL2_ECOLI	LEYDPNR	light	2	Light shoulder	0.7762	1.2238	4727104000
sp|P60422|RL2_ECOLI	LEYDPNR	Heavy	2	Heavy shoulder	0.931	1.069	5093751296		sp|P60422|RL2_ECOLI	LEYDPNR	Heavy	2	Light shoulder	0.7762	1.2238	6090152960
sp|P60422|RL2_ECOLI	SANIALVLYK	light	2	Heavy shoulder	0.875	1.125	7906850816		sp|P60422|RL2_ECOLI	SANIALVLYK	light	2	Light shoulder	0.747	1.253	6082148864
sp|P60422|RL2_ECOLI	SANIALVLYK	Heavy	2	Heavy shoulder	0.875	1.125	9036817408		sp|P60422|RL2_ECOLI	SANIALVLYK	Heavy	2	Light shoulder	0.747	1.253	8142110208
sp|P60422|RL2_ECOLI	YILAPK	light	2	Heavy shoulder	0.8768	1.1232	4635013120		sp|P60422|RL2_ECOLI	YILAPK	light	2	Light shoulder	0.7281	1.2719	4906959872
sp|P60422|RL2_ECOLI	YILAPK	Heavy	2	Heavy shoulder	0.8768	1.1232	5286347264		sp|P60422|RL2_ECOLI	YILAPK	Heavy	2	Light shoulder	0.7281	1.2719	6739743744
sp|P60422|RL2_ECOLI	SAGTYVQIVAR	light	2	Heavy shoulder	0.8909	1.1091	7635713024		sp|P60422|RL2_ECOLI	SAGTYVQIVAR	light	2	Light shoulder	0.7536	1.2464	7690436096
sp|P60422|RL2_ECOLI	SAGTYVQIVAR	Heavy	2	Heavy shoulder	0.8909	1.1091	8570439680		sp|P60422|RL2_ECOLI	SAGTYVQIVAR	Heavy	2	Light shoulder	0.7536	1.2464	10205070336
sp|P60422|RL2_ECOLI	DGAYVTLR	light	2	Heavy shoulder	0.9316	1.0684	7400239104		sp|P60422|RL2_ECOLI	DGAYVTLR	light	2	Light shoulder	0.8112	1.1888	7201816064
sp|P60422|RL2_ECOLI	DGAYVTLR	Heavy	2	Heavy shoulder	0.9316	1.0684	7943153664		sp|P60422|RL2_ECOLI	DGAYVTLR	Heavy	2	Light shoulder	0.8112	1.1888	8878052352
sp|P60438|RL3_ECOLI	IFTEDGVSIPVTVIEVEANR	light	2	Heavy shoulder	0.9435	1.0565	3525146368		sp|P60438|RL3_ECOLI	IFTEDGVSIPVTVIEVEANR	light	2	Light shoulder	0.9238	1.0762	3012736256
sp|P60438|RL3_ECOLI	IFTEDGVSIPVTVIEVEANR	Heavy	2	Heavy shoulder	0.9435	1.0565	3811315200		sp|P60438|RL3_ECOLI	IFTEDGVSIPVTVIEVEANR	Heavy	2	Light shoulder	0.9238	1.0762	3267407872
sp|P60438|RL3_ECOLI	IFTEDGVSIPVTVIEVEANR	light	3	Heavy shoulder	0.9435	1.0565	8092411904		sp|P60438|RL3_ECOLI	IFTEDGVSIPVTVIEVEANR	light	3	Light shoulder	0.9238	1.0762	5534262272
sp|P60438|RL3_ECOLI	IFTEDGVSIPVTVIEVEANR	Heavy	3	Heavy shoulder	0.9435	1.0565	8501599232		sp|P60438|RL3_ECOLI	IFTEDGVSIPVTVIEVEANR	Heavy	3	Light shoulder	0.9238	1.0762	5984364032
sp|P60438|RL3_ECOLI	DLANDGYR	light	2	Heavy shoulder	0.9979	1.0021	6174194176		sp|P60438|RL3_ECOLI	DLANDGYR	light	2	Light shoulder	0.9747	1.0253	6719664128
sp|P60438|RL3_ECOLI	DLANDGYR	Heavy	2	Heavy shoulder	0.9979	1.0021	6187409920		sp|P60438|RL3_ECOLI	DLANDGYR	Heavy	2	Light shoulder	0.9747	1.0253	6893868544
sp|P60438|RL3_ECOLI	GLWEFR	light	2	Heavy shoulder	0.9694	1.0306	7790431232		sp|P60438|RL3_ECOLI	GLWEFR	light	2	Light shoulder	0.952	1.048	9328848896
sp|P60438|RL3_ECOLI	GLWEFR	Heavy	2	Heavy shoulder	0.9694	1.0306	8035972608		sp|P60438|RL3_ECOLI	GLWEFR	Heavy	2	Light shoulder	0.952	1.048	9799512064
sp|P60438|RL3_ECOLI	GFAGTVK	light	2	Heavy shoulder	0.9104	1.0896	3518049280		sp|P60438|RL3_ECOLI	GFAGTVK	light	2	Light shoulder	0.9138	1.0862	3730332160
sp|P60438|RL3_ECOLI	GFAGTVK	Heavy	2	Heavy shoulder	0.9104	1.0896	3864321024		sp|P60438|RL3_ECOLI	GFAGTVK	Heavy	2	Light shoulder	0.9138	1.0862	4082117376
sp|P60438|RL3_ECOLI	TQDATHGNSLSHR	light	3	Heavy shoulder	0.9916	1.0084	1978951424		sp|P60438|RL3_ECOLI	TQDATHGNSLSHR	light	3	Light shoulder	0.9758	1.0242	2041243904
sp|P60438|RL3_ECOLI	TQDATHGNSLSHR	Heavy	3	Heavy shoulder	0.9916	1.0084	1994119424		sp|P60438|RL3_ECOLI	TQDATHGNSLSHR	Heavy	3	Light shoulder	0.9758	1.0242	2107268992
sp|P60438|RL3_ECOLI	TQDATHGNSLSHR	light	4	Heavy shoulder	0.9916	1.0084	1428664320		sp|P60438|RL3_ECOLI	TQDATHGNSLSHR	light	4	Light shoulder	0.9758	1.0242	1834006272
sp|P60438|RL3_ECOLI	TQDATHGNSLSHR	Heavy	4	Heavy shoulder	0.9916	1.0084	1442295040		sp|P60438|RL3_ECOLI	TQDATHGNSLSHR	Heavy	4	Light shoulder	0.9758	1.0242	1863919360
sp|P60438|RL3_ECOLI	VTVQSLDVVR	light	2	Heavy shoulder	1.0163	0.9837	16935144448		sp|P60438|RL3_ECOLI	VTVQSLDVVR	light	2	Light shoulder	0.9919	1.0081	16164892672
sp|P60438|RL3_ECOLI	VTVQSLDVVR	Heavy	2	Heavy shoulder	1.0163	0.9837	16663374848		sp|P60438|RL3_ECOLI	VTVQSLDVVR	Heavy	2	Light shoulder	0.9919	1.0081	16297085952
sp|P60438|RL3_ECOLI	NLLLVK	light	2	Heavy shoulder	0.9399	1.0601	8394548224		sp|P60438|RL3_ECOLI	NLLLVK	light	2	Light shoulder	0.9031	1.0969	8154530304
sp|P60438|RL3_ECOLI	NLLLVK	Heavy	2	Heavy shoulder	0.9399	1.0601	8931594240		sp|P60438|RL3_ECOLI	NLLLVK	Heavy	2	Light shoulder	0.9031	1.0969	9029939200
sp|P60438|RL3_ECOLI	GAVPGATGSDLIVK	light	2	Heavy shoulder	0.9429	1.0571	808387968		sp|P60438|RL3_ECOLI	GAVPGATGSDLIVK	light	2	Light shoulder	0.9799	1.0201	642328000
sp|P60438|RL3_ECOLI	GAVPGATGSDLIVK	Heavy	2	Heavy shoulder	0.9429	1.0571	857349248		sp|P60438|RL3_ECOLI	GAVPGATGSDLIVK	Heavy	2	Light shoulder	0.9799	1.0201	655524544
sp|P60723|RL4_ECOLI	DAQSALTVSETTFGR	light	2	Heavy shoulder	0.9664	1.0336	8076422144		sp|P60723|RL4_ECOLI	DAQSALTVSETTFGR	light	2	Light shoulder	1.0073	0.9927	9259627520
sp|P60723|RL4_ECOLI	DAQSALTVSETTFGR	Heavy	2	Heavy shoulder	0.9664	1.0336	8356234240		sp|P60723|RL4_ECOLI	DAQSALTVSETTFGR	Heavy	2	Light shoulder	1.0073	0.9927	9185742848
sp|P60723|RL4_ECOLI	DAQSALTVSETTFGR	light	3	Heavy shoulder	0.9664	1.0336	2450982144		sp|P60723|RL4_ECOLI	DAQSALTVSETTFGR	light	3	Light shoulder	1.0073	0.9927	2832360448
sp|P60723|RL4_ECOLI	DAQSALTVSETTFGR	Heavy	3	Heavy shoulder	0.9664	1.0336	2537212416		sp|P60723|RL4_ECOLI	DAQSALTVSETTFGR	Heavy	3	Light shoulder	1.0073	0.9927	2818019328
sp|P60723|RL4_ECOLI	DFNEALVHQVVVAYAAGAR	light	3	Heavy shoulder	0.9568	1.0432	12910612480		sp|P60723|RL4_ECOLI	DFNEALVHQVVVAYAAGAR	light	3	Light shoulder	1.0091	0.9909	10510831616
sp|P60723|RL4_ECOLI	DFNEALVHQVVVAYAAGAR	Heavy	3	Heavy shoulder	0.9568	1.0432	13493022720		sp|P60723|RL4_ECOLI	DFNEALVHQVVVAYAAGAR	Heavy	3	Light shoulder	1.0091	0.9909	10415918080
sp|P60723|RL4_ECOLI	SGGVTFAAR	light	2	Heavy shoulder	1.0075	0.9925	735752512		sp|P60723|RL4_ECOLI	SGGVTFAAR	light	2	Light shoulder	1.0562	0.9438	907217728
sp|P60723|RL4_ECOLI	SGGVTFAAR	Heavy	2	Heavy shoulder	1.0075	0.9925	730245760		sp|P60723|RL4_ECOLI	SGGVTFAAR	Heavy	2	Light shoulder	1.0562	0.9438	858928512
sp|P60723|RL4_ECOLI	SILSELVR	light	2	Heavy shoulder	0.9897	1.0103	14352129024		sp|P60723|RL4_ECOLI	SILSELVR	light	2	Light shoulder	1.0666	0.9334	13993739264
sp|P60723|RL4_ECOLI	SILSELVR	Heavy	2	Heavy shoulder	0.9897	1.0103	14501360640		sp|P60723|RL4_ECOLI	SILSELVR	Heavy	2	Light shoulder	1.0666	0.9334	13120258048
sp|P60723|RL4_ECOLI	LIVVEK	light	2	Heavy shoulder	0.9595	1.0405	6932578304		sp|P60723|RL4_ECOLI	LIVVEK	light	2	Light shoulder	1.0119	0.9881	6385884160
sp|P60723|RL4_ECOLI	LIVVEK	Heavy	2	Heavy shoulder	0.9595	1.0405	7225171968		sp|P60723|RL4_ECOLI	LIVVEK	Heavy	2	Light shoulder	1.0119	0.9881	6310915072
sp|P60723|RL4_ECOLI	FSVEAPK	light	2	Heavy shoulder	0.9541	1.0459	7664952832		sp|P60723|RL4_ECOLI	FSVEAPK	light	2	Light shoulder	0.9984	1.0016	8480505344
sp|P60723|RL4_ECOLI	FSVEAPK	Heavy	2	Heavy shoulder	0.9541	1.0459	8033584128		sp|P60723|RL4_ECOLI	FSVEAPK	Heavy	2	Light shoulder	0.9984	1.0016	8493781504
sp|P60723|RL4_ECOLI	DATGIDPVSLIAFDK	light	2	Heavy shoulder	0.9651	1.0349	26729439232		sp|P60723|RL4_ECOLI	DATGIDPVSLIAFDK	light	2	Light shoulder	1.0072	0.9928	22432542720
sp|P60723|RL4_ECOLI	DATGIDPVSLIAFDK	Heavy	2	Heavy shoulder	0.9651	1.0349	27696005120		sp|P60723|RL4_ECOLI	DATGIDPVSLIAFDK	Heavy	2	Light shoulder	1.0072	0.9928	22271539200
sp|P62399|RL5_ECOLI	LLDNAAADLAAISGQK	light	2	Heavy shoulder	0.987	1.013	1767443456		sp|P62399|RL5_ECOLI	LLDNAAADLAAISGQK	light	2	Light shoulder	1.0257	0.9743	1692806400
sp|P62399|RL5_ECOLI	LLDNAAADLAAISGQK	Heavy	2	Heavy shoulder	0.987	1.013	1774380800		sp|P62399|RL5_ECOLI	LLDNAAADLAAISGQK	Heavy	2	Light shoulder	1.0257	0.9743	1648987264
sp|P62399|RL5_ECOLI	LLDNAAADLAAISGQK	light	3	Heavy shoulder	0.987	1.013	3148018944		sp|P62399|RL5_ECOLI	LLDNAAADLAAISGQK	light	3	Light shoulder	1.0257	0.9743	3174453760
sp|P62399|RL5_ECOLI	LLDNAAADLAAISGQK	Heavy	3	Heavy shoulder	0.987	1.013	3205708544		sp|P62399|RL5_ECOLI	LLDNAAADLAAISGQK	Heavy	3	Light shoulder	1.0257	0.9743	3096318464
sp|P62399|RL5_ECOLI	LITIAVPR	light	2	Heavy shoulder	1.0116	0.9884	4686128128		sp|P62399|RL5_ECOLI	LITIAVPR	light	2	Light shoulder	1.0556	0.9444	4696491008
sp|P62399|RL5_ECOLI	LITIAVPR	Heavy	2	Heavy shoulder	1.0116	0.9884	4632480768		sp|P62399|RL5_ECOLI	LITIAVPR	Heavy	2	Light shoulder	1.0556	0.9444	4449176064
sp|P62399|RL5_ECOLI	EQIIFPEIDYDK	light	2	Heavy shoulder	0.9682	1.0318	12510624768		sp|P62399|RL5_ECOLI	EQIIFPEIDYDK	light	2	Light shoulder	1.0101	0.9899	12632954880
sp|P62399|RL5_ECOLI	EQIIFPEIDYDK	Heavy	2	Heavy shoulder	0.9682	1.0318	12921903104		sp|P62399|RL5_ECOLI	EQIIFPEIDYDK	Heavy	2	Light shoulder	1.0101	0.9899	12506680320
sp|P62399|RL5_ECOLI	ALLAAFDFPFR	light	2	Heavy shoulder	1.0814	0.9186	995668096		sp|P62399|RL5_ECOLI	ALLAAFDFPFR	light	2	Light shoulder	1.1533	0.8467	1065080192
sp|P62399|RL5_ECOLI	ALLAAFDFPFR	Heavy	2	Heavy shoulder	1.0814	0.9186	920739456		sp|P62399|RL5_ECOLI	ALLAAFDFPFR	Heavy	2	Light shoulder	1.1533	0.8467	923510720
sp|P0AG55|RL6_ECOLI	APVVVPAGVDVK	light	2	Heavy shoulder	0.7717	1.2283	14111904768		sp|P0AG55|RL6_ECOLI	APVVVPAGVDVK	light	2	Light shoulder	0.5247	1.4753	9615842304
sp|P0AG55|RL6_ECOLI	APVVVPAGVDVK	Heavy	2	Heavy shoulder	0.7717	1.2283	18285981696		sp|P0AG55|RL6_ECOLI	APVVVPAGVDVK	Heavy	2	Light shoulder	0.5247	1.4753	18325690368
sp|P0AG55|RL6_ECOLI	INGQVITIK	light	2	Heavy shoulder	0.7781	1.2219	5827081216		sp|P0AG55|RL6_ECOLI	INGQVITIK	light	2	Light shoulder	0.5345	1.4655	4550265856
sp|P0AG55|RL6_ECOLI	INGQVITIK	Heavy	2	Heavy shoulder	0.7781	1.2219	7488837120		sp|P0AG55|RL6_ECOLI	INGQVITIK	Heavy	2	Light shoulder	0.5345	1.4655	8512913920
sp|P0AG55|RL6_ECOLI	NGELTR	light	2	Heavy shoulder	0.7827	1.2173	1072812736		sp|P0AG55|RL6_ECOLI	NGELTR	light	2	Light shoulder	0.5192	1.4808	677979712
sp|P0AG55|RL6_ECOLI	NGELTR	Heavy	2	Heavy shoulder	0.7827	1.2173	1370713856		sp|P0AG55|RL6_ECOLI	NGELTR	Heavy	2	Light shoulder	0.5192	1.4808	1305863040
sp|P0AG55|RL6_ECOLI	TLNDAVEVK	light	2	Heavy shoulder	0.7754	1.2246	7127872000		sp|P0AG55|RL6_ECOLI	TLNDAVEVK	light	2	Light shoulder	0.5286	1.4714	5488621568
sp|P0AG55|RL6_ECOLI	TLNDAVEVK	Heavy	2	Heavy shoulder	0.7754	1.2246	9192556544		sp|P0AG55|RL6_ECOLI	TLNDAVEVK	Heavy	2	Light shoulder	0.5286	1.4714	10383055872
sp|P0AG55|RL6_ECOLI	HADNTLTFGPR	light	2	Heavy shoulder	0.7844	1.2156	3374382080		sp|P0AG55|RL6_ECOLI	HADNTLTFGPR	light	2	Light shoulder	0.5323	1.4677	2688759040
sp|P0AG55|RL6_ECOLI	HADNTLTFGPR	Heavy	2	Heavy shoulder	0.7844	1.2156	4268676096		sp|P0AG55|RL6_ECOLI	HADNTLTFGPR	Heavy	2	Light shoulder	0.5323	1.4677	5030077440
sp|P0AG55|RL6_ECOLI	HADNTLTFGPR	light	3	Heavy shoulder	0.7844	1.2156	3753517568		sp|P0AG55|RL6_ECOLI	HADNTLTFGPR	light	3	Light shoulder	0.5323	1.4677	3361417728
sp|P0AG55|RL6_ECOLI	HADNTLTFGPR	Heavy	3	Heavy shoulder	0.7844	1.2156	4818468864		sp|P0AG55|RL6_ECOLI	HADNTLTFGPR	Heavy	3	Light shoulder	0.5323	1.4677	6336196096
sp|P0AG55|RL6_ECOLI	DGYADGWAQAGTAR	light	2	Heavy shoulder	0.7923	1.2077	9801757696		sp|P0AG55|RL6_ECOLI	DGYADGWAQAGTAR	light	2	Light shoulder	0.5374	1.4626	6195701760
sp|P0AG55|RL6_ECOLI	DGYADGWAQAGTAR	Heavy	2	Heavy shoulder	0.7923	1.2077	12371179520		sp|P0AG55|RL6_ECOLI	DGYADGWAQAGTAR	Heavy	2	Light shoulder	0.5374	1.4626	11529193472
sp|P0AG55|RL6_ECOLI	LQLVGVGYR	light	2	Heavy shoulder	0.8041	1.1959	1219193344		sp|P0AG55|RL6_ECOLI	LQLVGVGYR	light	2	Light shoulder	0.5153	1.4847	751550720
sp|P0AG55|RL6_ECOLI	LQLVGVGYR	Heavy	2	Heavy shoulder	0.8041	1.1959	1516139136		sp|P0AG55|RL6_ECOLI	LQLVGVGYR	Heavy	2	Light shoulder	0.5153	1.4847	1458432896
sp|P0AG55|RL6_ECOLI	QVIGQVAADLR	light	2	Heavy shoulder	0.7929	1.2071	9362920448		sp|P0AG55|RL6_ECOLI	QVIGQVAADLR	light	2	Light shoulder	0.5282	1.4718	6597463040
sp|P0AG55|RL6_ECOLI	QVIGQVAADLR	Heavy	2	Heavy shoulder	0.7929	1.2071	11809067008		sp|P0AG55|RL6_ECOLI	QVIGQVAADLR	Heavy	2	Light shoulder	0.5282	1.4718	12490739712
sp|P0AG55|RL6_ECOLI	YADEVVR	light	2	Heavy shoulder	0.8091	1.1909	4196056832		sp|P0AG55|RL6_ECOLI	YADEVVR	light	2	Light shoulder	0.5459	1.4541	2874669568
sp|P0AG55|RL6_ECOLI	YADEVVR	Heavy	2	Heavy shoulder	0.8091	1.1909	5186274304		sp|P0AG55|RL6_ECOLI	YADEVVR	Heavy	2	Light shoulder	0.5459	1.4541	5265491968
sp|P0A7K2|RL7_ECOLI	TEFDVILK	light	2	Heavy shoulder	0.9696	1.0304	630292544		sp|P0A7K2|RL7_ECOLI	TEFDVILK	light	2	Light shoulder	0.8705	1.1295	596217152
sp|P0A7K2|RL7_ECOLI	TEFDVILK	Heavy	2	Heavy shoulder	0.9696	1.0304	650081472		sp|P0A7K2|RL7_ECOLI	TEFDVILK	Heavy	2	Light shoulder	0.8705	1.1295	684935104
sp|P0A7K2|RL7_ECOLI	GATGLGLK	light	2	Heavy shoulder	0.8386	1.1614	1327489536		sp|P0A7K2|RL7_ECOLI	GATGLGLK	light	2	Light shoulder	0.8141	1.1859	1609388032
sp|P0A7K2|RL7_ECOLI	GATGLGLK	Heavy	2	Heavy shoulder	0.8386	1.1614	1582944000		sp|P0A7K2|RL7_ECOLI	GATGLGLK	Heavy	2	Light shoulder	0.8141	1.1859	1976946176
sp|P0A7R1|RL9_ECOLI	VANLGSLGDQVNVK	light	2	Heavy shoulder	0.795	1.205	21676134400		sp|P0A7R1|RL9_ECOLI	VANLGSLGDQVNVK	light	2	Light shoulder	0.6742	1.3258	15863037952
sp|P0A7R1|RL9_ECOLI	VANLGSLGDQVNVK	Heavy	2	Heavy shoulder	0.795	1.205	27156846592		sp|P0A7R1|RL9_ECOLI	VANLGSLGDQVNVK	Heavy	2	Light shoulder	0.6742	1.3258	23404271616
sp|P0A7R1|RL9_ECOLI	VANLGSLGDQVNVK	light	3	Heavy shoulder	0.795	1.205	3998882816		sp|P0A7R1|RL9_ECOLI	VANLGSLGDQVNVK	light	3	Light shoulder	0.6742	1.3258	2669786368
sp|P0A7R1|RL9_ECOLI	VANLGSLGDQVNVK	Heavy	3	Heavy shoulder	0.795	1.205	5137596928		sp|P0A7R1|RL9_ECOLI	VANLGSLGDQVNVK	Heavy	3	Light shoulder	0.6742	1.3258	4085426432
sp|P0A7R1|RL9_ECOLI	NFLVPQGK	light	2	Heavy shoulder	0.8185	1.1815	7953804288		sp|P0A7R1|RL9_ECOLI	NFLVPQGK	light	2	Light shoulder	0.6878	1.3122	6805432320
sp|P0A7R1|RL9_ECOLI	NFLVPQGK	Heavy	2	Heavy shoulder	0.8185	1.1815	9717449728		sp|P0A7R1|RL9_ECOLI	NFLVPQGK	Heavy	2	Light shoulder	0.6878	1.3122	9895191552
sp|P0A7R1|RL9_ECOLI	NIEFFEAR	light	2	Heavy shoulder	0.8374	1.1626	9070495744		sp|P0A7R1|RL9_ECOLI	NIEFFEAR	light	2	Light shoulder	0.6902	1.3098	6899758592
sp|P0A7R1|RL9_ECOLI	NIEFFEAR	Heavy	2	Heavy shoulder	0.8374	1.1626	10831242240		sp|P0A7R1|RL9_ECOLI	NIEFFEAR	Heavy	2	Light shoulder	0.6902	1.3098	9997395968
sp|P0A7R1|RL9_ECOLI	LAEVLAAANAR	light	2	Heavy shoulder	0.8686	1.1314	13819213824		sp|P0A7R1|RL9_ECOLI	LAEVLAAANAR	light	2	Light shoulder	0.7013	1.2987	10429034496
sp|P0A7R1|RL9_ECOLI	LAEVLAAANAR	Heavy	2	Heavy shoulder	0.8686	1.1314	15910330368		sp|P0A7R1|RL9_ECOLI	LAEVLAAANAR	Heavy	2	Light shoulder	0.7013	1.2987	14871799808
sp|P0A7R1|RL9_ECOLI	INALETVTIASK	light	2	Heavy shoulder	0.8011	1.1989	15679555584		sp|P0A7R1|RL9_ECOLI	INALETVTIASK	light	2	Light shoulder	0.6654	1.3346	12091602944
sp|P0A7R1|RL9_ECOLI	INALETVTIASK	Heavy	2	Heavy shoulder	0.8011	1.1989	19573749760		sp|P0A7R1|RL9_ECOLI	INALETVTIASK	Heavy	2	Light shoulder	0.6654	1.3346	18171713536
sp|P0A7R1|RL9_ECOLI	DIADAVTAAGVEVAK	light	2	Heavy shoulder	0.7901	1.2099	11806306304		sp|P0A7R1|RL9_ECOLI	DIADAVTAAGVEVAK	light	2	Light shoulder	0.6616	1.3384	8802009088
sp|P0A7R1|RL9_ECOLI	DIADAVTAAGVEVAK	Heavy	2	Heavy shoulder	0.7901	1.2099	14936735744		sp|P0A7R1|RL9_ECOLI	DIADAVTAAGVEVAK	Heavy	2	Light shoulder	0.6616	1.3384	13251136512
sp|P0A7R1|RL9_ECOLI	DIADAVTAAGVEVAK	light	3	Heavy shoulder	0.7901	1.2099	4374870016		sp|P0A7R1|RL9_ECOLI	DIADAVTAAGVEVAK	light	3	Light shoulder	0.6616	1.3384	3819122432
sp|P0A7R1|RL9_ECOLI	DIADAVTAAGVEVAK	Heavy	3	Heavy shoulder	0.7901	1.2099	5542237184		sp|P0A7R1|RL9_ECOLI	DIADAVTAAGVEVAK	Heavy	3	Light shoulder	0.6616	1.3384	5824856064
sp|P0A7R1|RL9_ECOLI	LPNGVLR	light	2	Heavy shoulder	0.8506	1.1494	1472018432		sp|P0A7R1|RL9_ECOLI	LPNGVLR	light	2	Light shoulder	0.689	1.311	1313733376
sp|P0A7R1|RL9_ECOLI	LPNGVLR	Heavy	2	Heavy shoulder	0.8506	1.1494	1730626432		sp|P0A7R1|RL9_ECOLI	LPNGVLR	Heavy	2	Light shoulder	0.689	1.311	1906691328
sp|P0A7J3|RL10_ECOLI	GALSAVVADSR	light	2	Heavy shoulder	0.9808	1.0192	1538413696		sp|P0A7J3|RL10_ECOLI	GALSAVVADSR	light	2	Light shoulder	0.8711	1.1289	1462379648
sp|P0A7J3|RL10_ECOLI	GALSAVVADSR	Heavy	2	Heavy shoulder	0.9808	1.0192	1568557184		sp|P0A7J3|RL10_ECOLI	GALSAVVADSR	Heavy	2	Light shoulder	0.8711	1.1289	1678736512
sp|P0A7J3|RL10_ECOLI	AAAFEGELIPASQIDR	light	2	Heavy shoulder	0.9481	1.0519	1764341376		sp|P0A7J3|RL10_ECOLI	AAAFEGELIPASQIDR	light	2	Light shoulder	0.8679	1.1321	1710355456
sp|P0A7J3|RL10_ECOLI	AAAFEGELIPASQIDR	Heavy	2	Heavy shoulder	0.9481	1.0519	1869435136		sp|P0A7J3|RL10_ECOLI	AAAFEGELIPASQIDR	Heavy	2	Light shoulder	0.8679	1.1321	1958228992
sp|P0A7J3|RL10_ECOLI	AAAFEGELIPASQIDR	light	3	Heavy shoulder	0.9481	1.0519	705129088		sp|P0A7J3|RL10_ECOLI	AAAFEGELIPASQIDR	light	3	Light shoulder	0.8679	1.1321	428902816
sp|P0A7J3|RL10_ECOLI	AAAFEGELIPASQIDR	Heavy	3	Heavy shoulder	0.9481	1.0519	735192128		sp|P0A7J3|RL10_ECOLI	AAAFEGELIPASQIDR	Heavy	3	Light shoulder	0.8679	1.1321	506514720
sp|P0A7J3|RL10_ECOLI	LATLPTYEEAIAR	light	2	Heavy shoulder	0.967	1.033	2698327040		sp|P0A7J3|RL10_ECOLI	LATLPTYEEAIAR	light	2	Light shoulder	0.8783	1.1217	3018577664
sp|P0A7J3|RL10_ECOLI	LATLPTYEEAIAR	Heavy	2	Heavy shoulder	0.967	1.033	2790507776		sp|P0A7J3|RL10_ECOLI	LATLPTYEEAIAR	Heavy	2	Light shoulder	0.8783	1.1217	3436721664
sp|P0A7J7|RL11_ECOLI	GLPIPVVITVYADR	light	2	Heavy shoulder	0.9198	1.0802	4862287872		sp|P0A7J7|RL11_ECOLI	GLPIPVVITVYADR	light	2	Light shoulder	0.9554	1.0446	4026249984
sp|P0A7J7|RL11_ECOLI	GLPIPVVITVYADR	Heavy	2	Heavy shoulder	0.9198	1.0802	5278226944		sp|P0A7J7|RL11_ECOLI	GLPIPVVITVYADR	Heavy	2	Light shoulder	0.9554	1.0446	4195409920
sp|P0A7J7|RL11_ECOLI	GLPIPVVITVYADR	light	3	Heavy shoulder	0.9198	1.0802	2560129536		sp|P0A7J7|RL11_ECOLI	GLPIPVVITVYADR	light	3	Light shoulder	0.9554	1.0446	1982545792
sp|P0A7J7|RL11_ECOLI	GLPIPVVITVYADR	Heavy	3	Heavy shoulder	0.9198	1.0802	2791074048		sp|P0A7J7|RL11_ECOLI	GLPIPVVITVYADR	Heavy	3	Light shoulder	0.9554	1.0446	2093996544
sp|P0A7J7|RL11_ECOLI	SFTFVTK	light	2	Heavy shoulder	0.8997	1.1003	6277328896		sp|P0A7J7|RL11_ECOLI	SFTFVTK	light	2	Light shoulder	0.9509	1.0491	7113129984
sp|P0A7J7|RL11_ECOLI	SFTFVTK	Heavy	2	Heavy shoulder	0.8997	1.1003	6977276928		sp|P0A7J7|RL11_ECOLI	SFTFVTK	Heavy	2	Light shoulder	0.9509	1.0491	7480444416
sp|P0A7J7|RL11_ECOLI	TPPAAVLLK	light	2	Heavy shoulder	0.902	1.098	7464837632		sp|P0A7J7|RL11_ECOLI	TPPAAVLLK	light	2	Light shoulder	0.9162	1.0838	7030135296
sp|P0A7J7|RL11_ECOLI	TPPAAVLLK	Heavy	2	Heavy shoulder	0.902	1.098	8276096512		sp|P0A7J7|RL11_ECOLI	TPPAAVLLK	Heavy	2	Light shoulder	0.9162	1.0838	7673486336
sp|P0A7J7|RL11_ECOLI	AQLQEIAQTK	light	2	Heavy shoulder	0.9238	1.0762	11592697856		sp|P0A7J7|RL11_ECOLI	AQLQEIAQTK	light	2	Light shoulder	0.9591	1.0409	12905093120
sp|P0A7J7|RL11_ECOLI	AQLQEIAQTK	Heavy	2	Heavy shoulder	0.9238	1.0762	12549086208		sp|P0A7J7|RL11_ECOLI	AQLQEIAQTK	Heavy	2	Light shoulder	0.9591	1.0409	13455949824
sp|P0A7J7|RL11_ECOLI	SIEGTAR	light	2	Heavy shoulder	0.9377	1.0623	2653960960		sp|P0A7J7|RL11_ECOLI	SIEGTAR	light	2	Light shoulder	0.9843	1.0157	3309550592
sp|P0A7J7|RL11_ECOLI	SIEGTAR	Heavy	2	Heavy shoulder	0.9377	1.0623	2830193920		sp|P0A7J7|RL11_ECOLI	SIEGTAR	Heavy	2	Light shoulder	0.9843	1.0157	3362484736
sp|P0AA10|RL13_ECOLI	DWYVVDATGK	light	2	Heavy shoulder	0.9379	1.0621	8952461312		sp|P0AA10|RL13_ECOLI	DWYVVDATGK	light	2	Light shoulder	0.9443	1.0557	9018815488
sp|P0AA10|RL13_ECOLI	DWYVVDATGK	Heavy	2	Heavy shoulder	0.9379	1.0621	9545373696		sp|P0AA10|RL13_ECOLI	DWYVVDATGK	Heavy	2	Light shoulder	0.9443	1.0557	9550862336
sp|P0AA10|RL13_ECOLI	LATELAR	light	2	Heavy shoulder	0.866	1.134	4055344128		sp|P0AA10|RL13_ECOLI	LATELAR	light	2	Light shoulder	0.9132	1.0868	4768083968
sp|P0AA10|RL13_ECOLI	LATELAR	Heavy	2	Heavy shoulder	0.866	1.134	4682675200		sp|P0AA10|RL13_ECOLI	LATELAR	Heavy	2	Light shoulder	0.9132	1.0868	5221321216
sp|P0AA10|RL13_ECOLI	VAVTGNK	light	2	Heavy shoulder	0.9522	1.0478	1277497088		sp|P0AA10|RL13_ECOLI	VAVTGNK	light	2	Light shoulder	0.9656	1.0344	1227918464
sp|P0AA10|RL13_ECOLI	VAVTGNK	Heavy	2	Heavy shoulder	0.9522	1.0478	1341635456		sp|P0AA10|RL13_ECOLI	VAVTGNK	Heavy	2	Light shoulder	0.9656	1.0344	1271606016
sp|P0AA10|RL13_ECOLI	VIEIAVK	light	2	Heavy shoulder	0.9237	1.0763	3714214912		sp|P0AA10|RL13_ECOLI	VIEIAVK	light	2	Light shoulder	0.9076	1.0924	4581890048
sp|P0AA10|RL13_ECOLI	VIEIAVK	Heavy	2	Heavy shoulder	0.9237	1.0763	4020855040		sp|P0AA10|RL13_ECOLI	VIEIAVK	Heavy	2	Light shoulder	0.9076	1.0924	5048511488
sp|P0ADY3|RL14_ECOLI	VLGGSHR	light	2	Heavy shoulder	0.7508	1.2492	670145344		sp|P0ADY3|RL14_ECOLI	VLGGSHR	light	2	Light shoulder	0.3193	1.6807	304848160
sp|P0ADY3|RL14_ECOLI	VLGGSHR	Heavy	2	Heavy shoulder	0.7508	1.2492	892561152		sp|P0ADY3|RL14_ECOLI	VLGGSHR	Heavy	2	Light shoulder	0.3193	1.6807	954682240
sp|P0ADY3|RL14_ECOLI	YAGVGDIIK	light	2	Heavy shoulder	0.7162	1.2838	8586260480		sp|P0ADY3|RL14_ECOLI	YAGVGDIIK	light	2	Light shoulder	0.3149	1.6851	4055296512
sp|P0ADY3|RL14_ECOLI	YAGVGDIIK	Heavy	2	Heavy shoulder	0.7162	1.2838	11989421056		sp|P0ADY3|RL14_ECOLI	YAGVGDIIK	Heavy	2	Light shoulder	0.3149	1.6851	12878333952
sp|P0ADY3|RL14_ECOLI	IFGPVTR	light	2	Heavy shoulder	0.7421	1.2579	5371005952		sp|P0ADY3|RL14_ECOLI	IFGPVTR	light	2	Light shoulder	0.3233	1.6767	2816083456
sp|P0ADY3|RL14_ECOLI	IFGPVTR	Heavy	2	Heavy shoulder	0.7421	1.2579	7237456384		sp|P0ADY3|RL14_ECOLI	IFGPVTR	Heavy	2	Light shoulder	0.3233	1.6767	8711180288
sp|P02413|RL15_ECOLI	LNTLSPAEGSK	light	2	Heavy shoulder	0.9301	1.0699	8736430080		sp|P02413|RL15_ECOLI	LNTLSPAEGSK	light	2	Light shoulder	0.8661	1.1339	9469442048
sp|P02413|RL15_ECOLI	LNTLSPAEGSK	Heavy	2	Heavy shoulder	0.9301	1.0699	9393022976		sp|P02413|RL15_ECOLI	LNTLSPAEGSK	Heavy	2	Light shoulder	0.8661	1.1339	10933483520
sp|P02413|RL15_ECOLI	GIGSGLGK	light	2	Heavy shoulder	0.9084	1.0916	3986611200		sp|P02413|RL15_ECOLI	GIGSGLGK	light	2	Light shoulder	0.8703	1.1297	3681266176
sp|P02413|RL15_ECOLI	GIGSGLGK	Heavy	2	Heavy shoulder	0.9084	1.0916	4388647424		sp|P02413|RL15_ECOLI	GIGSGLGK	Heavy	2	Light shoulder	0.8703	1.1297	4230115840
sp|P02413|RL15_ECOLI	FGFTSR	light	2	Heavy shoulder	0.9883	1.0117	4430023680		sp|P02413|RL15_ECOLI	FGFTSR	light	2	Light shoulder	1.0085	0.9915	6462363136
sp|P02413|RL15_ECOLI	FGFTSR	Heavy	2	Heavy shoulder	0.9883	1.0117	4482411008		sp|P02413|RL15_ECOLI	FGFTSR	Heavy	2	Light shoulder	1.0085	0.9915	6408033280
sp|P02413|RL15_ECOLI	AAITAEIR	light	2	Heavy shoulder	0.9456	1.0544	4844924928		sp|P02413|RL15_ECOLI	AAITAEIR	light	2	Light shoulder	0.9104	1.0896	4733355520
sp|P02413|RL15_ECOLI	AAITAEIR	Heavy	2	Heavy shoulder	0.9456	1.0544	5123497472		sp|P02413|RL15_ECOLI	AAITAEIR	Heavy	2	Light shoulder	0.9104	1.0896	5199311872
sp|P02413|RL15_ECOLI	LSDLAK	light	2	Heavy shoulder	0.9283	1.0717	3396212224		sp|P02413|RL15_ECOLI	LSDLAK	light	2	Light shoulder	0.8756	1.1244	3610968320
sp|P02413|RL15_ECOLI	LSDLAK	Heavy	2	Heavy shoulder	0.9283	1.0717	3658513920		sp|P02413|RL15_ECOLI	LSDLAK	Heavy	2	Light shoulder	0.8756	1.1244	4124176896
sp|P02413|RL15_ECOLI	VEGGVVDLNTLK	light	2	Heavy shoulder	0.934	1.066	18743685120		sp|P02413|RL15_ECOLI	VEGGVVDLNTLK	light	2	Light shoulder	0.9078	1.0922	15184582656
sp|P02413|RL15_ECOLI	VEGGVVDLNTLK	Heavy	2	Heavy shoulder	0.934	1.066	20068450304		sp|P02413|RL15_ECOLI	VEGGVVDLNTLK	Heavy	2	Light shoulder	0.9078	1.0922	16727278592
sp|P02413|RL15_ECOLI	AANIIGIQIEFAK	light	2	Heavy shoulder	0.9193	1.0807	2316953600		sp|P02413|RL15_ECOLI	AANIIGIQIEFAK	light	2	Light shoulder	0.8863	1.1137	1735261184
sp|P02413|RL15_ECOLI	AANIIGIQIEFAK	Heavy	2	Heavy shoulder	0.9193	1.0807	2500526080		sp|P02413|RL15_ECOLI	AANIIGIQIEFAK	Heavy	2	Light shoulder	0.8863	1.1137	1929780864
sp|P02413|RL15_ECOLI	AANIIGIQIEFAK	light	3	Heavy shoulder	0.9193	1.0807	692291968		sp|P02413|RL15_ECOLI	AANIIGIQIEFAK	light	3	Light shoulder	0.8863	1.1137	522898944
sp|P02413|RL15_ECOLI	AANIIGIQIEFAK	Heavy	3	Heavy shoulder	0.9193	1.0807	772996736		sp|P02413|RL15_ECOLI	AANIIGIQIEFAK	Heavy	3	Light shoulder	0.8863	1.1137	618160192
sp|P02413|RL15_ECOLI	VILAGEVTTPVTVR	light	2	Heavy shoulder	0.9623	1.0377	11842186240		sp|P02413|RL15_ECOLI	VILAGEVTTPVTVR	light	2	Light shoulder	0.9364	1.0636	10659853312
sp|P02413|RL15_ECOLI	VILAGEVTTPVTVR	Heavy	2	Heavy shoulder	0.9623	1.0377	12298292224		sp|P02413|RL15_ECOLI	VILAGEVTTPVTVR	Heavy	2	Light shoulder	0.9364	1.0636	11363113984
sp|P02413|RL15_ECOLI	VILAGEVTTPVTVR	light	3	Heavy shoulder	0.9623	1.0377	3373244416		sp|P02413|RL15_ECOLI	VILAGEVTTPVTVR	light	3	Light shoulder	0.9364	1.0636	2921636608
sp|P02413|RL15_ECOLI	VILAGEVTTPVTVR	Heavy	3	Heavy shoulder	0.9623	1.0377	3512667136		sp|P02413|RL15_ECOLI	VILAGEVTTPVTVR	Heavy	3	Light shoulder	0.9364	1.0636	3141582592
sp|P02413|RL15_ECOLI	AAIEAAGGK	light	2	Heavy shoulder	0.912	1.088	307860032		sp|P02413|RL15_ECOLI	AAIEAAGGK	light	2	Light shoulder	0.8921	1.1079	371199200
sp|P02413|RL15_ECOLI	AAIEAAGGK	Heavy	2	Heavy shoulder	0.912	1.088	337569952		sp|P02413|RL15_ECOLI	AAIEAAGGK	Heavy	2	Light shoulder	0.8921	1.1079	416102144
sp|P0ADY7|RL16_ECOLI	GLAQGTDVSFGSFGLK	light	2	Heavy shoulder	0.676	1.324	14510644224		sp|P0ADY7|RL16_ECOLI	GLAQGTDVSFGSFGLK	light	2	Light shoulder	0.2677	1.7323	5729423360
sp|P0ADY7|RL16_ECOLI	GLAQGTDVSFGSFGLK	Heavy	2	Heavy shoulder	0.676	1.324	21465665536		sp|P0ADY7|RL16_ECOLI	GLAQGTDVSFGSFGLK	Heavy	2	Light shoulder	0.2677	1.7323	21399904256
sp|P0ADY7|RL16_ECOLI	QIEAAR	light	2	Heavy shoulder	0.7036	1.2964	797046144		sp|P0ADY7|RL16_ECOLI	QIEAAR	light	2	Light shoulder	0.2704	1.7296	300532384
sp|P0ADY7|RL16_ECOLI	QIEAAR	Heavy	2	Heavy shoulder	0.7036	1.2964	1132788736		sp|P0ADY7|RL16_ECOLI	QIEAAR	Heavy	2	Light shoulder	0.2704	1.7296	1111630976
sp|P0ADY7|RL16_ECOLI	GNVEYWVALIQPGK	light	2	Heavy shoulder	0.6899	1.3101	6238414848		sp|P0ADY7|RL16_ECOLI	GNVEYWVALIQPGK	light	2	Light shoulder	0.2777	1.7223	2555408640
sp|P0ADY7|RL16_ECOLI	GNVEYWVALIQPGK	Heavy	2	Heavy shoulder	0.6899	1.3101	9176422400		sp|P0ADY7|RL16_ECOLI	GNVEYWVALIQPGK	Heavy	2	Light shoulder	0.2777	1.7223	9500020736
sp|P0ADY7|RL16_ECOLI	GNVEYWVALIQPGK	light	3	Heavy shoulder	0.6899	1.3101	6457659392		sp|P0ADY7|RL16_ECOLI	GNVEYWVALIQPGK	light	3	Light shoulder	0.2777	1.7223	1819932032
sp|P0ADY7|RL16_ECOLI	GNVEYWVALIQPGK	Heavy	3	Heavy shoulder	0.6899	1.3101	9226739712		sp|P0ADY7|RL16_ECOLI	GNVEYWVALIQPGK	Heavy	3	Light shoulder	0.2777	1.7223	6253995008
sp|P0ADY7|RL16_ECOLI	TTFVTK	light	2	Heavy shoulder	0.649	1.351	2741922048		sp|P0ADY7|RL16_ECOLI	TTFVTK	light	2	Light shoulder	0.2588	1.7412	1289577856
sp|P0ADY7|RL16_ECOLI	TTFVTK	Heavy	2	Heavy shoulder	0.649	1.351	4224589312		sp|P0ADY7|RL16_ECOLI	TTFVTK	Heavy	2	Light shoulder	0.2588	1.7412	4982704640
sp|P0AG44|RL17_ECOLI	HEIIK	light	2	Heavy shoulder	0.998	1.002	3166394624		sp|P0AG44|RL17_ECOLI	HEIIK	light	2	Light shoulder	0.7906	1.2094	2606078464
sp|P0AG44|RL17_ECOLI	HEIIK	Heavy	2	Heavy shoulder	0.998	1.002	3172673536		sp|P0AG44|RL17_ECOLI	HEIIK	Heavy	2	Light shoulder	0.7906	1.2094	3296450560
sp|P0AG44|RL17_ECOLI	VVEPLITLAK	light	2	Heavy shoulder	0.9966	1.0034	32423206912		sp|P0AG44|RL17_ECOLI	VVEPLITLAK	light	2	Light shoulder	0.9104	1.0896	28177641472
sp|P0AG44|RL17_ECOLI	VVEPLITLAK	Heavy	2	Heavy shoulder	0.9966	1.0034	32534464512		sp|P0AG44|RL17_ECOLI	VVEPLITLAK	Heavy	2	Light shoulder	0.9104	1.0896	30949752832
sp|P0AG44|RL17_ECOLI	DNEIVAK	light	2	Heavy shoulder	0.8729	1.1271	328396704		sp|P0AG44|RL17_ECOLI	DNEIVAK	light	2	Light shoulder	0.6208	1.3792	241066720
sp|P0AG44|RL17_ECOLI	DNEIVAK	Heavy	2	Heavy shoulder	0.8729	1.1271	376216992		sp|P0AG44|RL17_ECOLI	DNEIVAK	Heavy	2	Light shoulder	0.6208	1.3792	388302624
sp|P0AG44|RL17_ECOLI	AGGYTR	light	2	Heavy shoulder	1.1033	0.8967	14336569		sp|P0AG44|RL17_ECOLI	AGGYTR	light	2	Light shoulder	0.8948	1.1052	7843608
sp|P0AG44|RL17_ECOLI	AGGYTR	Heavy	2	Heavy shoulder	1.1033	0.8967	12994238		sp|P0AG44|RL17_ECOLI	AGGYTR	Heavy	2	Light shoulder	0.8948	1.1052	8765932
sp|P0C018|RL18_ECOLI	LVVHR	light	2	Heavy shoulder	1.0338	0.9662	1004413696		sp|P0C018|RL18_ECOLI	LVVHR	light	2	Light shoulder	1.0644	0.9356	1143596800
sp|P0C018|RL18_ECOLI	LVVHR	Heavy	2	Heavy shoulder	1.0338	0.9662	971530688		sp|P0C018|RL18_ECOLI	LVVHR	Heavy	2	Light shoulder	1.0644	0.9356	1074449280
sp|P0C018|RL18_ECOLI	AIAEQLK	light	2	Heavy shoulder	0.941	1.059	3994155008		sp|P0C018|RL18_ECOLI	AIAEQLK	light	2	Light shoulder	0.9988	1.0012	4049098752
sp|P0C018|RL18_ECOLI	AIAEQLK	Heavy	2	Heavy shoulder	0.941	1.059	4244720640		sp|P0C018|RL18_ECOLI	AIAEQLK	Heavy	2	Light shoulder	0.9988	1.0012	4054153216
sp|P0C018|RL18_ECOLI	DAAAAVGK	light	2	Heavy shoulder	1.0155	0.9845	1449597440		sp|P0C018|RL18_ECOLI	DAAAAVGK	light	2	Light shoulder	1.024	0.976	1611278720
sp|P0C018|RL18_ECOLI	DAAAAVGK	Heavy	2	Heavy shoulder	1.0155	0.9845	1427503744		sp|P0C018|RL18_ECOLI	DAAAAVGK	Heavy	2	Light shoulder	1.024	0.976	1573533184
sp|P0C018|RL18_ECOLI	DVSFDR	light	2	Heavy shoulder	1.0099	0.9901	3105929472		sp|P0C018|RL18_ECOLI	DVSFDR	light	2	Light shoulder	1.0497	0.9503	3263643904
sp|P0C018|RL18_ECOLI	DVSFDR	Heavy	2	Heavy shoulder	1.0099	0.9901	3075540224		sp|P0C018|RL18_ECOLI	DVSFDR	Heavy	2	Light shoulder	1.0497	0.9503	3109110016
sp|P0C018|RL18_ECOLI	SGFQYHGR	light	2	Heavy shoulder	0.9854	1.0146	721732480		sp|P0C018|RL18_ECOLI	SGFQYHGR	light	2	Light shoulder	1.0374	0.9626	1124590208
sp|P0C018|RL18_ECOLI	SGFQYHGR	Heavy	2	Heavy shoulder	0.9854	1.0146	712996736		sp|P0C018|RL18_ECOLI	SGFQYHGR	Heavy	2	Light shoulder	1.0374	0.9626	1074665472
sp|P0C018|RL18_ECOLI	SGFQYHGR	light	3	Heavy shoulder	0.9854	1.0146	2089061632		sp|P0C018|RL18_ECOLI	SGFQYHGR	light	3	Light shoulder	1.0374	0.9626	2325824256
sp|P0C018|RL18_ECOLI	SGFQYHGR	Heavy	3	Heavy shoulder	0.9854	1.0146	2139585280		sp|P0C018|RL18_ECOLI	SGFQYHGR	Heavy	3	Light shoulder	1.0374	0.9626	2251453440
sp|P0C018|RL18_ECOLI	VQALADAAR	light	2	Heavy shoulder	0.9828	1.0172	4774171648		sp|P0C018|RL18_ECOLI	VQALADAAR	light	2	Light shoulder	1.0426	0.9574	5311531008
sp|P0C018|RL18_ECOLI	VQALADAAR	Heavy	2	Heavy shoulder	0.9828	1.0172	4857951232		sp|P0C018|RL18_ECOLI	VQALADAAR	Heavy	2	Light shoulder	1.0426	0.9574	5094419456
sp|P0A7K6|RL19_ECOLI	VWVVEGSK	light	2	Heavy shoulder	0.7789	1.2211	2940301568		sp|P0A7K6|RL19_ECOLI	VWVVEGSK	light	2	Light shoulder	0.3957	1.6043	2378307328
sp|P0A7K6|RL19_ECOLI	VWVVEGSK	Heavy	2	Heavy shoulder	0.7789	1.2211	3775064576		sp|P0A7K6|RL19_ECOLI	VWVVEGSK	Heavy	2	Light shoulder	0.3957	1.6043	6010483200
sp|P0A7K6|RL19_ECOLI	GLHSAFTVR	light	2	Heavy shoulder	0.7936	1.2064	442795648		sp|P0A7K6|RL19_ECOLI	GLHSAFTVR	light	2	Light shoulder	0.4034	1.5966	218508272
sp|P0A7K6|RL19_ECOLI	GLHSAFTVR	Heavy	2	Heavy shoulder	0.7936	1.2064	559133568		sp|P0A7K6|RL19_ECOLI	GLHSAFTVR	Heavy	2	Light shoulder	0.4034	1.5966	563884224
sp|P0A7K6|RL19_ECOLI	GLHSAFTVR	light	3	Heavy shoulder	0.7936	1.2064	2017659776		sp|P0A7K6|RL19_ECOLI	GLHSAFTVR	light	3	Light shoulder	0.4034	1.5966	1127128832
sp|P0A7K6|RL19_ECOLI	GLHSAFTVR	Heavy	3	Heavy shoulder	0.7936	1.2064	2541102592		sp|P0A7K6|RL19_ECOLI	GLHSAFTVR	Heavy	3	Light shoulder	0.4034	1.5966	2771508992
sp|P0A7K6|RL19_ECOLI	ISNGEGVER	light	2	Heavy shoulder	0.8103	1.1897	1929632896		sp|P0A7K6|RL19_ECOLI	ISNGEGVER	light	2	Light shoulder	0.4098	1.5902	1098236416
sp|P0A7K6|RL19_ECOLI	ISNGEGVER	Heavy	2	Heavy shoulder	0.8103	1.1897	2381270272		sp|P0A7K6|RL19_ECOLI	ISNGEGVER	Heavy	2	Light shoulder	0.4098	1.5902	2680000768
sp|P0A7K6|RL19_ECOLI	VFQTHSPVVDSISVK	light	2	Heavy shoulder	0.7629	1.2371	1462314240		sp|P0A7K6|RL19_ECOLI	VFQTHSPVVDSISVK	light	2	Light shoulder	0.39	1.61	738265792
sp|P0A7K6|RL19_ECOLI	VFQTHSPVVDSISVK	Heavy	2	Heavy shoulder	0.7629	1.2371	1970193152		sp|P0A7K6|RL19_ECOLI	VFQTHSPVVDSISVK	Heavy	2	Light shoulder	0.39	1.61	2025477120
sp|P0A7K6|RL19_ECOLI	VFQTHSPVVDSISVK	light	3	Heavy shoulder	0.7629	1.2371	12766350336		sp|P0A7K6|RL19_ECOLI	VFQTHSPVVDSISVK	light	3	Light shoulder	0.39	1.61	6694067712
sp|P0A7K6|RL19_ECOLI	VFQTHSPVVDSISVK	Heavy	3	Heavy shoulder	0.7629	1.2371	16679444480		sp|P0A7K6|RL19_ECOLI	VFQTHSPVVDSISVK	Heavy	3	Light shoulder	0.39	1.61	17033915392
sp|P0A7K6|RL19_ECOLI	LYYLR	light	2	Heavy shoulder	0.7799	1.2201	4295425024		sp|P0A7K6|RL19_ECOLI	LYYLR	light	2	Light shoulder	0.3768	1.6232	2002662912
sp|P0A7K6|RL19_ECOLI	LYYLR	Heavy	2	Heavy shoulder	0.7799	1.2201	5507544064		sp|P0A7K6|RL19_ECOLI	LYYLR	Heavy	2	Light shoulder	0.3768	1.6232	5315313152
sp|P0A7L3|RL20_ECOLI	GYYGAR	light	2	Heavy shoulder	1.0432	0.9568	956893184		sp|P0A7L3|RL20_ECOLI	GYYGAR	light	2	Light shoulder	1.0609	0.9391	1094449152
sp|P0A7L3|RL20_ECOLI	GYYGAR	Heavy	2	Heavy shoulder	1.0432	0.9568	917232128		sp|P0A7L3|RL20_ECOLI	GYYGAR	Heavy	2	Light shoulder	1.0609	0.9391	1031582208
sp|P0A7L3|RL20_ECOLI	VAFQAVIK	light	2	Heavy shoulder	0.9386	1.0614	2692608512		sp|P0A7L3|RL20_ECOLI	VAFQAVIK	light	2	Light shoulder	0.9938	1.0062	3140220928
sp|P0A7L3|RL20_ECOLI	VAFQAVIK	Heavy	2	Heavy shoulder	0.9386	1.0614	2868745216		sp|P0A7L3|RL20_ECOLI	VAFQAVIK	Heavy	2	Light shoulder	0.9938	1.0062	3159660544
sp|P0A7L3|RL20_ECOLI	AGQYAYR	light	2	Heavy shoulder	1.0349	0.9651	1047126464		sp|P0A7L3|RL20_ECOLI	AGQYAYR	light	2	Light shoulder	0.9543	1.0457	1707901696
sp|P0A7L3|RL20_ECOLI	AGQYAYR	Heavy	2	Heavy shoulder	1.0349	0.9651	1011816832		sp|P0A7L3|RL20_ECOLI	AGQYAYR	Heavy	2	Light shoulder	0.9543	1.0457	1789647488
sp|P0A7L3|RL20_ECOLI	QLWIAR	light	2	Heavy shoulder	0.9783	1.0217	2898349312		sp|P0A7L3|RL20_ECOLI	QLWIAR	light	2	Light shoulder	1.0328	0.9672	3388167936
sp|P0A7L3|RL20_ECOLI	QLWIAR	Heavy	2	Heavy shoulder	0.9783	1.0217	2962696192		sp|P0A7L3|RL20_ECOLI	QLWIAR	Heavy	2	Light shoulder	1.0328	0.9672	3280418816
sp|P0A7L3|RL20_ECOLI	INAAAR	light	2	Heavy shoulder	1.0077	0.9923	690449408		sp|P0A7L3|RL20_ECOLI	INAAAR	light	2	Light shoulder	1.085	0.915	761798016
sp|P0A7L3|RL20_ECOLI	INAAAR	Heavy	2	Heavy shoulder	1.0077	0.9923	685195392		sp|P0A7L3|RL20_ECOLI	INAAAR	Heavy	2	Light shoulder	1.085	0.915	702126144
sp|P0A7L3|RL20_ECOLI	QNGISYSK	light	2	Heavy shoulder	0.9627	1.0373	865173568		sp|P0A7L3|RL20_ECOLI	QNGISYSK	light	2	Light shoulder	1.0286	0.9714	1025338496
sp|P0A7L3|RL20_ECOLI	QNGISYSK	Heavy	2	Heavy shoulder	0.9627	1.0373	898722112		sp|P0A7L3|RL20_ECOLI	QNGISYSK	Heavy	2	Light shoulder	1.0286	0.9714	996845440
sp|P0A7L3|RL20_ECOLI	FINGLK	light	2	Heavy shoulder	0.9534	1.0466	876222464		sp|P0A7L3|RL20_ECOLI	FINGLK	light	2	Light shoulder	1.0252	0.9748	1059923904
sp|P0A7L3|RL20_ECOLI	FINGLK	Heavy	2	Heavy shoulder	0.9534	1.0466	919092288		sp|P0A7L3|RL20_ECOLI	FINGLK	Heavy	2	Light shoulder	1.0252	0.9748	1033891392
sp|P0A7L3|RL20_ECOLI	ASVEIDR	light	2	Heavy shoulder	0.9403	1.0597	30596880		sp|P0A7L3|RL20_ECOLI	ASVEIDR	light	2	Light shoulder	1.0847	0.9153	38174216
sp|P0A7L3|RL20_ECOLI	ASVEIDR	Heavy	2	Heavy shoulder	0.9403	1.0597	32537936		sp|P0A7L3|RL20_ECOLI	ASVEIDR	Heavy	2	Light shoulder	1.0847	0.9153	35193200
sp|P0A7L3|RL20_ECOLI	ILADIAVFDK	light	2	Heavy shoulder	0.9749	1.0251	6487945216		sp|P0A7L3|RL20_ECOLI	ILADIAVFDK	light	2	Light shoulder	1.0099	0.9901	6100719616
sp|P0A7L3|RL20_ECOLI	ILADIAVFDK	Heavy	2	Heavy shoulder	0.9749	1.0251	6654735360		sp|P0A7L3|RL20_ECOLI	ILADIAVFDK	Heavy	2	Light shoulder	1.0099	0.9901	6040846336
sp|P0A7L3|RL20_ECOLI	VAFTALVEK	light	2	Heavy shoulder	0.9533	1.0467	5163618816		sp|P0A7L3|RL20_ECOLI	VAFTALVEK	light	2	Light shoulder	1.0105	0.9895	5362989568
sp|P0A7L3|RL20_ECOLI	VAFTALVEK	Heavy	2	Heavy shoulder	0.9533	1.0467	5416626176		sp|P0A7L3|RL20_ECOLI	VAFTALVEK	Heavy	2	Light shoulder	1.0105	0.9895	5307381248
sp|P0AG48|RL21_ECOLI	VSEGQTVR	light	2	Heavy shoulder	1.0088	0.9912	3425668096		sp|P0AG48|RL21_ECOLI	VSEGQTVR	light	2	Light shoulder	1.0378	0.9622	4119875840
sp|P0AG48|RL21_ECOLI	VSEGQTVR	Heavy	2	Heavy shoulder	1.0088	0.9912	3395780864		sp|P0AG48|RL21_ECOLI	VSEGQTVR	Heavy	2	Light shoulder	1.0378	0.9622	3969879808
sp|P0AG48|RL21_ECOLI	IGVPFVDGGVIK	light	2	Heavy shoulder	0.9646	1.0354	17700282368		sp|P0AG48|RL21_ECOLI	IGVPFVDGGVIK	light	2	Light shoulder	1.0026	0.9974	17345011712
sp|P0AG48|RL21_ECOLI	IGVPFVDGGVIK	Heavy	2	Heavy shoulder	0.9646	1.0354	18349520896		sp|P0AG48|RL21_ECOLI	IGVPFVDGGVIK	Heavy	2	Light shoulder	1.0026	0.9974	17299834880
sp|P0AG48|RL21_ECOLI	AEVVAHGR	light	2	Heavy shoulder	0.9658	1.0342	645070784		sp|P0AG48|RL21_ECOLI	AEVVAHGR	light	2	Light shoulder	1.0401	0.9599	623191488
sp|P0AG48|RL21_ECOLI	AEVVAHGR	Heavy	2	Heavy shoulder	0.9658	1.0342	667930752		sp|P0AG48|RL21_ECOLI	AEVVAHGR	Heavy	2	Light shoulder	1.0401	0.9599	599143040
sp|P0AG48|RL21_ECOLI	QWFTDVK	light	2	Heavy shoulder	0.9443	1.0557	6843924480		sp|P0AG48|RL21_ECOLI	QWFTDVK	light	2	Light shoulder	0.9845	1.0155	6049305600
sp|P0AG48|RL21_ECOLI	QWFTDVK	Heavy	2	Heavy shoulder	0.9443	1.0557	7247516672		sp|P0AG48|RL21_ECOLI	QWFTDVK	Heavy	2	Light shoulder	0.9845	1.0155	6144506880
sp|P61175|RL22_ECOLI	LVADLIR	light	2	Heavy shoulder	0.9491	1.0509	9031248896		sp|P61175|RL22_ECOLI	LVADLIR	light	2	Light shoulder	0.8901	1.1099	8121543168
sp|P61175|RL22_ECOLI	LVADLIR	Heavy	2	Heavy shoulder	0.9491	1.0509	9516005376		sp|P61175|RL22_ECOLI	LVADLIR	Heavy	2	Light shoulder	0.8901	1.1099	9124156416
sp|P61175|RL22_ECOLI	VSQALDILTYTNK	light	2	Heavy shoulder	0.9075	1.0925	2064415872		sp|P61175|RL22_ECOLI	VSQALDILTYTNK	light	2	Light shoulder	0.8427	1.1573	2070566912
sp|P61175|RL22_ECOLI	VSQALDILTYTNK	Heavy	2	Heavy shoulder	0.9075	1.0925	2274153216		sp|P61175|RL22_ECOLI	VSQALDILTYTNK	Heavy	2	Light shoulder	0.8427	1.1573	2475510272
sp|P61175|RL22_ECOLI	VSQALDILTYTNK	light	3	Heavy shoulder	0.9075	1.0925	1336112384		sp|P61175|RL22_ECOLI	VSQALDILTYTNK	light	3	Light shoulder	0.8427	1.1573	909384896
sp|P61175|RL22_ECOLI	VSQALDILTYTNK	Heavy	3	Heavy shoulder	0.9075	1.0925	1473005312		sp|P61175|RL22_ECOLI	VSQALDILTYTNK	Heavy	3	Light shoulder	0.8427	1.1573	1060539776
sp|P61175|RL22_ECOLI	AAVLVK	light	2	Heavy shoulder	0.9303	1.0697	1748378240		sp|P61175|RL22_ECOLI	AAVLVK	light	2	Light shoulder	0.8722	1.1278	1673119488
sp|P61175|RL22_ECOLI	AAVLVK	Heavy	2	Heavy shoulder	0.9303	1.0697	1879427328		sp|P61175|RL22_ECOLI	AAVLVK	Heavy	2	Light shoulder	0.8722	1.1278	1918374528
sp|P0ADZ0|RL23_ECOLI	SNTIVLK	light	2	Heavy shoulder	1.2594	0.7406	3286709760		sp|P0ADZ0|RL23_ECOLI	SNTIVLK	light	2	Light shoulder	1.3896	0.6104	4102075904
sp|P0ADZ0|RL23_ECOLI	SNTIVLK	Heavy	2	Heavy shoulder	1.2594	0.7406	2609841920		sp|P0ADZ0|RL23_ECOLI	SNTIVLK	Heavy	2	Light shoulder	1.3896	0.6104	2951933952
sp|P0ADZ0|RL23_ECOLI	AYVTLK	light	2	Heavy shoulder	0.9428	1.0572	2429480448		sp|P0ADZ0|RL23_ECOLI	AYVTLK	light	2	Light shoulder	0.9965	1.0035	2560592896
sp|P0ADZ0|RL23_ECOLI	AYVTLK	Heavy	2	Heavy shoulder	0.9428	1.0572	2576994816		sp|P0ADZ0|RL23_ECOLI	AYVTLK	Heavy	2	Light shoulder	0.9965	1.0035	2569600512
sp|P60624|RL24_ECOLI	DDEVIVLTGK	light	2	Heavy shoulder	0.9677	1.0323	755383040		sp|P60624|RL24_ECOLI	DDEVIVLTGK	light	2	Light shoulder	1.0475	0.9525	845923584
sp|P60624|RL24_ECOLI	DDEVIVLTGK	Heavy	2	Heavy shoulder	0.9677	1.0323	780635904		sp|P60624|RL24_ECOLI	DDEVIVLTGK	Heavy	2	Light shoulder	1.0475	0.9525	807543616
sp|P60624|RL24_ECOLI	NVLSSGK	light	2	Heavy shoulder	0.9798	1.0202	3270596864		sp|P60624|RL24_ECOLI	NVLSSGK	light	2	Light shoulder	0.1814	1.8186	1017910
sp|P60624|RL24_ECOLI	NVLSSGK	Heavy	2	Heavy shoulder	0.9798	1.0202	3337941760		sp|P60624|RL24_ECOLI	NVLSSGK	Heavy	2	Light shoulder	0.1814	1.8186	5612640
sp|P60624|RL24_ECOLI	VIVEGINLVK	light	2	Heavy shoulder	1.0028	0.9972	24433797120		sp|P60624|RL24_ECOLI	VIVEGINLVK	light	2	Light shoulder	0.9947	1.0053	22075125760
sp|P60624|RL24_ECOLI	VIVEGINLVK	Heavy	2	Heavy shoulder	1.0028	0.9972	24366626816		sp|P60624|RL24_ECOLI	VIVEGINLVK	Heavy	2	Light shoulder	0.9947	1.0053	22191788032
sp|P60624|RL24_ECOLI	PVPALNQPGGIVEK	light	2	Heavy shoulder	0.9423	1.0577	668980416		sp|P60624|RL24_ECOLI	PVPALNQPGGIVEK	light	2	Light shoulder	1.0834	0.9166	717962112
sp|P60624|RL24_ECOLI	PVPALNQPGGIVEK	Heavy	2	Heavy shoulder	0.9423	1.0577	709980480		sp|P60624|RL24_ECOLI	PVPALNQPGGIVEK	Heavy	2	Light shoulder	1.0834	0.9166	662702080
sp|P60624|RL24_ECOLI	SNSETIK	light	2	Heavy shoulder	0.9342	1.0658	65787552		sp|P60624|RL24_ECOLI	SNSETIK	light	2	Light shoulder	1.1375	0.8625	51393176
sp|P60624|RL24_ECOLI	SNSETIK	Heavy	2	Heavy shoulder	0.9342	1.0658	70419712		sp|P60624|RL24_ECOLI	SNSETIK	Heavy	2	Light shoulder	1.1375	0.8625	45180588
sp|P68919|RL25_ECOLI	FPAIIYGGK	light	2	Heavy shoulder	1.3084	0.6916	2850264064		sp|P68919|RL25_ECOLI	FPAIIYGGK	light	2	Light shoulder	0.8041	1.1959	1695340544
sp|P68919|RL25_ECOLI	FPAIIYGGK	Heavy	2	Heavy shoulder	1.3084	0.6916	2178489856		sp|P68919|RL25_ECOLI	FPAIIYGGK	Heavy	2	Light shoulder	0.8041	1.1959	2108322304
sp|P68919|RL25_ECOLI	EAPLAIELDHDK	light	2	Heavy shoulder	0.7454	1.2546	2212591616		sp|P68919|RL25_ECOLI	EAPLAIELDHDK	light	2	Light shoulder	0.6521	1.3479	2154751744
sp|P68919|RL25_ECOLI	EAPLAIELDHDK	Heavy	2	Heavy shoulder	0.7454	1.2546	3000229376		sp|P68919|RL25_ECOLI	EAPLAIELDHDK	Heavy	2	Light shoulder	0.6521	1.3479	3305124864
sp|P68919|RL25_ECOLI	EAPLAIELDHDK	light	3	Heavy shoulder	0.7454	1.2546	5590028288		sp|P68919|RL25_ECOLI	EAPLAIELDHDK	light	3	Light shoulder	0.6521	1.3479	4791315968
sp|P68919|RL25_ECOLI	EAPLAIELDHDK	Heavy	3	Heavy shoulder	0.7454	1.2546	7466836992		sp|P68919|RL25_ECOLI	EAPLAIELDHDK	Heavy	3	Light shoulder	0.6521	1.3479	7346105344
sp|P68919|RL25_ECOLI	LQHIDFVR	light	3	Heavy shoulder	0.761	1.239	381699680		sp|P68919|RL25_ECOLI	LQHIDFVR	light	3	Light shoulder	0.688	1.312	414615008
sp|P68919|RL25_ECOLI	LQHIDFVR	Heavy	3	Heavy shoulder	0.761	1.239	501562592		sp|P68919|RL25_ECOLI	LQHIDFVR	Heavy	3	Light shoulder	0.688	1.312	602601920
sp|P0A7L8|RL27_ECOLI	FHAGANVGCGR	light	2	Heavy shoulder	0.7914	1.2086	485619040		sp|P0A7L8|RL27_ECOLI	FHAGANVGCGR	light	2	Light shoulder	0.599	1.401	548598592
sp|P0A7L8|RL27_ECOLI	FHAGANVGCGR	Heavy	2	Heavy shoulder	0.7914	1.2086	598711744		sp|P0A7L8|RL27_ECOLI	FHAGANVGCGR	Heavy	2	Light shoulder	0.599	1.401	911072320
sp|P0A7L8|RL27_ECOLI	FHAGANVGCGR	light	3	Heavy shoulder	0.7914	1.2086	2432285184		sp|P0A7L8|RL27_ECOLI	FHAGANVGCGR	light	3	Light shoulder	0.599	1.401	2178977280
sp|P0A7L8|RL27_ECOLI	FHAGANVGCGR	Heavy	3	Heavy shoulder	0.7914	1.2086	3088501248		sp|P0A7L8|RL27_ECOLI	FHAGANVGCGR	Heavy	3	Light shoulder	0.599	1.401	3642494208
sp|P0A7L8|RL27_ECOLI	DHTLFAK	light	2	Heavy shoulder	0.7801	1.2199	3497259008		sp|P0A7L8|RL27_ECOLI	DHTLFAK	light	2	Light shoulder	0.5943	1.4057	3019536384
sp|P0A7L8|RL27_ECOLI	DHTLFAK	Heavy	2	Heavy shoulder	0.7801	1.2199	4483113472		sp|P0A7L8|RL27_ECOLI	DHTLFAK	Heavy	2	Light shoulder	0.5943	1.4057	5080826368
sp|P0A7M2|RL28_ECOLI	VCQVTGK	light	2	Heavy shoulder	0.7425	1.2575	324430496		sp|P0A7M2|RL28_ECOLI	VCQVTGK	light	2	Light shoulder	0.3637	1.6363	212109968
sp|P0A7M2|RL28_ECOLI	VCQVTGK	Heavy	2	Heavy shoulder	0.7425	1.2575	436966592		sp|P0A7M2|RL28_ECOLI	VCQVTGK	Heavy	2	Light shoulder	0.3637	1.6363	583183360
sp|P0A7M2|RL28_ECOLI	SHALNATK	light	2	Heavy shoulder	0.711	1.289	503421120		sp|P0A7M2|RL28_ECOLI	SHALNATK	light	2	Light shoulder	0.3507	1.6493	297787840
sp|P0A7M2|RL28_ECOLI	SHALNATK	Heavy	2	Heavy shoulder	0.711	1.289	708010688		sp|P0A7M2|RL28_ECOLI	SHALNATK	Heavy	2	Light shoulder	0.3507	1.6493	849111488
sp|P0A7M2|RL28_ECOLI	FLPNLHSHR	light	2	Heavy shoulder	0.7515	1.2485	226122128		sp|P0A7M2|RL28_ECOLI	FLPNLHSHR	light	2	Light shoulder	0.356	1.644	192101120
sp|P0A7M2|RL28_ECOLI	FLPNLHSHR	Heavy	2	Heavy shoulder	0.7515	1.2485	295126432		sp|P0A7M2|RL28_ECOLI	FLPNLHSHR	Heavy	2	Light shoulder	0.356	1.644	557638656
sp|P0A7M2|RL28_ECOLI	FLPNLHSHR	light	3	Heavy shoulder	0.7515	1.2485	1420692736		sp|P0A7M2|RL28_ECOLI	FLPNLHSHR	light	3	Light shoulder	0.356	1.644	909719488
sp|P0A7M2|RL28_ECOLI	FLPNLHSHR	Heavy	3	Heavy shoulder	0.7515	1.2485	1896245760		sp|P0A7M2|RL28_ECOLI	FLPNLHSHR	Heavy	3	Light shoulder	0.356	1.644	2537229056
sp|P0A7M2|RL28_ECOLI	FWVESEK	light	2	Heavy shoulder	0.7211	1.2789	2890781952		sp|P0A7M2|RL28_ECOLI	FWVESEK	light	2	Light shoulder	0.3626	1.6374	1573846272
sp|P0A7M2|RL28_ECOLI	FWVESEK	Heavy	2	Heavy shoulder	0.7211	1.2789	4009093120		sp|P0A7M2|RL28_ECOLI	FWVESEK	Heavy	2	Light shoulder	0.3626	1.6374	4340801024
sp|P0A7M2|RL28_ECOLI	FVTLR	light	2	Heavy shoulder	0.7382	1.2618	21090222		sp|P0A7M2|RL28_ECOLI	FVTLR	light	2	Light shoulder	0.2824	1.7176	10538394
sp|P0A7M2|RL28_ECOLI	FVTLR	Heavy	2	Heavy shoulder	0.7382	1.2618	28568352		sp|P0A7M2|RL28_ECOLI	FVTLR	Heavy	2	Light shoulder	0.2824	1.7176	37321764
sp|P0A7M2|RL28_ECOLI	GIDTVLAELR	light	2	Heavy shoulder	0.7503	1.2497	2961506816		sp|P0A7M2|RL28_ECOLI	GIDTVLAELR	light	2	Light shoulder	0.3864	1.6136	1696505600
sp|P0A7M2|RL28_ECOLI	GIDTVLAELR	Heavy	2	Heavy shoulder	0.7503	1.2497	3947214336		sp|P0A7M2|RL28_ECOLI	GIDTVLAELR	Heavy	2	Light shoulder	0.3864	1.6136	4390978560
sp|P0A7M6|RL29_ECOLI	SVEELNTELLNLLR	light	2	Heavy shoulder	0.939	1.061	918093120		sp|P0A7M6|RL29_ECOLI	SVEELNTELLNLLR	light	2	Light shoulder	0.9698	1.0302	1234969216
sp|P0A7M6|RL29_ECOLI	SVEELNTELLNLLR	Heavy	2	Heavy shoulder	0.939	1.061	967793344		sp|P0A7M6|RL29_ECOLI	SVEELNTELLNLLR	Heavy	2	Light shoulder	0.9698	1.0302	1265942784
sp|P0A7M6|RL29_ECOLI	SVEELNTELLNLLR	light	3	Heavy shoulder	0.939	1.061	1152934656		sp|P0A7M6|RL29_ECOLI	SVEELNTELLNLLR	light	3	Light shoulder	0.9698	1.0302	1304109824
sp|P0A7M6|RL29_ECOLI	SVEELNTELLNLLR	Heavy	3	Heavy shoulder	0.939	1.061	1237864576		sp|P0A7M6|RL29_ECOLI	SVEELNTELLNLLR	Heavy	3	Light shoulder	0.9698	1.0302	1352117888
sp|P0A7M6|RL29_ECOLI	EQFNLR	light	2	Heavy shoulder	0.8897	1.1103	549571136		sp|P0A7M6|RL29_ECOLI	EQFNLR	light	2	Light shoulder	0.9679	1.0321	798189504
sp|P0A7M6|RL29_ECOLI	EQFNLR	Heavy	2	Heavy shoulder	0.8897	1.1103	617670464		sp|P0A7M6|RL29_ECOLI	EQFNLR	Heavy	2	Light shoulder	0.9679	1.0321	824702784
sp|P0A7M6|RL29_ECOLI	TLLNEK	light	2	Heavy shoulder	0.8696	1.1304	408851872		sp|P0A7M6|RL29_ECOLI	TLLNEK	light	2	Light shoulder	0.9411	1.0589	616675456
sp|P0A7M6|RL29_ECOLI	TLLNEK	Heavy	2	Heavy shoulder	0.8696	1.1304	470147104		sp|P0A7M6|RL29_ECOLI	TLLNEK	Heavy	2	Light shoulder	0.9411	1.0589	655239424
sp|P0AG51|RL30_ECOLI	ATLLGLGLR	light	2	Heavy shoulder	0.8128	1.1872	6378465792		sp|P0AG51|RL30_ECOLI	ATLLGLGLR	light	2	Light shoulder	0.6414	1.3586	4794519552
sp|P0AG51|RL30_ECOLI	ATLLGLGLR	Heavy	2	Heavy shoulder	0.8128	1.1872	7847360512		sp|P0AG51|RL30_ECOLI	ATLLGLGLR	Heavy	2	Light shoulder	0.6414	1.3586	7474583040
sp|P0A7M9|RL31_ECOLI	STVGHDLNLDVCSK	light	2	Heavy shoulder	1.001	0.999	441118528		sp|P0A7M9|RL31_ECOLI	STVGHDLNLDVCSK	light	2	Light shoulder	1.0381	0.9619	320886016
sp|P0A7M9|RL31_ECOLI	STVGHDLNLDVCSK	Heavy	2	Heavy shoulder	1.001	0.999	433852288		sp|P0A7M9|RL31_ECOLI	STVGHDLNLDVCSK	Heavy	2	Light shoulder	1.0381	0.9619	310854496
sp|P0A7M9|RL31_ECOLI	STVGHDLNLDVCSK	light	3	Heavy shoulder	1.001	0.999	3599334400		sp|P0A7M9|RL31_ECOLI	STVGHDLNLDVCSK	light	3	Light shoulder	1.0381	0.9619	2459656960
sp|P0A7M9|RL31_ECOLI	STVGHDLNLDVCSK	Heavy	3	Heavy shoulder	1.001	0.999	3602526464		sp|P0A7M9|RL31_ECOLI	STVGHDLNLDVCSK	Heavy	3	Light shoulder	1.0381	0.9619	2367599360
sp|P0A7M9|RL31_ECOLI	CHPFFTGK	light	2	Heavy shoulder	0.9919	1.0081	227511936		sp|P0A7M9|RL31_ECOLI	CHPFFTGK	light	2	Light shoulder	1.029	0.971	137296752
sp|P0A7M9|RL31_ECOLI	CHPFFTGK	Heavy	2	Heavy shoulder	0.9919	1.0081	223808864		sp|P0A7M9|RL31_ECOLI	CHPFFTGK	Heavy	2	Light shoulder	1.029	0.971	137771696
sp|P0A7M9|RL31_ECOLI	CHPFFTGK	light	3	Heavy shoulder	0.9919	1.0081	605810624		sp|P0A7M9|RL31_ECOLI	CHPFFTGK	light	3	Light shoulder	1.029	0.971	419590208
sp|P0A7M9|RL31_ECOLI	CHPFFTGK	Heavy	3	Heavy shoulder	0.9919	1.0081	616276928		sp|P0A7M9|RL31_ECOLI	CHPFFTGK	Heavy	3	Light shoulder	1.029	0.971	403408384
sp|P0A7N1|RL31B_ECOLI	TVVFHDTSVDEYFK	light	3	Heavy shoulder	0.006	1.994	8951306		sp|P0A7N1|RL31B_ECOLI	TVVFHDTSVDEYFK	light	3	Light shoulder	0.0044	1.9956	6284088
sp|P0A7N1|RL31B_ECOLI	TVVFHDTSVDEYFK	Heavy	3	Heavy shoulder	0.006	1.994	1480864384		sp|P0A7N1|RL31B_ECOLI	TVVFHDTSVDEYFK	Heavy	3	Light shoulder	0.0044	1.9956	1413179264
sp|P0A7N1|RL31B_ECOLI	TVASEGNVAR	light	2	Heavy shoulder	0.0035	1.9965	1115146		sp|P0A7N1|RL31B_ECOLI	TVASEGNVAR	light	2	Light shoulder	0.0025	1.9975	810116
sp|P0A7N1|RL31B_ECOLI	TVASEGNVAR	Heavy	2	Heavy shoulder	0.0035	1.9965	338563488		sp|P0A7N1|RL31B_ECOLI	TVASEGNVAR	Heavy	2	Light shoulder	0.0025	1.9975	339918336
sp|P0A7N4|RL32_ECOLI	SHDALTAVTSLSVDK	light	2	Heavy shoulder	0.7582	1.2418	1617068288		sp|P0A7N4|RL32_ECOLI	SHDALTAVTSLSVDK	light	2	Light shoulder	0.4	1.6	1073005632
sp|P0A7N4|RL32_ECOLI	SHDALTAVTSLSVDK	Heavy	2	Heavy shoulder	0.7582	1.2418	2159746304		sp|P0A7N4|RL32_ECOLI	SHDALTAVTSLSVDK	Heavy	2	Light shoulder	0.4	1.6	2744296704
sp|P0A7N4|RL32_ECOLI	SHDALTAVTSLSVDK	light	3	Heavy shoulder	0.7582	1.2418	7109572608		sp|P0A7N4|RL32_ECOLI	SHDALTAVTSLSVDK	light	3	Light shoulder	0.4	1.6	3646811136
sp|P0A7N4|RL32_ECOLI	SHDALTAVTSLSVDK	Heavy	3	Heavy shoulder	0.7582	1.2418	9349992448		sp|P0A7N4|RL32_ECOLI	SHDALTAVTSLSVDK	Heavy	3	Light shoulder	0.4	1.6	9056696320
sp|P0A7N4|RL32_ECOLI	HHITADGYYR	light	2	Heavy shoulder	0.7716	1.2284	246536096		sp|P0A7N4|RL32_ECOLI	HHITADGYYR	light	2	Light shoulder	0.4105	1.5895	174552656
sp|P0A7N4|RL32_ECOLI	HHITADGYYR	Heavy	2	Heavy shoulder	0.7716	1.2284	324230208		sp|P0A7N4|RL32_ECOLI	HHITADGYYR	Heavy	2	Light shoulder	0.4105	1.5895	460078912
sp|P0A7N4|RL32_ECOLI	HHITADGYYR	light	3	Heavy shoulder	0.7716	1.2284	2116019328		sp|P0A7N4|RL32_ECOLI	HHITADGYYR	light	3	Light shoulder	0.4105	1.5895	1567414656
sp|P0A7N4|RL32_ECOLI	HHITADGYYR	Heavy	3	Heavy shoulder	0.7716	1.2284	2737857792		sp|P0A7N4|RL32_ECOLI	HHITADGYYR	Heavy	3	Light shoulder	0.4105	1.5895	3783959552
sp|P0A7N9|RL33_ECOLI	LVSSAGTGHFYTTTK	light	2	Heavy shoulder	0.6875	1.3125	1139461120		sp|P0A7N9|RL33_ECOLI	LVSSAGTGHFYTTTK	light	2	Light shoulder	0.4637	1.5363	1149428224
sp|P0A7N9|RL33_ECOLI	LVSSAGTGHFYTTTK	Heavy	2	Heavy shoulder	0.6875	1.3125	1716966400		sp|P0A7N9|RL33_ECOLI	LVSSAGTGHFYTTTK	Heavy	2	Light shoulder	0.4637	1.5363	2604595456
sp|P0A7N9|RL33_ECOLI	LVSSAGTGHFYTTTK	light	3	Heavy shoulder	0.6875	1.3125	8926728192		sp|P0A7N9|RL33_ECOLI	LVSSAGTGHFYTTTK	light	3	Light shoulder	0.4637	1.5363	7031152640
sp|P0A7N9|RL33_ECOLI	LVSSAGTGHFYTTTK	Heavy	3	Heavy shoulder	0.6875	1.3125	12923800576		sp|P0A7N9|RL33_ECOLI	LVSSAGTGHFYTTTK	Heavy	3	Light shoulder	0.4637	1.5363	15035697152
sp|P0A7N9|RL33_ECOLI	QHVIYK	light	2	Heavy shoulder	0.6703	1.3297	504902112		sp|P0A7N9|RL33_ECOLI	QHVIYK	light	2	Light shoulder	0.4502	1.5498	385669536
sp|P0A7N9|RL33_ECOLI	QHVIYK	Heavy	2	Heavy shoulder	0.6703	1.3297	753289856		sp|P0A7N9|RL33_ECOLI	QHVIYK	Heavy	2	Light shoulder	0.4502	1.5498	856689536
sp|P0A7P5|RL34_ECOLI	TFQPSVLK	light	2	Heavy shoulder	0.8028	1.1972	1926609024		sp|P0A7P5|RL34_ECOLI	TFQPSVLK	light	2	Light shoulder	0.4857	1.5143	1513311872
sp|P0A7P5|RL34_ECOLI	TFQPSVLK	Heavy	2	Heavy shoulder	0.8028	1.1972	2399935488		sp|P0A7P5|RL34_ECOLI	TFQPSVLK	Heavy	2	Light shoulder	0.4857	1.5143	3115983104
sp|P0A7P5|RL34_ECOLI	SHGFR	light	2	Heavy shoulder	0.8294	1.1706	661037056		sp|P0A7P5|RL34_ECOLI	SHGFR	light	2	Light shoulder	0.5053	1.4947	489775552
sp|P0A7P5|RL34_ECOLI	SHGFR	Heavy	2	Heavy shoulder	0.8294	1.1706	797019968		sp|P0A7P5|RL34_ECOLI	SHGFR	Heavy	2	Light shoulder	0.5053	1.4947	969275328
sp|P0A7Q1|RL35_ECOLI	HANLR	light	2	Heavy shoulder	0.6854	1.3146	1270251904		sp|P0A7Q1|RL35_ECOLI	HANLR	light	2	Light shoulder	0.253	1.747	476312864
sp|P0A7Q1|RL35_ECOLI	HANLR	Heavy	2	Heavy shoulder	0.6854	1.3146	1853268224		sp|P0A7Q1|RL35_ECOLI	HANLR	Heavy	2	Light shoulder	0.253	1.747	1882751872
sp|P0A7Q1|RL35_ECOLI	HILTK	light	2	Heavy shoulder	0.6633	1.3367	2095113600		sp|P0A7Q1|RL35_ECOLI	HILTK	light	2	Light shoulder	0.2371	1.7629	796052992
sp|P0A7Q1|RL35_ECOLI	HILTK	Heavy	2	Heavy shoulder	0.6633	1.3367	3158787840		sp|P0A7Q1|RL35_ECOLI	HILTK	Heavy	2	Light shoulder	0.2371	1.7629	3357633024
sp|P0A7Q6|RL36_ECOLI	VICSAEPK	light	2	Heavy shoulder	0.6793	1.3207	2090367872		sp|P0A7Q6|RL36_ECOLI	VICSAEPK	light	2	Light shoulder	0.2834	1.7166	487232256
sp|P0A7Q6|RL36_ECOLI	VICSAEPK	Heavy	2	Heavy shoulder	0.6793	1.3207	3077401088		sp|P0A7Q6|RL36_ECOLI	VICSAEPK	Heavy	2	Light shoulder	0.2834	1.7166	1719379072
sp|Q2EEQ2|RL362_ECOLI	VLNSLR	light	2	Heavy shoulder	0.6549	1.3451	87539976		sp|Q2EEQ2|RL362_ECOLI	VLNSLR	light	2	Light shoulder	0.5415	1.4585	82631904
sp|Q2EEQ2|RL362_ECOLI	VLNSLR	Heavy	2	Heavy shoulder	0.6549	1.3451	133670560		sp|Q2EEQ2|RL362_ECOLI	VLNSLR	Heavy	2	Light shoulder	0.5415	1.4585	152603792
